# Supplementary material for: The Stress-Regulated Transcription Factor CHOP Promotes Hepatic Inflammatory Gene Expression, Fibrosis, and Oncogenesis
Source: PLoS Genet. 2013 Dec 19;9(12):e1003937. doi: 10.1371/journal.pgen.1003937 (PMC3868529; doi:10.1371/journal.pgen.1003937)
Supplement: Table S4 — Normalized log2-transformed Microarray data using Illumina MouseRef-8 v.2.0 BeadChips. (XLSX) [file pgen.1003937.s008.xlsx]

## Sheet: Sheet1
Table S4. Normalized log2-transformed microarray data using Illumina MouseRef-8 v2.0 BeadChips
	wild-type vehicle	wild-type vehicle	wild-type vehicle	Chop-/- vehicle	Chop-/- vehicle	Chop-/- vehicle	wild-type DEN	wild-type DEN	wild-type DEN	wild-type DEN	wild-type DEN	wild-type DEN	Chop-/- DEN	Chop-/- DEN	Chop-/- DEN	Chop-/- DEN	Chop-/- DEN	Chop-/- DEN	Chop-/- DEN	wild-type tumor	wild-type tumor	wild-type tumor	Chop-/- tumor	Chop-/- tumor
ID	A_01_170	B_09_993	C_17_540	A_05_173	B_13_176	C_21_177	A_02_698	A_03_697	B_10_635	B_11_684	C_18_160	C_19_141	A_06_646	A_07_629	B_14_622	B_15_620	C_20_645	C_22_655	C_23_654	A_04_159	B_12_391	A_08_918	B_16_621	C_24_649
SLC6A12	11.1909	11.0417	10.5584	11.2014	11.2696	11.2041	10.8552	9.94196	10.7197	10.8657	11.1835	11.1607	10.9523	10.8333	11.0744	10.7073	11.0739	10.9547	10.7425	10.5721	10.6406	10.6322	9.43897	9.44614
UBXN2A	5.19269	4.96383	5.63815	4.46188	4.88946	5.19232	5.40385	5.84825	5.52993	5.81026	4.80814	4.71491	4.71701	5.60505	4.46729	5.30584	5.34759	5.28662	5.38327	5.30539	5.30201	5.29953	5.75956	5.79616
RPL13A	9.30123	9.10186	9.62914	9.07384	9.31302	9.03191	9.17726	9.87033	9.23867	9.2191	9.51165	9.34214	9.06757	9.36189	9.57268	9.5761	9.32992	9.18372	9.26802	9.89214	9.83027	9.87427	10.7895	10.8263
AI987944	4.62265	5.20446	5.20426	4.69289	4.96495	4.60946	5.22421	5.10007	4.71144	4.74494	5.31542	5.10905	5.37853	5.32679	5.34501	5.19663	5.04035	4.88405	5.26717	5.1038	5.08037	5.10087	5.53344	5.50851
DDIT3	6.28319	6.64827	6.79858	4.04913	4.80283	4.93281	6.01431	6.09615	6.65101	6.66743	6.3934	6.94	4.45464	4.42871	4.61462	4.74651	4.51691	4.53338	4.69686	8.53839	8.24701	8.08941	4.59622	4.55404
LOC100047018	4.53637	3.54601	4.48706	4.65735	4.34406	4.2682	4.29675	3.65112	4.50757	4.44871	4.34392	4.36369	4.17945	4.06505	4.91008	4.25134	4.49406	4.4418	4.39997	4.62835	4.65746	4.61969	4.33753	4.33164
SSNA1	7.86802	7.57441	8.00163	7.75681	7.78798	7.77093	7.62951	7.9054	7.83608	7.63743	7.82018	7.83338	7.72328	7.73594	8.02766	7.91028	7.81336	7.89574	7.84774	7.73481	7.70955	7.76329	8.15912	8.18407
4933434E20RIK	8.286	8.3047	8.57041	8.03535	7.86435	7.79792	8.18133	8.53851	8.47446	8.14429	8.0988	8.02725	7.96915	8.33766	8.04771	8.23499	8.04205	8.20822	8.22847	8.32312	8.37376	8.29463	9.10225	9.03769
OSBPL1A	4.87308	4.81282	4.96987	4.35309	4.08232	5.44702	4.53854	3.99376	5.12457	4.5655	4.48993	4.29917	4.74426	4.71935	4.78269	4.49736	4.51981	4.68814	4.16702	4.87855	4.953	4.89813	4.08759	4.1657
PDCD2L	9.07224	8.83919	9.19009	9.2513	9.1974	8.99268	9.20123	8.95858	9.21034	9.02915	9.05105	8.9968	9.24167	9.15319	9.04183	9.01666	9.21751	9.15062	9.06567	8.77084	8.77662	8.74917	9.03337	9.01186
C1QTNF9	5.96559	5.09852	4.7301	5.18362	5.29093	5.2864	5.16228	4.99683	5.14479	5.28174	4.57738	5.67181	5.60396	5.41944	4.97461	4.99004	5.38879	5.2159	5.55147	5.65522	5.85877	5.71166	7.13182	7.20703
LOC100046690	4.38537	4.337	4.62589	4.63263	4.54948	4.84823	4.40237	4.66245	4.88207	4.79463	4.93154	4.36649	4.89933	4.4188	4.49331	4.4621	4.59287	4.41153	4.57194	4.86944	4.82121	4.86253	4.47894	4.50227
NCAPD2	4.7885	5.03147	5.18553	5.53784	5.26902	5.07948	4.81194	4.94266	5.46493	5.13179	4.74627	5.18582	5.21081	5.2597	5.04221	5.52408	5.14359	5.17705	5.28661	5.56576	5.56074	5.62631	5.11223	5.12497
BHMT2	12.1016	12.4486	12.2803	11.8684	11.767	11.8746	11.9348	11.859	12.3831	11.8934	12.0238	11.782	11.837	11.9502	11.8352	12.0753	11.8258	12.0893	12.0298	11.9575	11.848	11.9595	11.015	11.0806
ELFN1	5.00815	4.32023	4.38584	4.21997	4.61393	4.2991	4.34398	4.68949	4.08278	4.74969	4.41626	4.52271	4.4567	4.41906	4.74441	4.66167	4.79255	4.6131	4.45516	4.53226	4.47935	4.51589	4.88019	4.85181
EIF5	11.2112	11.1132	11.3383	11.1092	11.285	11.2598	11.1552	11.5175	11.0639	11.1353	11.2696	11.0228	11.1236	11.1551	11.124	11.3381	11.3125	11.213	11.2396	11.4576	11.4001	11.3923	11.8523	11.8356
LENG1	6.31567	6.40045	6.23466	6.59895	6.52187	6.53665	6.43046	6.51264	6.46581	6.67388	6.67871	6.57608	6.58849	6.46982	6.79604	6.21332	6.31131	6.67716	6.50344	6.09777	6.10145	6.12733	5.8904	5.86704
4933425L06RIK	4.50202	3.74009	4.04489	4.31141	3.95942	4.21632	4.01033	3.98105	4.3821	3.95313	4.06187	3.96033	4.42821	4.18326	4.18007	4.47803	3.94614	4.5271	4.43897	4.1489	4.11209	4.19757	4.75663	4.6984
RCSD1	6.76161	6.52855	6.89057	6.3432	6.74805	6.66982	6.47558	6.75782	6.66361	6.68783	6.58594	6.77238	6.69422	6.59202	6.54478	6.57622	6.33622	6.63375	6.64531	6.79572	6.78323	6.81788	6.98914	6.99195
EG625054	14.147	14.2129	14.4458	14.1359	14.1665	14.1285	14.3849	14.5423	14.4976	14.2709	14.2329	14.1285	14.2718	14.1163	14.0748	14.238	14.1517	14.0917	14.2742	14.1569	14.2044	14.1366	14.5848	14.5557
CSGALNACT1	5.44568	4.9971	5.11667	4.76772	4.80665	5.16255	5.032	5.0791	5.19301	4.81183	4.77168	4.8653	5.40144	5.12049	4.73182	5.28143	5.04855	5.24565	5.00141	5.62058	5.62998	5.5198	6.36964	6.30133
IDE	9.89798	10.0672	9.80017	10.0705	10.1154	10.0718	10.133	10.1255	10.066	10.0412	9.89824	10.0658	9.96662	10.16	10.0539	9.78158	9.90937	10.0487	9.80916	9.94789	9.88471	9.9034	9.24792	9.34418
AZI1	6.36011	5.74664	5.5276	6.43635	6.50294	6.87178	6.2269	5.54363	5.80113	6.395	6.51252	6.59746	6.29128	6.13784	6.4133	6.18527	6.45983	6.24715	6.07474	6.13149	6.07274	6.22724	5.31153	5.26719
PLA2G2A	4.45344	4.34001	4.64561	3.97193	4.63413	4.42395	4.28542	4.29323	4.25964	4.59859	4.70887	4.36114	3.99602	4.78303	4.34636	3.91975	4.3681	4.63175	3.6823	4.41276	4.38742	4.36814	3.90926	3.81819
OLFR849	4.22014	4.59	3.91799	4.41208	4.45124	4.04282	4.57115	3.68231	4.58333	4.46369	3.59198	4.62479	5.04036	4.47343	3.75787	3.69275	4.2688	4.97544	4.73516	4.20175	4.12666	4.14525	4.55675	4.56196
GZMK	4.69903	4.68738	4.67707	4.82175	5.04662	4.7209	4.78055	4.8383	4.50492	4.33528	4.48542	4.64791	4.39983	4.61378	4.15579	4.85568	4.52953	4.31491	5.08366	4.69315	4.72578	4.74778	5.07796	5.04153
SCYL2	5.39297	4.85421	5.1363	5.58616	5.99898	6.0888	5.62821	5.79251	5.81033	4.74697	5.19383	4.94618	5.80495	5.89003	5.4753	6.40508	6.19008	6.24703	6.0078	5.44838	5.55907	5.40629	6.30468	6.27628
KRBA1	7.18706	6.8356	6.59087	7.20494	7.32794	7.20531	6.98292	6.65854	7.02513	7.19627	7.34022	7.27246	7.2545	7.28632	7.22549	7.00361	7.2965	7.20636	7.03902	6.93351	6.84756	6.96213	6.30353	6.31199
PPP1R1B	6.70424	7.04896	6.0559	6.71612	6.49789	6.63421	6.23245	6.04118	6.17653	6.41096	6.61611	6.53765	6.77271	6.38719	6.30674	6.32487	6.58493	6.74599	6.44696	5.5088	5.63052	5.59467	4.94998	4.93242
UBAP2	8.67482	8.48941	7.47096	8.99692	9.07092	9.10011	8.31736	7.43113	7.79609	8.60275	8.55805	8.82418	8.55491	8.40463	8.77023	7.98442	8.76729	8.51782	8.54441	8.36843	8.26396	8.36317	7.74174	7.74572
POLR1A	7.87274	8.06253	7.3709	7.83713	7.83675	7.84458	7.74163	7.20092	7.50161	7.87545	7.85252	7.96181	7.90217	7.80354	7.85156	7.65368	8.20992	7.92042	7.7386	7.80219	7.97533	7.90058	7.04608	7.02611
PRKCBP1	6.33905	6.39015	5.9898	6.51832	6.76181	6.63667	6.27527	5.84567	5.78654	6.2926	6.34534	6.49898	6.23456	6.08287	6.43631	5.95797	6.19353	6.21734	5.88117	6.06884	6.17313	6.16057	5.58046	5.56871
RNASE11	4.45938	4.05136	4.40412	4.82585	4.58213	4.32677	3.89358	4.56696	4.45397	4.33457	4.62942	4.53561	4.38811	4.54863	4.76548	4.23609	4.29829	4.42206	4.09653	4.12574	4.18873	4.13956	4.51907	4.4897
RPS8	12.2729	11.9995	12.3607	12.1938	12.112	11.792	12.1757	12.8326	12.4425	12.2452	12.3381	12.1094	12.1815	12.2373	12.2088	12.3073	12.1942	12.1336	12.2604	12.4614	12.6039	12.576	13.384	13.4889
PLEKHM1	8.38158	8.32741	7.37689	8.27339	8.2728	8.5202	8.23022	7.78529	8.01112	8.15836	8.35945	8.39996	8.10868	8.35847	8.30485	8.21935	8.55215	8.24814	8.04607	7.99305	7.87813	7.95094	7.38157	7.35787
CYP2E1	14.4482	15.1415	15.1116	14.6615	15.0661	14.9899	14.6391	14.7134	14.955	15.0337	14.9893	15.1595	14.7571	14.5204	15.0459	14.8498	15.028	15.1635	15.2104	13.1619	12.6039	13.0299	9.52446	8.99671
LOC100041187	4.29812	4.72263	4.38107	4.4224	4.17872	4.22918	4.6434	5.07297	4.90978	4.40984	4.55729	4.83889	4.84519	4.24282	3.90372	4.55404	4.47531	4.14503	4.85082	4.36905	4.42618	4.40566	4.73535	4.78848
XPNPEP3	7.46367	8.17312	8.07742	7.404	7.81895	7.7919	7.79488	8.04567	7.94251	7.90476	7.46939	7.58902	7.58492	7.84748	7.69646	7.11318	7.81118	8.03589	7.48455	7.35763	7.45306	7.49818	6.70942	6.62267
TMEM49	8.98713	9.0691	9.17708	8.77404	9.06202	8.90057	9.37549	9.67902	8.99619	9.34152	9.40453	9.06931	9.21162	9.22013	8.95082	9.69966	9.07613	8.9883	9.00161	9.32021	9.47622	9.34759	10.1409	10.1778
OLFR739	5.1293	4.74556	4.5499	3.93573	4.65382	4.31972	4.4545	4.35821	4.66562	4.72479	4.95214	4.44148	4.71674	4.52721	3.73878	4.42725	4.50036	4.44309	4.36115	4.35873	4.40864	4.39393	3.75034	3.603
D14ERTD231E	5.69214	6.10957	5.49279	6.122	5.59245	5.67869	6.10006	6.04437	5.80524	6.25078	6.44783	6.23199	5.7777	5.91729	6.12409	5.89805	6.17687	6.11195	5.42349	5.65571	5.72507	5.7211	5.25345	5.3054
LOC100047815	5.35278	4.76966	4.63744	5.46041	5.79353	5.00545	5.3262	4.46092	4.8544	4.97882	4.52201	5.6774	4.96299	5.0164	5.08628	5.11434	5.21411	5.32877	4.82141	5.19042	5.08109	5.18613	4.58611	4.53758
MFF	7.14357	7.09023	7.31478	6.96688	6.91448	6.91879	7.07798	7.47164	7.30588	6.955	7.10475	6.73476	6.81355	7.01521	6.85078	7.11294	7.10683	6.97743	6.94139	7.1683	7.15997	7.03143	7.81991	7.79302
DMRT3	4.63438	5.03935	4.22959	4.12862	4.24326	4.39781	4.28658	4.51017	4.44762	4.51469	4.75209	4.63179	4.53708	4.44235	4.32533	4.10298	4.15079	3.91437	4.47133	4.32099	4.26751	4.22221	4.70611	4.70568
SPATA19	4.78875	4.97766	5.0207	4.93313	5.2467	4.40857	5.29529	4.69814	4.41227	4.88338	5.23217	4.52016	5.52203	4.68605	4.97466	4.94869	5.37662	4.98433	5.17718	4.46625	4.42002	4.32526	5.03493	5.06857
BC064033	6.46093	5.99087	5.99217	5.83239	5.89793	6.24586	5.93723	6.34724	5.83782	6.24794	5.7674	5.92203	5.75254	6.06999	6.08511	6.0264	6.25212	6.3278	6.54738	5.42418	5.5045	5.48526	4.87344	4.74563
SARDH	9.69641	9.94157	9.111	9.77117	9.45589	9.68987	9.92912	8.91607	9.5982	9.67313	9.73398	9.75003	9.55081	9.53091	9.77892	9.17162	9.47369	9.43873	9.5855	8.22093	8.16535	8.32035	7.49435	7.55159
SECTM1B	4.84498	4.46914	4.30181	4.69981	4.82278	4.43808	4.22736	4.50866	4.44551	4.20758	4.41948	4.87454	4.10937	4.03335	4.0966	4.384	4.52092	4.47912	3.84939	4.96297	5.07015	5.04714	4.3039	4.15391
H2AFZ	8.54681	9.0468	9.43057	8.91989	8.78974	8.77643	9.28974	9.62659	9.36817	8.7944	8.77386	8.88932	8.9733	9.17144	8.91556	9.1668	9.0181	9.04737	9.13877	9.4166	9.49816	9.54822	10.0597	10.0433
RIC8	4.73688	4.15905	4.87134	4.73986	4.01437	4.43717	3.46443	4.36964	4.65406	4.53987	3.88902	3.81211	4.34696	4.81621	4.57873	4.65241	4.06052	4.77318	4.67942	4.31802	4.35257	4.2808	4.71459	4.79087
RTN4RL1	5.51624	6.03275	5.69506	6.13852	6.95651	6.32001	6.6244	5.79848	6.16085	6.34075	6.39783	6.32787	6.72631	6.31558	6.52239	6.042	6.51732	6.35047	6.16286	6.15388	6.17166	5.99065	5.25944	5.17923
CALML4	5.19732	5.23423	6.19387	5.65271	5.44844	5.78042	5.68506	5.77091	5.91612	5.59256	5.26338	5.50369	6.2174	5.52149	5.07744	6.63237	5.37843	5.02407	5.09944	6.07475	5.7713	5.83061	7.24744	7.20638
TAF9	6.14358	6.49534	6.71218	6.30982	6.03814	5.95618	6.4823	7.08823	6.72301	6.44028	6.00048	6.06004	6.21893	6.62698	5.97917	6.47845	6.20745	6.48553	6.5547	6.37846	6.51006	6.33301	7.17622	7.24924
THNSL2	9.26523	9.14304	9.35437	9.43131	9.59285	9.39748	9.30131	8.90012	9.10594	9.13552	9.34466	9.41945	9.24459	9.04596	9.53448	8.97665	9.24832	9.20892	9.07504	9.1555	9.00875	9.08706	8.37339	8.25387
TAAR2	4.43594	4.29382	4.23628	4.46625	4.42505	4.67518	4.59331	4.4923	3.9741	4.26954	4.20793	4.44177	4.39144	4.16481	4.75599	4.59636	4.27441	4.41205	4.20691	4.25086	4.27189	4.23059	4.63723	4.56162
STXBP6	4.92712	4.36804	4.05361	5.51073	4.99403	4.17121	4.03271	4.52866	4.36231	4.46096	4.21848	4.70956	4.40636	4.00903	4.2171	4.33018	4.26054	4.8707	4.64587	4.4005	4.3118	4.39946	5.00134	4.90017
RPS9	11.5364	11.6646	12.0381	11.5848	11.4803	11.3765	11.5913	12.1351	11.9193	11.5468	11.6801	11.6733	11.625	11.6706	11.6759	11.782	11.6294	11.6089	11.696	11.9868	12.0534	12.1703	12.831	12.8994
KSR1	4.56816	4.46502	4.4008	4.65147	4.77637	4.53063	4.74721	4.64011	4.73129	4.78419	4.41874	4.58012	4.12008	4.63143	4.79072	4.75816	4.73178	4.65323	4.62039	5.07849	4.9785	5.14535	4.13022	4.2667
INSC	8.97925	9.59063	8.76457	9.28092	9.05208	9.18771	9.1696	8.92465	8.94815	8.86208	9.50215	9.26345	9.05565	9.48222	9.21674	9.56221	8.64996	9.03557	8.73477	9.43938	9.4712	9.38518	9.94166	10.0531
BATF2	5.34161	5.16092	5.38315	5.3599	4.6703	5.12251	4.94874	4.41436	4.95942	5.21433	5.07956	5.15695	4.62417	4.93858	4.96116	4.77836	4.89351	5.07874	4.72145	4.96687	5.03109	5.03108	4.46499	4.5644
TECTB	5.20879	4.86912	4.74319	4.46672	4.8509	4.90812	4.65787	4.39349	4.77276	4.89023	4.45139	4.73215	4.09179	4.83847	3.96841	4.88646	4.74662	3.92594	4.61608	4.96057	4.92509	4.95281	4.58036	4.65391
CAT	12.6235	13.4255	13.0527	12.9622	13.062	12.7884	13.318	13.1011	13.3071	13.1903	12.9936	12.7953	12.9269	13.0157	12.8187	12.6885	13.0271	13.1865	13.1604	12.3028	12.2091	12.2977	11.8525	11.8498
MARE	6.24111	6.58225	6.13674	6.18839	6.77304	6.82851	6.30184	6.16553	6.15034	6.10131	6.18289	6.20075	6.29263	5.96384	6.46476	5.92233	6.44268	6.17975	6.29944	6.3054	6.24336	6.21661	5.81764	5.73816
SLC2A8	5.70401	6.09575	5.62705	6.23098	6.13119	5.90909	6.14889	5.52317	5.62988	5.80187	5.97791	6.18705	6.10539	5.87019	5.7789	6.02737	6.3666	6.08096	5.81489	5.61718	5.65741	5.58208	5.24001	5.16553
ARHGAP1	7.4183	7.28698	6.80034	6.98029	7.14191	7.30168	7.23047	6.93278	6.94445	7.23143	7.3039	7.4297	7.41638	7.34832	7.26021	7.52425	7.33731	7.22362	7.1522	7.52433	7.51174	7.5299	7.71896	7.77341
ATG12	9.30511	9.4	9.91557	9.40409	9.22582	9.26073	9.30275	9.58662	9.70006	9.43481	9.33344	9.38368	9.68128	9.24598	9.3102	9.35658	9.27614	9.24901	9.7511	9.64081	9.65269	9.65247	10.2917	10.144
BCL9L	6.77411	6.75271	5.76033	6.9618	7.39251	7.2692	6.66167	5.98334	6.3239	7.22096	6.75241	7.35992	7.03129	6.78605	6.80978	6.13433	6.59807	6.92205	6.52676	6.09276	5.89197	6.11842	4.96904	5.06378
DCLK3	8.76657	9.03323	8.68411	8.66369	8.89272	8.6324	9.17666	8.1307	8.69793	8.63454	8.58716	8.81112	8.5731	8.61358	9.08415	8.04539	9.01242	9.08187	8.44483	8.00953	8.25739	8.19059	6.28953	5.80063
AGFG2	7.67894	8.18567	7.64457	7.89461	8.3525	8.14655	8.12659	7.80547	7.98038	7.83342	7.88879	8.23556	7.9648	8.09273	8.07192	7.78784	8.28199	8.15896	7.76514	7.48958	7.36039	7.56267	6.69617	6.63995
NANOS2	4.87768	5.01175	4.19153	4.44268	4.94676	5.31674	5.24371	4.92546	5.06075	4.89722	4.46062	4.95641	4.64217	4.21677	4.03358	4.84565	4.67386	4.56901	4.96019	4.74853	4.65395	4.70946	5.18153	5.28761
2410042D21RIK	7.33773	6.92866	7.44485	7.02864	7.0847	7.38478	7.25042	7.61982	7.35527	7.0572	7.23497	7.12962	7.31851	7.3235	7.24849	7.55196	7.16426	7.22141	7.27351	7.47518	7.43674	7.49819	8.01979	8.17671
DGKB	4.93127	4.57721	4.92075	4.37391	4.86425	4.81105	4.92233	4.8808	4.67536	4.56643	4.41334	4.93038	4.42556	4.75629	4.77212	4.32258	4.01558	4.55019	4.7767	4.53532	4.46103	4.52101	4.82402	4.79994
RBM13	7.93512	8.10751	8.34236	7.85638	7.9669	7.73173	8.02257	8.57344	7.98767	8.12595	8.14642	7.88404	8.05366	8.1594	7.8849	8.08914	8.07987	8.14297	8.1439	8.12716	8.10288	8.10982	8.77722	8.98219
GALK1	9.58993	9.37416	9.37484	9.21001	9.57116	9.45457	9.43881	9.67365	9.30314	9.42956	9.01991	9.47654	9.56223	9.12011	9.42308	8.7553	9.42723	9.1501	9.41454	8.49389	8.42167	8.39162	9.22996	9.45506
TUBB1	4.65894	4.71289	4.45258	4.78166	4.78266	4.64288	4.99114	4.70901	4.77323	4.23306	4.14837	4.87167	4.71078	4.95911	4.71954	4.19907	4.84397	4.343	4.71233	4.09882	4.11482	3.94268	5.01367	4.86156
PDPK1	7.1975	6.86642	7.03272	6.76862	7.29982	7.20225	6.78837	6.77779	6.43847	6.94786	6.66941	7.02034	6.73302	6.84875	6.85884	6.56222	6.9901	6.9216	6.45804	6.89226	6.83811	6.96705	6.31886	6.39359
RPS3	11.3738	11.3514	11.8485	11.1379	11.1932	11.1246	11.3551	12.0951	11.7579	11.4361	11.378	11.1164	11.2523	11.3438	11.0925	11.6189	11.3501	11.2874	11.2999	11.8348	11.6858	11.6141	12.5508	12.6463
RPA1	10.6307	10.2397	10.2473	10.3828	10.268	10.4151	10.1448	9.91536	10.1993	10.0815	10.4547	10.3856	10.1141	10.0722	10.4635	10.1902	10.1673	10.0977	10.1003	10.4249	10.3251	10.3721	9.84737	9.718
OLFR679	4.36659	4.48588	4.1645	3.14869	4.10629	4.23159	4.47123	4.5461	3.40992	4.08053	4.63631	3.72712	4.54264	3.04512	4.52741	4.51142	4.28126	4.31256	4.51025	4.43773	4.32117	4.3897	3.96672	3.95494
KRTAP6-2	4.62704	4.53846	3.97434	3.78325	4.43427	4.70501	4.92957	4.0647	4.79761	3.76348	5.06611	4.63877	4.15059	4.84668	4.34441	4.86212	4.64877	4.28826	4.3201	4.24666	4.19875	4.24831	4.46374	4.43914
PRSS23	4.97282	4.52254	4.28566	4.31299	4.70739	4.57067	4.46775	5.00366	4.59195	4.98187	4.50632	4.97904	5.07879	4.9432	5.15328	4.53493	4.80529	4.89694	5.00227	5.20593	5.17602	5.07274	5.70559	5.79987
ANO10	6.17474	6.22697	6.07704	6.45071	6.41606	6.3297	6.28655	5.73347	5.83092	5.7798	6.12853	6.11386	6.30995	6.09589	6.38024	6.7801	6.40365	6.34411	5.95471	7.30945	7.15345	7.25743	7.80114	7.81427
OLFR335	4.16648	4.62679	4.7251	4.55962	4.354	4.15978	4.78312	4.27499	4.76493	4.08489	4.90693	4.31885	4.40325	4.90824	4.18817	4.23127	4.51318	4.59475	4.34173	4.50966	4.44202	4.45021	4.72982	4.75063
LIM2	4.26707	5.03167	4.36601	4.46576	4.00095	4.61485	4.60821	4.41254	4.49194	4.95199	5.22075	4.96282	4.6141	4.67031	4.79282	4.64874	4.78745	4.31246	4.56507	4.7907	4.91905	4.94796	4.09541	3.91042
MRGPRA6	3.92352	3.82873	4.45276	4.08841	4.42123	4.14184	4.31646	4.21916	4.06149	3.8493	4.43205	3.77442	4.24234	4.04574	4.51087	4.20105	4.76892	3.95461	3.68336	4.5254	4.44364	4.58687	3.85353	3.95226
NOL6	7.91544	8.11199	6.85935	8.11805	7.87945	8.20164	7.88436	7.05901	7.48768	7.84146	7.75742	8.03661	7.89655	7.98309	7.99948	7.49717	8.01167	7.9992	7.63778	7.51887	7.72202	7.69062	6.77437	6.61091
PDCD2	9.13585	9.06107	9.48295	9.17208	9.27076	9.14579	9.19841	9.47654	9.30318	9.31601	9.08981	9.14976	9.2301	9.38099	9.26624	9.19221	9.25619	9.29372	9.3932	9.17263	9.03575	9.06112	9.59968	9.64861
G0S2	10.5438	9.86289	10.9768	10.6522	10.8166	11.318	9.79808	10.6468	10.53	10.7142	9.96325	10.4589	10.9249	9.40641	10.8225	9.83778	10.728	10.6332	11.1374	10.2558	10.5229	10.1014	8.49683	8.11072
PSMD11	6.92654	7.42794	7.2799	6.91343	7.04629	7.21467	7.20784	7.1623	7.40019	7.09003	6.85109	7.23989	7.25333	7.15309	7.20631	7.06772	7.25241	7.06524	7.10037	7.08166	7.06064	6.97699	6.3129	6.46556
LDB2	6.25054	5.65633	6.14528	5.61802	5.83452	5.95398	5.60005	5.92033	5.89845	5.64819	5.6041	5.84567	6.08443	5.95373	5.66595	6.12062	5.72172	5.5981	5.86533	6.59587	6.48359	6.55271	6.94445	6.99402
UTS2	4.47212	4.29562	4.45495	4.58677	4.5663	4.26014	4.57026	4.36185	4.58367	4.10203	4.48233	4.57948	4.25441	4.28028	4.31495	4.39063	4.50842	4.58285	4.34454	4.53283	4.57566	4.48979	4.96731	4.89017
OLFR885	4.43892	4.79078	4.32002	4.10292	4.46629	4.66791	4.50033	4.53654	4.24437	3.35836	4.85665	4.20631	3.7244	4.39178	3.97154	4.71468	3.52394	4.13341	4.3917	4.43688	4.50217	4.5049	4.14284	4.06408
SLCO2B1	12.4339	12.465	12.1325	12.1723	12.3856	12.5385	12.1173	11.5518	12.2197	12.5391	12.5721	12.462	12.1229	12.0955	12.4547	11.9905	12.2321	12.4184	12.5075	10.8493	10.3697	10.6883	8.09193	7.40509
NUP210	9.40623	9.56827	8.62845	9.29784	9.20651	9.04448	8.97299	8.51672	8.95269	9.36258	9.18817	9.3184	9.05372	8.92032	9.38904	8.6839	9.53073	9.32499	9.09113	8.69174	8.54872	8.96146	6.70273	7.04916
GGA1	5.32178	5.52307	5.34729	5.9252	5.5952	5.75688	5.43701	5.17901	5.42592	5.47854	5.65645	5.55545	5.71329	5.62673	5.85683	5.52748	5.78892	5.74185	5.67717	5.44807	5.53374	5.47215	5.17839	5.14416
9530027K23RIK	8.18333	8.66473	8.12091	8.68867	8.60652	8.58616	8.53153	8.07921	8.23048	8.39006	8.61403	8.70279	8.47165	8.51626	8.65242	8.04563	8.45353	8.48091	8.21857	7.96686	8.12644	8.06099	7.46588	7.37351
OLFR703	5.37941	4.86394	4.6985	4.28394	5.11463	5.46146	5.00364	5.36756	5.23249	5.27712	5.11895	4.69484	5.53458	5.22908	4.65864	5.44835	5.15391	5.03374	5.36709	4.84339	4.81074	4.81453	5.51556	5.34116
PLA2G1B	4.73547	4.51251	4.54693	5.17791	4.42749	3.98144	4.23514	4.52258	4.21267	4.52665	4.27109	4.47169	3.85479	4.40647	4.98142	3.75656	4.69365	3.92152	4.58451	4.41792	4.3571	4.38671	4.60014	4.59152
TPCN1	8.38786	8.41229	7.70531	8.73358	8.75025	8.72789	8.35701	7.86458	8.34803	8.59411	8.53031	8.71319	8.72812	8.49379	8.57638	8.02491	8.51684	8.65862	8.27323	7.71301	7.87158	7.9363	6.95589	6.78341
OLFR1178	4.25165	4.46275	4.26055	4.77764	4.75387	4.20037	3.77741	4.4501	4.56777	4.56326	4.35172	4.7776	4.71685	4.31161	4.37015	4.13629	4.72292	4.58502	4.42657	4.77193	4.77919	4.67409	4.26731	4.16312
1700016C15RIK	3.53927	4.42544	4.5551	4.82253	4.54588	4.23871	5.38308	4.7962	4.63172	4.27358	5.0197	4.33591	4.36001	4.67149	4.56662	5.89984	4.72703	5.19948	4.34957	5.09415	5.06943	5.12506	5.38749	5.33199
TMEM54	5.26055	4.19368	4.22977	4.65388	4.79454	4.79956	7.02797	6.07203	4.93767	5.11662	6.04484	6.4267	5.74321	6.08125	5.6431	8.34949	4.59469	5.18806	5.29663	5.98929	6.41415	5.48815	9.06984	9.37556
TRIP12	9.66893	9.60745	9.4002	9.30023	9.47375	9.41043	9.46284	9.60771	9.44276	9.54539	9.46971	9.14292	9.28724	9.62041	9.25408	9.4956	9.43301	9.54367	9.40516	9.95996	9.88306	9.9438	10.2165	10.2619
NFIC	7.03081	7.52802	6.25722	7.39484	7.74823	7.60287	7.29079	6.23961	6.86277	7.3087	6.96259	7.43602	7.25193	7.08953	7.30553	6.30642	7.24711	7.28717	6.95044	6.64405	6.34989	6.60959	5.45422	5.32833
POLR3D	4.82756	4.89318	4.44638	5.16699	4.82211	5.18817	4.89368	5.22244	4.74454	5.14304	4.75855	5.00032	4.70527	4.92178	5.00215	4.89494	4.92047	5.11626	4.88357	4.85623	4.86711	4.96465	5.35291	5.44847
SOCS3	7.62613	7.58671	7.06091	7.7358	7.36898	7.09989	8.43972	7.59261	6.64087	8.23851	8.15132	7.63552	8.27784	7.93424	8.39997	7.83272	7.67251	8.02847	7.19466	6.60642	6.66668	7.07628	8.70776	8.49903
RGS5	6.04921	5.55771	6.42827	4.97307	5.35554	5.2206	5.47385	5.33592	5.65008	5.25843	4.87811	5.20198	5.63422	5.31662	4.75646	5.27238	5.33412	5.53518	5.37758	5.12699	5.11515	5.05345	5.71802	5.57191
EML4	7.70442	7.46081	7.16195	7.63167	7.79755	7.70967	7.2822	7.79195	7.11859	7.53521	7.80227	7.66934	7.6692	7.87246	7.68513	8.27085	7.96495	7.65408	7.78997	8.33638	8.30941	8.2115	9.00088	8.85399
AARS	11.4255	11.6149	10.566	11.5619	11.6057	11.7415	11.421	10.8672	11.2101	11.5491	11.549	11.751	11.5253	11.4661	11.6149	11.2469	11.6489	11.528	11.2609	10.9932	11.0395	11.108	10.0446	10.2891
FGF23	4.36853	4.81016	4.19447	4.67005	4.51109	4.37064	4.85531	4.76553	4.90642	4.8669	4.78375	4.85028	4.82139	4.82763	5.00131	4.61887	5.12626	4.82073	5.12276	5.14024	5.13547	5.19391	4.91611	4.86689
CLSPN	4.73795	4.94	4.73806	4.19159	4.46345	4.57568	4.86329	4.68765	4.60944	4.6438	4.71399	4.69146	4.44223	4.72359	4.67012	4.72185	4.66345	4.49879	4.36679	5.2636	5.26047	5.15819	4.83578	4.78903
LOC100041725	10.6147	10.7116	10.7651	10.5948	10.5103	10.5901	10.6553	10.7644	10.7307	10.6511	10.7006	10.48	10.4502	10.7357	10.6118	10.7558	10.5942	10.7339	10.6591	11.067	11.0979	10.9786	11.5523	11.679
ADAM28	4.51914	4.41809	4.43779	4.38371	4.6957	4.30949	4.32932	4.23354	4.55248	4.31093	4.55943	4.69844	4.71768	4.27853	4.1563	4.26578	4.14048	4.56113	4.61792	4.67169	4.61863	4.60159	4.27034	4.16403
PIGT	5.43684	6.42011	5.72016	5.62569	6.25667	6.21315	6.3583	5.47067	5.35168	5.44924	5.98514	5.93465	6.18771	5.90616	6.14781	5.88238	6.06934	5.82429	5.94893	5.92446	5.79802	5.92489	5.38054	5.41847
JOSD3	6.69359	6.83584	6.79511	6.49206	6.78164	6.36762	6.39073	7.39921	6.8927	6.53697	6.62189	6.50694	6.50102	6.73292	6.2354	6.81456	7.01199	6.71049	6.69194	6.91194	6.99397	6.9495	7.47512	7.64731
CRTC1	5.3343	4.91494	4.53208	5.40952	5.4496	5.45361	5.02058	4.90881	5.09733	5.25268	5.18894	5.29313	5.02599	4.9802	5.18625	5.01026	5.47381	5.16626	5.28562	5.10908	5.03616	5.08264	4.8441	4.82943
DMTF1	7.22509	6.81256	7.0717	7.04307	7.24301	7.1673	7.0619	7.41184	6.90875	7.17825	7.42664	6.96826	6.92753	7.25831	6.9083	7.23101	7.1247	6.95298	7.1575	7.32138	7.24817	7.24086	7.55227	7.55356
RPL31	11.5543	11.1487	11.5959	11.1015	11.1638	11.1409	11.5227	11.8053	11.6355	11.4498	11.4519	11.3021	11.3373	11.3524	11.3412	11.7509	11.4889	11.193	11.5388	12.0901	11.9618	11.9461	12.6158	12.766
RAB1	7.22339	7.21385	8.08715	7.55895	6.67454	7.05401	7.41232	7.35876	7.37465	7.48335	7.0434	6.82752	6.92298	6.8915	7.53221	7.08544	6.95238	7.22757	7.22446	7.66962	7.36193	7.43008	8.50424	8.59514
FAM102A	9.60729	9.527	9.47505	9.40989	9.22013	9.79605	9.71425	9.38077	9.59455	10.0512	9.52656	9.66895	10.0309	9.4264	9.941	9.76337	9.37932	10.0523	10.0615	9.49629	9.52007	9.69804	8.67688	8.44452
PLCZ1	4.40518	4.1606	4.82166	4.61927	4.51858	4.97701	4.70259	4.11476	4.66395	4.17707	3.32847	3.53694	4.34022	4.32408	4.51033	4.15661	4.58867	4.52672	4.41828	4.03199	4.00085	4.0935	4.38222	4.34273
CYP3A25	11.3444	12.0538	12.1001	11.3786	11.589	11.4965	11.8187	11.5832	12.2285	11.4602	11.3229	11.3919	11.1207	11.4485	11.4945	11.0558	11.7825	11.7215	11.8598	10.4124	10.0752	10.7125	8.41459	8.19954
SCAMP1	11.2911	10.7197	11.194	10.7607	11.0378	10.8612	11.0298	11.0995	10.5473	11.0664	11.0763	11.0382	11.0414	10.9715	11.1333	11.2237	11.3258	10.9666	10.8426	11.4651	11.4381	11.5195	11.7311	11.7333
LOC100046781	5.99136	6.31033	6.13117	5.88885	5.90025	5.78203	5.76388	5.50959	5.74681	5.86975	6.03535	5.86111	5.99833	6.22895	6.31684	5.71905	6.13481	6.32169	5.42891	6.48136	6.1947	6.4367	5.40299	5.42322
SFRS8	3.82068	4.93352	4.79394	4.9498	5.23612	4.74925	4.83638	4.65117	4.70865	4.90523	4.91308	4.44625	4.17584	4.89112	4.43792	3.97712	4.76279	4.76101	4.67546	5.02701	5.03701	5.11417	4.71345	4.75682
OGFRL1	6.62156	7.30843	7.19157	6.93699	6.78833	6.89644	7.07496	7.22677	7.49989	7.2527	6.92451	6.95761	6.6931	7.39725	6.69558	6.7893	6.93771	7.43736	7.06077	6.40997	6.47986	6.42905	5.41285	5.69116
ASCL2	4.44411	4.54537	4.4415	4.43379	5.2636	5.39345	4.99494	4.93154	4.7426	4.96024	4.86548	5.01721	5.19275	4.77887	4.66476	4.91681	4.61566	4.87674	4.78165	4.86301	4.94413	4.78877	4.38966	4.38143
LNX2	7.10859	7.776	6.91359	7.45048	7.50304	7.63215	7.33709	6.84601	7.18607	6.87296	7.45656	7.68594	7.67189	7.22402	7.4281	7.76411	7.65837	7.1103	7.22366	7.87609	7.91302	7.76603	7.28695	7.14933
XK	5.28695	5.48201	5.57826	5.97462	5.74612	5.32918	5.48035	5.55347	5.76821	5.41109	5.73439	5.79217	5.3595	5.51726	5.36115	5.85503	5.66637	5.69782	5.1491	5.67876	5.61745	5.80242	5.11074	5.12543
STK22S1	4.41051	4.24798	4.56556	3.80117	4.59307	4.4432	4.69871	4.14856	3.52294	4.58243	4.136	4.49376	4.72104	4.35617	4.48481	4.81796	4.07262	4.69366	4.27897	4.48673	4.62598	4.50268	3.98998	4.05875
4833417A11RIK	4.95918	4.67023	5.00394	5.05842	5.31861	4.93056	4.60783	4.88751	4.87024	4.0868	4.57519	4.41503	5.21634	4.81142	4.50659	5.01722	5.09007	4.76035	5.13338	4.40539	4.50029	4.52231	4.85808	4.85298
SSU72	10.8339	10.9118	11.2397	10.8137	10.4612	10.4473	10.6827	11.0797	11.0124	10.7751	10.7593	10.6226	10.48	10.6449	10.6723	10.5033	10.7678	10.6298	10.8096	10.7973	10.8981	10.9001	11.3287	11.2532
ZFP467	7.35123	7.4303	6.53506	7.44296	7.87282	7.88791	7.62584	6.89445	7.32088	7.43186	7.46721	7.71941	7.74006	7.60193	7.51963	7.3908	7.71019	7.61189	7.37909	7.51494	7.55902	7.48475	7.06031	7.17005
OOSP1	4.29504	3.8781	4.2718	3.65099	4.02114	3.79745	3.98262	3.75824	4.1741	4.06254	4.1754	4.22762	4.12862	4.6645	4.32371	4.2709	4.00915	3.60273	3.98047	3.74345	3.6694	3.86424	4.511	4.39519
PPP1R11	8.51243	8.65148	8.61092	8.83106	8.72362	8.79063	8.45482	8.77721	8.61666	8.57718	8.56151	8.66685	8.61281	8.63922	8.77366	8.53887	8.52182	8.61831	8.39765	8.71016	8.67058	8.64127	9.20778	9.07099
BID	7.27391	7.26171	7.27694	7.24991	7.25679	7.19871	7.26793	7.13511	7.26712	7.27075	7.24612	7.26961	7.32548	7.1098	7.18501	6.93453	7.31126	7.36245	7.14646	7.26277	7.51752	7.35535	6.59292	6.49992
CHST7	6.13628	6.16821	6.41074	5.96918	5.93018	5.96285	6.06647	6.03624	6.19491	5.94376	5.76262	5.90815	6.34866	5.81709	5.58362	6.42808	6.04672	5.89029	6.27809	6.40098	6.48995	6.53523	6.89144	6.88721
KCNE1L	4.48613	4.70135	4.35124	5.05871	3.97069	4.44601	4.6337	4.11693	5.09463	3.95026	4.59846	4.54892	3.96339	3.80573	4.35236	4.4863	4.71068	4.65373	3.91826	4.77724	4.77905	4.9003	4.31595	4.38162
HSD3B1	4.02804	4.39471	3.81711	4.01116	4.04357	4.59382	4.85938	4.17249	3.49355	3.95991	3.98182	4.38418	4.11616	4.34419	4.36265	4.03713	4.14433	3.90119	4.49444	4.58532	4.54394	4.62141	4.30942	4.24363
LZTS2	7.67783	6.90379	6.63253	7.15834	7.48432	7.57595	7.30004	6.7213	7.19631	6.98085	7.45534	7.17839	7.04921	7.12914	7.03117	7.35253	7.46816	7.15718	6.94535	7.39596	7.29168	7.37357	6.86637	6.96212
OLFR449	4.01995	4.33427	4.87383	4.76148	4.44531	5.0801	4.74306	4.68181	4.45518	4.55018	4.47627	4.29661	4.576	4.72311	4.41546	4.7693	4.5233	4.78784	4.91184	4.45468	4.56077	4.66079	3.90941	3.94621
DNAJC15	9.96795	9.80299	10.3375	9.67973	9.70582	9.5716	9.86527	10.1807	10.1485	9.89677	9.60031	9.49661	9.84894	9.80844	9.78468	9.73603	9.58588	9.82345	9.95142	9.5137	9.22395	9.42182	10.2715	10.2848
SRP14	9.73533	9.68828	10.1059	9.48267	9.37892	9.40865	10.008	9.95717	10.0727	9.54246	9.72824	9.67591	9.7426	9.48664	9.70087	10.0266	9.54908	9.57227	9.80708	9.99206	9.95881	9.80458	10.5469	10.655
CAPG	5.7872	4.99922	5.13748	5.50182	5.35244	5.64391	5.55034	5.35074	5.56939	5.28954	5.49716	5.36885	5.67511	5.63465	5.62195	5.59328	5.42277	5.24524	5.34837	5.86964	5.67682	6.17195	7.6093	7.99721
UGT3A1	10.7467	11.4575	11.6987	11.4119	11.1487	11.2534	11.2928	11.4238	11.8212	11.5924	11.1907	11.443	11.3828	11.2494	11.2577	10.871	11.2777	11.7675	12.0303	9.23345	9.88441	9.65485	7.36855	6.87598
WNK1	7.26468	7.57694	7.18008	7.23616	7.34423	7.40431	7.36404	7.4006	7.5378	7.39314	7.39342	7.49557	7.47281	7.65771	7.12849	7.70941	7.4628	7.69898	7.52399	7.9783	7.87981	7.90539	7.61433	7.57753
RANBP1	8.03762	8.40171	8.28926	8.28645	8.05628	8.11827	8.26099	8.05359	7.86524	7.82957	8.19962	7.91179	7.836	7.98479	8.28219	8.09252	7.86724	8.00042	8.11869	8.71153	8.7168	8.72967	9.13827	9.30531
PRKAR2B	4.30572	4.44554	5.06069	4.76719	4.92874	3.9952	4.65318	4.42582	4.02847	4.82478	4.74227	4.3679	4.28565	4.57	4.24633	4.63379	4.32384	4.72384	4.45739	4.71059	4.70606	4.86138	4.04538	4.17356
SLC35B4	8.8714	9.35909	8.74795	9.30702	9.23408	9.50425	9.23771	8.78349	9.17067	9.04321	9.03866	9.24922	9.31346	9.122	9.17529	8.88837	9.16792	9.13215	9.27898	8.14547	8.32398	8.25944	7.69515	7.71474
ZFP385C	5.30253	4.38248	5.10359	5.2397	5.04411	5.01331	5.0195	5.57372	4.97584	5.2395	4.38985	5.03187	5.3075	4.91246	5.29787	4.5777	5.43907	5.26925	4.71375	4.58635	4.41641	4.59631	5.30252	5.17547
OTTMUSG00000007855	8.09638	8.56845	8.48163	8.08285	7.52613	7.75561	8.41738	9.00615	8.36737	8.38719	8.21638	7.75765	8.16791	8.3289	8.3171	8.64755	8.04455	8.33699	8.69745	8.11487	8.1753	8.35992	8.95973	9.03378
WTIP	7.29106	6.46008	6.39991	6.73273	6.66267	6.73867	6.50948	6.62451	6.11664	6.66428	6.22891	6.73124	6.6506	6.53012	6.68009	6.64473	6.63745	6.68905	6.71206	6.89283	7.0182	6.77467	8.38195	8.01007
LRRC43	4.74839	4.26352	4.40105	4.72421	4.59114	4.14349	4.21026	4.41222	4.90287	5.20611	4.99892	5.2119	4.31578	4.33156	4.32689	4.10251	5.01622	4.3091	4.33821	4.93135	4.77735	4.89183	4.3657	4.40579
POLR2J	10.1927	9.79544	10.2944	10.3292	10.1761	10.1087	9.90893	9.95725	9.85353	9.93726	10.0883	10.1715	10.1696	9.85565	10.3199	10.1724	10.0695	9.98835	10.03	10.206	10.1587	10.1558	10.3513	10.3893
MAPK1	8.67341	8.99099	9.09883	8.97105	8.73693	8.66685	8.82016	8.86579	8.81412	8.79006	8.65769	8.68001	8.63757	8.63996	8.67648	8.69616	8.74389	8.7477	8.82177	8.93089	8.83253	8.84667	9.18964	9.24726
AI747699	5.60534	5.1911	5.7411	5.04329	5.24301	4.98189	5.83627	6.27685	5.60603	5.33155	5.16168	5.40392	5.37979	5.74199	4.67868	6.17047	5.01141	5.56802	5.33415	5.89093	6.03474	5.59156	7.86601	8.55687
MAP3K7IP2	9.83407	9.64248	9.2378	9.38352	10.065	9.77052	9.4677	9.46345	9.4062	9.5395	9.82377	9.86658	9.65235	9.75818	9.63527	9.50822	9.94597	9.63478	9.32387	10.0529	9.99325	9.87748	9.46754	9.41806
PRIM2	5.48892	5.49108	5.40913	5.63349	5.35318	5.53608	5.40236	5.56656	5.2255	5.2435	5.27232	5.53461	5.53237	5.37737	5.6661	5.59046	5.24494	5.57539	5.50286	5.63631	5.56433	5.63266	5.84403	5.84267
EPB4.1	6.59718	6.84785	6.54164	6.51307	6.84904	6.51633	6.75427	7.03236	6.85	6.48342	6.42236	6.88966	6.50665	6.93906	6.5433	6.61251	6.88194	6.86858	6.81813	6.6361	6.73627	6.64592	7.06064	7.16917
PPM1K	10.2853	10.3027	10.9409	10.2813	10.2793	10.3297	10.083	10.2874	10.5274	10.724	10.5937	10.3053	10.3061	10.1145	10.6138	10.2043	10.6258	10.1969	10.6908	9.87289	9.44599	9.60618	8.22237	8.39941
MRC1	8.84507	8.86409	9.40392	8.36511	8.65077	8.52086	8.7151	9.13894	9.21249	8.82978	8.78702	8.73199	8.97266	8.7198	8.86633	8.89466	8.90162	8.78441	9.09127	9.46938	9.36223	9.41142	8.78312	8.54134
RPS19	11.3418	11.1732	11.5615	11.4574	11.3444	11.3602	11.4227	11.7255	11.3526	11.2696	11.3995	11.3176	11.385	11.36	11.4711	11.5994	11.4045	11.259	11.3384	11.8312	12.024	11.8884	12.5453	12.6961
UBQLN4	7.29192	7.99284	6.97158	7.51846	7.8876	7.87067	7.48649	7.39795	7.32891	7.45835	7.30143	7.79027	7.75067	7.36656	7.51152	7.44594	7.88031	7.69593	7.57548	7.30551	7.24443	7.17653	6.83619	6.87899
TMEM48	7.1038	7.38614	7.03944	7.08785	7.34155	7.2737	7.19424	7.10754	7.32019	7.09727	7.18916	7.08752	7.09177	7.05538	7.05705	7.18863	7.4768	7.36515	7.39317	7.78077	7.56545	7.71991	7.03057	6.90225
SRD5A1	7.44359	8.04158	7.90621	7.88473	7.71852	7.36946	7.64018	7.69136	8.00306	7.4987	7.29825	7.26333	7.4258	7.53054	7.42335	6.80273	7.55908	7.67423	7.6194	5.56331	5.72348	5.5195	4.89732	4.9898
NTN2L	6.58647	6.85395	6.14249	6.85334	6.52451	6.80841	6.47572	5.86016	6.40123	6.34457	6.89944	6.83243	6.49691	6.62734	6.77553	6.71747	6.36593	6.76777	6.42103	7.23554	7.04729	7.02768	6.02725	5.63836
RTP3	7.56418	8.77831	7.01131	8.10471	8.0074	8.44949	8.14761	7.79033	8.20638	7.9402	8.25543	8.52223	8.28789	8.35905	7.98684	8.06757	8.26533	8.48494	8.06539	7.36997	7.52959	7.60571	6.59906	6.31543
DEF8	4.31181	4.92193	4.77701	4.56802	4.82648	4.44589	4.64111	4.69646	4.89353	4.87162	4.91259	4.73884	4.89872	4.63445	4.62271	4.46249	4.95449	4.36241	4.58469	4.73504	4.70481	4.6577	4.3966	4.45501
ANKRD37	6.62872	5.30693	5.92	6.57996	6.21073	5.86958	6.34971	7.26244	5.69062	6.968	6.11715	6.08345	6.87539	5.99801	5.92846	7.00009	5.85889	6.04013	6.176	5.80661	6.35328	6.02269	9.20396	10.4241
MAPK14	9.39341	9.85672	9.72547	9.59609	9.54388	9.45806	9.78774	10.0032	9.80535	9.86036	9.56958	9.82975	9.73882	9.757	9.55881	9.75177	9.78303	9.92433	9.7575	9.72423	9.72883	9.77857	9.46352	9.52842
LBH	7.93618	7.41209	7.28885	7.46173	7.711	7.75546	7.8567	7.42024	7.71996	7.92505	7.36451	7.56713	7.41234	7.38553	7.71413	7.31566	7.83132	7.56132	7.39108	7.69779	7.57597	7.64837	7.26696	7.30406
TBC1D13	8.26248	8.05344	7.6711	8.27392	8.5477	8.1872	8.05804	8.00831	7.9579	8.40538	8.40459	8.45994	8.48428	8.36206	8.24888	8.09406	8.26316	8.41128	8.13001	7.58223	7.59131	7.56645	7.4128	7.34467
RPL9	12.5963	12.8442	13.173	12.5999	12.3888	12.3995	12.652	13.4097	13.1907	12.6135	12.6774	12.5866	12.6328	12.6746	12.6271	12.9228	12.6413	12.8396	12.8339	13.0132	13.0779	13.1179	13.6263	13.8418
YRDC	6.57162	6.92033	6.96799	6.81091	6.91507	6.71264	6.62816	7.18393	7.13434	6.94706	6.39658	6.76878	6.93445	7.13181	6.87219	6.54168	6.82536	7.44044	7.17048	6.62792	6.74983	6.71106	7.34422	7.59501
CUL3	10.4621	10.5146	10.767	10.3234	10.6943	10.385	10.7627	10.9572	10.7399	10.6775	10.4621	10.3471	10.4662	10.7183	10.4864	10.6777	10.6716	10.7676	10.6291	10.6976	10.7039	10.7069	11.0103	11.146
HNF1B	5.63811	6.33566	5.4867	6.25037	6.24377	6.06333	5.94843	5.70791	5.69412	6.03482	6.23014	6.21972	6.21877	6.0467	6.02404	5.89101	6.35127	6.24353	5.74137	6.23006	6.15101	6.27256	5.46179	5.15636
TMIE	9.64636	9.40204	9.16726	9.40802	9.51478	10.0312	9.26968	8.56167	9.27189	9.74403	9.43289	9.5919	9.02586	8.89306	9.53911	8.71901	9.0141	9.0072	9.23171	8.25568	7.61864	7.74504	5.9955	5.70734
CYP7A1	10.748	10.9734	11.2619	9.6182	9.68659	10.1183	10.3275	10.0657	11.0862	10.2471	10.6995	10.8681	10.5396	10.5427	10.4755	10.4441	9.84711	11.4609	10.6195	9.02562	8.20934	8.40161	5.91905	5.24656
2210016L21RIK	5.64515	5.12991	5.41995	5.4858	5.40562	5.68787	5.29355	5.32034	5.40261	5.41049	5.66214	5.43443	5.45896	5.37147	5.36502	5.30699	5.21299	5.24469	5.37587	5.31037	5.27182	5.27798	5.11998	5.15569
FXYD4	4.65974	4.64609	4.83563	4.87174	4.33803	3.91281	3.99782	4.51776	4.36541	4.5913	4.56277	4.28373	4.35631	4.48446	4.36575	4.43819	4.22581	4.40143	4.05775	3.99213	4.12723	4.11349	4.47623	4.51532
UGT3A2	12.2103	13.0382	13.2588	12.5829	12.7972	12.8998	12.8508	12.8426	13.0993	12.8765	12.5431	13.1439	12.691	12.6603	12.9174	12.5902	12.9982	13.0985	12.9116	11.339	12.2035	12.1348	9.32322	9.15956
ANKMY2	8.17699	7.93271	7.90435	7.99503	7.99045	8.1733	7.9711	7.80962	8.11807	8.13285	8.17298	8.14531	8.08619	8.03297	8.00998	7.87331	7.85981	7.99574	7.83292	7.89056	7.82403	7.94149	7.54052	7.57026
ZFHX2	8.3932	8.45657	7.02602	8.94099	9.07252	8.67066	8.32498	7.38485	7.60542	8.43375	8.50377	8.91731	8.34833	8.68853	8.59575	7.82094	8.86548	8.62922	8.19402	7.67031	7.45216	7.38096	6.57253	6.32889
ZMYND19	4.94772	4.95633	4.37092	4.46921	4.32227	4.57837	4.62476	4.90522	4.85733	4.63054	4.69989	4.34651	4.49318	4.16994	4.6408	4.43047	4.64816	4.75184	4.35763	4.54665	4.60458	4.57317	4.83899	4.77571
4930432M17RIK	4.90401	4.91753	4.86113	4.80678	4.6045	4.53404	4.80829	4.59355	4.65763	4.88639	4.82591	4.25233	4.88446	4.16503	4.76403	4.84138	5.11702	5.1859	4.53993	4.7542	4.78257	4.72095	4.33647	4.45336
KLHL9	6.19624	6.963	6.88018	5.96802	6.00242	5.95017	6.75408	7.12041	6.91464	6.61194	6.32669	6.10476	6.38162	6.70167	5.99882	6.3006	6.29005	6.71621	6.73731	6.53702	6.62032	6.54103	6.92526	7.05021
RPL19	11.1568	10.756	11.1946	11.1341	11.1382	10.947	10.9359	11.2739	10.9719	10.9571	11.1198	10.9581	11.0132	11.0193	11.3164	11.1595	11.0193	10.7961	10.923	11.3363	11.3697	11.3388	11.9304	12.1936
4631422O05RIK	4.76828	4.3706	5.08578	4.0174	4.51158	4.29491	4.27614	4.63942	4.51922	4.14983	3.86159	4.64752	4.19609	3.45129	4.32737	4.73163	4.09854	4.71742	4.31383	5.04812	4.84166	5.12476	4.20282	4.06051
LAMA2	4.97242	4.7413	5.61447	4.64948	4.96681	5.24875	5.01313	5.13965	5.12419	5.18556	4.89269	5.01462	4.60093	4.71809	5.42336	5.16348	4.93001	4.92112	5.06112	5.28689	5.42774	5.33452	4.74208	4.51308
INO80B	7.51323	7.39743	6.86582	7.91373	7.9288	7.83665	7.3364	6.89952	7.09644	7.50306	7.41762	7.64193	7.54036	7.43705	7.94084	6.93078	7.7878	7.5278	7.27647	7.0446	6.9407	6.75954	6.08515	6.15682
SNX13	7.28855	7.14728	7.53389	6.80465	7.17528	7.0501	7.29314	7.4978	7.12112	7.13398	6.92989	7.06311	7.1854	7.33318	7.20585	7.37873	7.5086	7.30427	7.31828	7.45274	7.36509	7.42081	7.71154	7.80698
GNL2	7.86032	7.72008	7.58647	7.75989	7.74612	7.80181	7.80548	7.56838	7.35206	7.70848	7.86123	7.49464	7.79367	7.7672	7.6888	7.47247	7.62102	7.60026	7.74656	7.5004	7.54679	7.62268	7.90868	7.87895
MAFF	4.88379	4.43667	4.85487	5.03784	5.13643	4.77688	4.66816	5.13146	4.95765	4.41529	4.58305	4.66673	4.51641	4.88065	4.65705	5.01321	4.72078	4.74405	4.36144	5.29041	5.43234	5.368	6.04856	6.32443
GABPB1	5.9359	6.06405	6.08549	6.09039	6.09877	6.18128	5.86218	6.31788	6.1616	6.24038	5.97866	5.91791	5.92377	5.97351	5.9127	6.07242	5.80547	5.82	6.20673	5.57367	5.78005	5.70704	6.30054	6.45608
GLRA2	4.69409	4.62858	4.80352	4.88621	4.46746	4.40112	4.38441	4.62327	4.72969	5.00936	4.81614	4.72081	3.77083	4.71159	4.19984	4.68765	4.86291	4.57464	4.48691	4.8325	4.91502	4.62617	3.9103	4.0113
BMP2	4.75891	4.54621	3.85355	4.70501	4.15522	4.09056	3.78998	4.63004	4.81979	4.25161	4.92786	4.34919	4.37668	4.47516	4.68768	4.84084	4.27141	4.53892	4.46135	4.31661	4.51616	4.51676	3.85253	3.80958
BSN	4.69123	4.58072	5.01206	4.4836	4.98071	4.7398	4.67724	4.49652	4.59783	4.46793	4.81665	4.62001	4.62243	4.62102	4.57377	4.83288	4.66584	4.78286	4.38041	4.52935	4.37087	4.54966	4.99676	5.00233
FAM159B	4.3477	4.68713	4.4143	4.28674	4.47663	4.52187	4.15803	5.02086	5.04063	4.88896	4.73975	4.33209	4.55538	4.85042	4.49177	4.33999	4.92027	4.54511	4.32862	4.63905	4.61152	4.62544	4.34508	4.4313
WSB1	10.1546	9.6096	9.77374	9.96521	10.0777	9.44588	9.27795	10.2081	8.87846	10.1363	10.3997	9.60428	9.81802	10.3204	9.23127	10.799	9.50352	9.02624	9.2996	10.3785	10.341	9.97893	11.6237	12.0501
GAPDHS	4.53191	4.62532	5.08238	4.65504	4.56556	3.95489	4.14683	5.0026	4.60929	4.37508	5.04787	4.66121	4.93823	4.59341	4.72138	4.85077	4.42682	4.36394	4.89943	4.23993	4.04345	4.16845	4.65923	4.68178
MRPS34	11.5142	11.348	11.3642	11.5622	11.5735	11.4543	11.2406	10.9143	11.1401	11.4167	11.4481	11.5322	11.259	11.2158	11.4919	11.1199	11.3518	11.3016	11.2491	11.1881	11.2192	11.1931	11.0725	11.0244
CTNS	7.51035	7.31288	7.23737	7.74572	7.22384	7.54821	7.3566	7.21741	7.28477	7.53945	7.57043	7.51365	7.45741	7.61352	7.66028	7.4222	7.55138	7.55863	7.57232	7.33958	7.26308	7.3601	7.00178	6.90273
ATP6V0D2	4.72498	4.55415	4.39285	4.15987	4.34231	4.52535	4.68357	4.55361	4.89812	4.34193	4.56797	4.10588	4.81469	4.93135	4.34377	4.51227	4.00808	5.09489	4.50132	4.20722	4.33874	4.33908	4.82364	4.71902
WDR6	6.70132	7.08479	6.74185	6.87164	7.27326	7.36234	7.56135	7.10433	7.18237	7.03484	7.1791	7.1791	7.50485	7.71979	7.16546	7.54112	7.63213	7.60218	6.96781	7.58057	7.7109	7.41201	6.80042	6.78745
VGLL1	4.51233	4.42983	4.31835	4.7189	4.65865	4.36197	4.4441	4.25393	4.20062	3.59069	4.51034	4.50875	4.21549	4.24532	4.16873	4.46667	4.27476	4.16322	4.64149	4.18719	4.32082	4.31485	4.68496	4.65636
SOCS5	6.80331	6.37837	6.34183	6.26787	6.63178	6.84562	6.57787	6.43375	6.24719	6.16838	6.88051	6.31891	6.52893	6.6321	6.41882	7.23886	6.42964	6.33552	6.57824	7.30349	7.13133	7.2408	7.72075	7.66821
FAM114A2	9.40473	9.15886	9.44228	9.27679	9.37498	9.2011	9.20906	9.36401	9.19967	9.34005	9.4044	9.32261	9.35662	9.35662	9.36253	9.53666	9.51236	9.26803	9.38593	9.51364	9.34503	9.32362	9.93215	9.92888
MRFAP1	3.32559	3.37253	4.19284	4.08464	4.00697	3.7729	4.6989	4.02733	4.01604	4.24005	4.2357	4.21377	3.05212	4.14427	3.89393	3.94404	4.2089	3.27416	3.13048	3.26656	3.43261	3.48372	3.97024	4.04424
ZFP395	4.74424	4.55109	4.35464	4.86928	4.51583	4.80038	4.60751	3.97523	4.87358	4.26268	4.12394	4.83968	4.9886	4.25143	5.17042	4.23546	4.31284	5.05258	4.4084	4.29949	4.01779	4.17486	4.92944	4.87309
SYT12	5.02128	4.98311	4.73473	4.52169	4.43361	5.08981	4.98262	5.04814	4.78112	5.0969	4.8481	4.51437	4.75061	5.05899	4.87796	4.78366	4.8292	4.66513	5.15022	4.99407	4.88582	5.06844	5.53437	5.45506
BAZ1A	5.38857	4.89537	5.24655	5.46616	5.65109	5.16947	5.24285	5.38358	5.63513	5.17728	4.86912	5.37073	5.39527	5.50116	4.72616	5.41327	5.28732	5.73954	5.65868	5.36338	5.35268	5.49554	5.89145	6.04394
AMZ2	7.94274	7.86675	8.19125	7.66583	7.78798	7.89245	7.95407	8.21142	8.15892	7.76919	7.85357	7.80463	7.77225	7.90925	7.86705	7.95288	7.98798	7.90246	7.84697	8.0757	8.14332	8.02877	8.37341	8.41025
RRBP1	9.91855	10.8247	9.94682	10.4229	10.4266	10.3183	10.9408	10.2638	10.3071	10.4926	10.6493	10.9125	10.7664	10.9176	10.632	11.1492	11.0623	10.9166	10.0965	11.6868	11.815	11.8227	11.3414	11.2243
YWHAQ	8.6235	8.89082	9.11267	8.62668	8.60988	8.4927	8.92234	9.05916	9.06612	8.60607	8.67088	8.7416	9.00539	8.87782	8.70437	9.14938	8.56958	8.75261	9.03004	9.02175	8.90481	8.70186	9.72114	9.68902
A930001N09RIK	5.08112	4.87716	5.15916	4.87331	4.94549	4.59918	4.79613	5.29448	5.16828	4.60198	5.19618	4.94026	5.15223	5.08053	4.64768	5.03312	4.54054	4.64055	4.99667	4.75125	4.71383	4.83768	5.0951	5.15596
CEP57	6.20574	6.2678	6.42271	6.31894	6.38368	6.17252	6.15519	6.20186	6.12827	6.29155	6.27052	6.01369	6.17944	6.33995	5.93804	6.07254	6.1845	6.19334	6.32053	6.05472	6.13085	6.15999	6.39613	6.45061
RRS1	5.51346	5.47075	5.20616	5.74084	5.38399	4.84441	5.67798	5.4323	5.14757	5.19736	5.33734	5.41878	5.35713	5.36293	5.52668	5.37221	5.38977	5.50368	5.7897	5.07661	5.00256	4.99007	5.26533	5.25314
ZBTB41	5.84665	6.01933	6.2076	5.73875	6.42109	5.67825	6.23412	6.84088	6.28015	6.27775	6.04982	6.09018	6.16303	5.98035	6.27143	6.13013	6.37955	6.28909	6.04163	6.16636	6.08516	6.2312	6.66511	6.55901
OBOX3	4.63574	4.43669	4.25073	4.5221	3.97449	4.10424	4.02513	4.33797	4.25605	4.52933	4.5188	4.29007	4.10966	4.35289	4.54541	4.29212	4.65323	4.75777	4.59522	4.53998	4.52386	4.49554	4.40853	4.4065
GNL3L	6.52624	6.71393	6.78495	6.67609	6.62271	6.80521	6.7331	6.79159	6.63851	6.72378	6.69893	6.40346	6.44387	6.81852	6.41533	6.91575	6.70944	6.55097	6.73986	6.72423	6.86161	6.83962	7.32459	7.21284
OBRGRP	8.7856	8.37221	8.92139	8.57019	8.69301	8.53426	8.61767	9.04603	8.64222	8.7027	8.83506	8.52858	8.61619	8.66655	8.77949	8.94532	8.79869	8.53988	8.60389	9.4868	9.44681	9.64762	10.0613	10.1625
UROC1	13.1262	13.0736	12.6017	13.2019	13.1886	13.3105	13.0771	12.3692	12.6157	13.0276	13.1014	13.075	13.0995	12.9719	13.1121	12.9759	13.0509	12.8562	13.0547	12.9254	12.8577	12.9354	12.5671	12.6519
PRR14	9.76854	9.97205	9.4284	9.94905	9.83851	9.80533	9.63255	9.12716	9.63546	9.5523	9.67951	9.95042	9.82552	9.74004	9.85391	9.46073	10.0415	9.68044	9.6936	9.2086	9.1064	9.17434	8.91119	8.88527
MT4	5.21782	5.64184	4.69262	4.87765	5.66047	5.41992	5.07681	5.16571	4.96483	4.62272	4.93326	5.62185	4.91606	5.46723	5.20018	5.29853	5.02126	5.63512	4.83446	4.87109	4.72683	4.75519	5.17741	5.2682
SPATA16	4.56439	4.59792	4.39805	4.47261	4.70983	4.57972	4.64318	3.96766	4.67241	3.97501	4.74364	4.46468	4.63913	4.58736	4.68776	4.32162	4.50916	4.74488	4.52158	4.56451	4.54577	4.53735	4.62396	4.64452
FNBP1L	8.79836	8.79886	8.51318	8.42264	8.52152	8.65489	8.90071	8.68003	8.61575	8.79166	8.92568	8.57286	8.77338	8.69807	8.53123	9.12215	8.80946	8.66468	8.71234	9.67083	9.48651	9.48267	10.0654	10.0968
SLC27A5	12.4605	13.0458	12.7533	12.7518	12.6179	12.6093	12.819	12.5628	12.9051	12.6485	12.6688	12.8468	12.6234	12.7201	12.7259	12.4667	12.6184	12.7018	12.6446	11.5579	11.5516	11.63	10.7581	11.0244
2016-03-04	4.21735	4.47934	4.42084	4.40933	4.60358	4.42897	3.7799	4.47406	4.6697	4.26339	4.04026	4.67274	4.72497	4.5289	4.70104	3.57916	4.05123	4.85971	3.94641	4.11746	3.96882	4.07445	4.45056	4.4216
LOC545056	10.677	10.4515	10.3306	10.5906	10.6831	10.7199	10.3956	10.5314	10.3246	10.4669	10.5983	10.6888	10.5476	10.6584	10.7354	10.6265	10.6871	10.7139	10.5203	10.6015	10.4697	10.5391	10.8538	10.874
4921504I05RIK	4.46381	4.17526	4.05326	4.76771	4.03513	4.06373	3.80386	4.31047	4.77172	4.17514	4.03394	4.67799	4.18303	3.62955	4.15422	4.10409	4.49487	4.26423	3.70068	4.34495	4.49085	4.47356	3.90028	4.01364
SBK	9.65011	8.68452	9.06631	9.24479	8.69119	9.38999	9.50644	8.02064	9.33255	9.15809	8.06442	9.09793	8.91291	8.55457	9.5974	8.73205	9.29191	9.61355	9.53144	9.14636	9.58168	9.68122	8.0948	7.89453
FGFR3	4.85526	4.87883	4.94183	4.9828	5.29979	5.17129	4.33419	4.75967	4.66385	5.17569	5.023	4.87013	4.8991	4.92951	4.65461	4.6599	4.68399	5.07527	4.72112	4.58079	4.72435	4.73476	4.09914	4.22346
SLC16A6	6.11044	6.3633	5.47321	5.4873	5.64507	5.7523	6.15791	5.68712	5.88172	5.81995	6.28168	5.9218	5.96062	6.1177	6.19574	6.21881	6.29468	6.02272	5.67156	7.58633	7.59441	7.51886	7.02857	7.19525
CDSN	4.54267	4.62857	4.99406	4.95177	4.56473	4.65887	4.66169	4.4953	4.45879	4.79157	4.5209	4.54632	4.70835	4.54756	4.47983	4.52718	4.72828	4.33839	4.45071	4.38195	4.49649	4.50691	4.90726	4.81894
CCDC54	4.55567	4.43791	4.36227	4.44527	4.9734	4.20867	4.90294	4.19588	4.35357	4.45177	4.34159	4.74791	4.93607	4.14616	4.24903	4.5373	4.78707	4.45747	4.7015	4.22844	4.33745	4.34928	4.69565	4.6327
HIST1H3C	4.87533	5.03985	3.74609	3.8487	4.32985	4.53839	4.46795	4.87663	4.1734	4.43793	4.60911	4.68101	4.26539	4.37326	3.84577	4.27067	4.52928	4.14733	4.31509	4.15847	4.17231	4.20188	4.30677	4.28633
2610020C11RIK	6.04024	5.13799	5.90727	5.92315	6.2397	6.54646	5.55075	5.86034	6.01403	5.97176	5.8927	6.27279	6.08659	6.04453	5.64735	6.04638	5.95356	5.61429	5.37991	5.87533	5.75373	5.92772	5.31626	5.40913
MYO10	5.35495	5.22337	4.74439	4.94255	5.01428	5.11882	5.05085	4.6724	4.7067	5.34883	5.08866	5.11667	5.23678	5.21163	5.10228	4.92555	5.12094	5.08538	5.34378	5.29162	5.26286	5.30344	5.062	4.95584
SLC22A3	5.1492	4.85039	5.10427	5.11619	4.89107	5.31607	4.65001	4.4856	4.9816	5.10453	4.28011	4.94133	5.18261	4.80373	4.64889	4.71322	5.0746	4.88632	4.84946	4.66289	4.58958	4.56853	4.89623	4.84951
2700055A20RIK	9.97505	10.1558	10.1803	9.80123	9.98463	10.0117	10.2168	10.4796	10.3347	10.2638	9.81161	9.81569	10.3726	10.2901	9.76033	10.196	10.2913	10.2371	10.1293	10.6456	10.5585	10.5908	10.3891	10.3669
DMWD	8.01891	7.8175	7.5194	8.21149	8.41088	8.25582	7.95124	7.64137	7.90529	8.01162	8.21416	8.32038	8.29067	8.23215	8.20896	8.04611	8.17296	8.15489	7.96366	8.15232	8.09484	8.16865	7.92921	7.86759
IMMT	11.4766	11.544	11.4712	11.3354	11.398	11.385	11.5833	11.465	11.6126	11.5475	11.4231	11.341	11.3712	11.4683	11.4863	11.1694	11.4314	11.5219	11.4648	11.332	11.3872	11.287	11.0567	10.9696
ANKRD13C	4.96245	4.56052	5.48101	5.34117	5.66863	5.02313	5.33946	5.38665	5.34958	5.4603	4.93138	5.41235	4.95767	5.29108	5.11958	4.99915	5.22765	5.66018	5.30787	5.4211	5.43596	5.60135	4.8938	4.99436
RPL12	11.7747	11.3959	11.9109	11.5228	11.5435	11.2701	11.5204	12.0704	11.6017	11.617	11.9271	11.6255	11.4491	11.5829	11.7862	11.97	11.7518	11.5469	11.566	12.5192	12.2107	12.4659	13.1762	13.2523
CAR11	4.98842	5.2832	4.86311	5.15932	6.01252	5.88201	5.58975	5.48118	5.33929	5.56621	4.87641	5.84165	5.82903	5.2952	4.88703	5.14028	6.18921	5.48074	5.62081	4.92308	4.75676	4.83114	4.42729	4.33744
PTPRE	8.38129	8.11395	8.48198	8.51429	8.44713	8.41334	8.34645	8.43969	8.06228	8.27073	8.46557	8.31715	8.1541	8.10531	8.58509	8.46275	8.41842	8.13864	8.05362	8.42236	8.73368	8.76546	9.53698	9.56965
OLFR133	4.36103	4.46713	4.79465	5.5667	5.09713	5.57368	4.7748	5.0802	4.88375	4.47516	4.47197	5.34952	5.17602	4.97302	5.80567	4.7457	4.9983	4.77418	5.37936	4.56902	4.62229	4.75875	5.21109	5.12031
TMEM180	6.28734	6.23525	5.86609	6.78596	6.63927	6.55662	6.57362	5.80048	5.83442	6.35296	6.66691	6.64534	6.26532	6.2825	6.61382	6.48218	6.55265	6.43808	5.79641	6.71475	6.65457	6.71483	6.1106	5.8114
TPT1	6.69369	6.9846	6.87412	7.08417	6.52829	6.71627	6.95663	7.43778	7.12659	6.76477	6.84625	6.49886	6.67667	6.83927	6.68873	7.21532	6.64708	6.6943	6.93372	6.99894	6.45727	6.72592	7.99763	8.19037
EEF1G	12.6502	12.5717	12.7276	12.6912	12.5927	12.5267	12.6323	12.8707	12.5548	12.5627	12.7789	12.7059	12.564	12.5758	12.7762	12.7979	12.5761	12.5516	12.6095	12.96	12.9249	13.0079	13.2706	13.404
KRT73	4.59884	3.96829	4.75769	5.07142	4.38805	4.33081	4.07174	4.73846	4.81223	4.65866	4.35693	4.84188	4.40975	4.27552	5.07671	5.03866	4.07864	4.98792	5.07077	4.47563	4.41611	4.55199	4.11937	4.16378
HNMT	4.57102	4.79378	4.81533	4.79867	4.43183	4.59759	5.08307	5.14738	4.97014	4.80779	4.20193	4.58086	5.06633	4.76612	4.97957	4.87708	4.5137	4.8071	4.92469	4.19403	4.34647	4.17517	4.75019	4.91677
COX4I1	13.6548	13.3787	13.8069	13.568	13.6693	13.7335	13.3828	13.6087	13.5485	13.4868	13.4745	13.5643	13.6327	13.3397	13.6164	13.3914	13.4576	13.3411	13.5059	13.2084	13.1499	13.1441	13.5734	13.4471
SNRPD2	10.4041	10.0844	10.4084	10.3369	10.1798	10.1404	10.1111	10.2185	10.2395	10.1067	10.503	10.1737	10.232	10.1801	10.3507	10.2782	10.0872	10.2196	10.2695	10.1853	10.1697	10.0461	10.6165	10.5152
SAMD4	5.00378	5.12566	4.91217	5.46402	5.03228	5.36177	5.03096	5.13875	4.93088	4.8427	5.12847	5.42993	4.96659	5.01176	4.97441	5.5957	4.99393	4.85812	5.11706	5.95096	5.87011	5.86351	5.56626	5.42842
MPP4	5.95722	4.96122	4.99265	4.67961	5.84303	5.27351	5.41862	5.94822	5.37038	5.41731	6.41991	5.95523	5.46751	5.74164	5.58156	5.81628	5.86652	5.62204	5.59973	5.0758	5.12627	5.0889	4.61069	4.35492
POLRMT	9.92081	10.1495	9.28953	10.0952	10.11	10.1681	9.97869	9.47689	9.66944	9.92071	9.95587	10.1204	10.079	10.0173	10.1376	9.74626	10.2406	10.0421	9.82917	9.53252	9.69239	9.51042	9.12219	9.05742
RILPL1	5.27292	5.58049	5.47466	5.37393	5.53501	4.95069	5.58282	5.31539	5.34493	5.02276	5.19123	5.47915	5.10808	5.59293	5.36946	5.30889	5.72424	5.50668	5.17826	5.27132	5.36044	5.3385	5.61761	5.55448
SLC35A4	8.09712	7.63713	7.26551	7.90371	8.19795	7.85494	7.59866	7.24636	7.43601	7.85968	7.79497	7.91592	7.70663	7.70262	7.69798	7.66972	7.79094	7.92913	7.79695	7.64636	7.61106	7.70087	7.3971	7.44106
C87436	7.51234	7.77229	7.42145	7.70852	7.64917	7.61487	7.6024	7.82993	7.57503	7.62725	7.43193	7.62041	7.74965	7.69116	7.64998	7.39339	7.8557	7.86161	7.73947	7.31364	7.37126	7.43554	6.89188	7.0232
INMT	12.9094	12.649	13.3831	12.7634	13.1909	13.2511	12.5257	12.3051	13.0071	12.7146	12.6254	12.9466	12.7492	12.4469	13.1285	12.3568	12.82	12.7553	12.9884	11.375	10.7372	10.9555	9.03772	8.23829
1700055N04RIK	4.17867	4.37664	4.73623	3.45826	4.8464	4.31763	4.57245	3.95706	3.85541	4.38828	4.54847	4.49532	4.70676	4.38508	4.05153	4.60178	4.5788	4.05497	4.7773	5.00729	4.61562	4.99839	3.73536	3.86107
SLC5A1	5.3334	4.68554	4.41951	4.76668	5.0703	5.6673	5.15264	4.3677	4.46419	5.26123	4.8514	4.91384	4.8565	4.7881	4.89294	5.31198	5.08166	5.393	5.06129	5.64172	5.58175	6.08618	4.51999	4.351
4732473B16RIK	4.61733	4.83407	4.63218	4.76861	4.57984	4.85498	4.01447	4.65525	4.26674	4.27688	4.30819	4.8372	4.78408	4.87375	4.92541	4.81954	4.34291	4.9587	4.78482	4.51121	4.47753	4.6086	4.94325	4.85963
CMAH	5.72975	5.40968	5.4839	4.66566	5.27909	5.2115	5.34652	5.7169	5.72027	5.48671	5.37746	5.31053	5.11511	5.64933	4.67838	5.12177	5.26713	5.3556	5.7636	5.11993	5.35726	5.09851	4.53564	4.52376
DVL3	4.55929	4.08368	4.92904	4.26703	4.23332	4.50676	4.04725	4.42378	4.55272	4.50696	4.97076	4.69277	4.46227	4.79055	4.84429	4.75323	4.63068	4.37401	4.44487	4.83534	4.54108	4.69468	4.01908	3.89601
LOC100039532	12.535	12.3427	12.8651	12.5952	12.5359	12.413	12.7766	12.8091	12.835	12.5214	12.7894	12.5093	12.5576	12.781	12.5024	12.925	12.5461	12.4875	12.7168	12.976	12.7384	12.8083	13.5218	13.4023
RPL35	12.1021	11.8464	12.2928	12.0435	11.9091	11.9779	12.1116	12.6856	12.3469	12.0069	12.0837	11.9917	12.0766	12.1766	12.22	12.3113	12.2187	11.9867	12.0438	12.8012	12.6091	12.4415	13.422	13.474
PLEKHG6	6.03347	6.32215	5.82917	6.52878	6.32314	6.16616	6.7895	6.16419	6.1178	6.49441	6.50617	6.55696	6.94204	6.56298	6.87182	5.85199	6.41091	6.62904	6.30296	6.09683	6.09218	5.99573	5.48932	5.66767
ELMOD1	4.1883	4.76044	4.59767	5.12099	4.36695	3.84402	4.49999	4.91394	3.96901	5.06751	4.07662	4.34475	3.83938	4.42939	4.75248	3.93256	5.00676	4.61492	4.15926	4.47963	4.56523	4.54155	4.76118	4.72765
OLFR1183	4.36884	4.68949	5.0766	4.94593	4.88135	5.33229	4.89141	4.40153	4.72722	4.59328	4.21115	4.44854	4.48395	4.79562	5.02712	4.29835	4.5395	4.87756	4.53188	4.93322	4.92471	4.9432	4.63911	4.47429
TBC1D14	4.45241	4.37469	4.2531	5.12961	4.41433	5.07801	3.79625	4.84803	5.04905	4.71569	4.26411	4.39013	4.6005	4.60155	4.10637	4.62611	5.05853	4.76873	4.77225	4.60441	4.74357	4.59198	4.08937	4.22448
B230219D22RIK	8.59925	8.91426	9.28658	8.57084	8.74521	8.23083	9.2179	9.86986	9.25383	9.24476	8.97355	8.71914	8.88154	9.10691	8.71825	9.12924	9.17705	9.0656	9.17662	9.18595	9.02738	9.06667	9.5476	9.72034
RBM18	7.58555	7.39541	7.7211	7.24113	7.39447	7.35801	7.44207	7.68996	7.71929	7.40768	7.61898	7.26265	7.35542	7.59273	7.47212	7.71273	7.48016	7.48303	7.61712	7.84679	7.74651	7.77395	8.17118	8.06797
RNPEPL1	11.1856	11.0197	10.3725	11.28	11.171	11.3989	10.9672	10.4331	11.101	11.101	11.0867	11.3211	11.1845	11.0387	11.1131	10.9352	11.2523	11.1607	11.112	10.9628	10.9405	11.2222	10.3058	10.1101
NPR2	9.49265	10.1272	9.30143	10.3242	10.4121	10.246	10.1031	9.37856	9.95114	10.4167	10.2194	10.3027	10.0772	10.1258	10.0005	9.52737	10.4934	10.3222	9.95892	8.38219	7.896	7.75906	6.55475	6.30028
ILVBL	8.54858	8.39228	8.3156	8.57713	8.61981	8.51183	8.35486	8.36268	8.26731	8.44707	8.4324	8.61543	8.68295	8.55019	8.51474	8.54216	8.64112	8.42933	8.42241	8.71507	8.61423	8.56677	8.97207	8.97231
2310002L09RIK	4.34665	4.27641	4.52744	4.48628	4.69266	4.886	4.97214	4.39741	4.75751	4.29134	4.58602	4.45611	4.78927	4.39981	4.54252	4.53109	4.67534	4.70595	4.36192	4.79647	4.74447	4.6374	4.28336	4.36137
HES5	4.6763	4.79536	4.34027	4.33606	4.71714	4.5306	4.81353	4.23993	4.91331	4.16474	4.67303	4.82154	4.62786	4.42563	4.5841	4.4342	4.64798	4.64592	4.80766	4.59487	4.60806	4.72807	4.31979	4.30629
3110023B02RIK	6.78129	6.41404	6.49606	6.82281	6.74585	6.73683	6.47309	6.79287	6.78606	6.73502	6.33977	6.68142	6.62274	6.74168	6.24875	6.54574	6.53499	6.72204	6.77923	6.32852	6.29666	6.27587	7.00112	6.74999
TMEM79	6.24771	6.15764	5.79716	6.7697	6.65638	6.74817	6.22912	6.13772	5.92409	6.78776	6.39516	6.60657	6.24091	6.73133	6.3017	6.10041	6.49072	6.44676	6.55227	5.88835	5.99715	5.92348	5.57846	5.41732
5330431N19RIK	6.50889	6.65275	6.80304	6.69587	6.61504	6.7199	6.54908	6.82151	6.80735	6.60509	6.56377	6.73407	6.76445	6.67986	6.57893	6.81433	6.72139	6.67852	6.57223	6.68996	6.57062	6.5293	6.96152	6.9851
PHB	3.96868	4.82996	4.67255	4.34304	4.26726	4.54983	4.35307	4.7794	4.12152	4.41369	4.64338	4.22075	4.31298	4.15097	4.39866	4.15298	3.91709	3.79153	3.77594	4.16478	4.29223	4.23649	4.51636	4.57672
BCL6B	5.51071	4.95802	5.0106	5.69589	4.99571	4.48671	4.86404	5.25101	5.02306	4.61316	5.14171	5.28435	5.16194	5.15439	5.76356	5.64568	5.555	5.42721	5.51069	5.51026	5.54501	5.68526	6.1112	6.33106
OLFR1257	4.67984	4.93741	4.70101	4.68924	4.8029	4.71446	5.04359	4.79034	4.77288	4.65252	4.59193	4.67787	4.2104	4.76793	5.11141	4.6589	4.79934	4.88966	4.70052	4.70082	4.81541	4.79957	4.50229	4.47229
IMP4	8.64514	8.73804	8.74256	8.64138	8.56844	8.49792	8.36056	8.71047	8.65553	8.52343	8.4085	8.61963	8.58416	8.50394	8.58055	8.40169	8.67423	8.57007	8.50581	8.89157	8.92326	8.87889	9.00742	8.99714
RPUSD4	7.66673	7.73571	7.65384	7.26771	7.47414	7.56307	7.71199	7.67762	7.73993	7.42879	7.6338	7.58456	7.60553	7.70767	7.39773	7.66413	7.35051	7.62344	7.60277	7.93449	7.92278	7.90842	8.18383	8.09024
LOC671564	4.09512	4.568	4.33296	4.49241	4.03725	4.54865	4.11987	4.1485	4.43211	4.21102	4.31151	4.59238	4.18802	4.15851	4.45154	4.2036	4.20126	4.33503	4.49778	4.3209	4.32913	4.30668	4.13687	4.03355
IRF1	8.57861	8.44425	8.77664	8.36236	8.42752	8.56181	8.61732	8.21252	9.16112	8.43905	8.47243	8.76911	8.78646	8.15991	8.64193	8.19807	8.73372	8.30277	8.2547	9.06271	8.94154	9.29801	8.29477	8.1064
PCDH1	7.27154	8.0623	6.82189	7.93199	8.06801	8.00123	7.77337	6.83105	7.33253	7.6403	7.93448	8.13882	7.84486	7.86384	8.23676	7.47923	8.06618	8.00201	7.49776	7.41696	7.26831	7.65608	6.58592	6.39957
9930021D14RIK	5.02199	4.86534	3.86023	4.34106	4.2982	4.2251	3.97759	4.45823	4.3143	4.8832	4.20964	4.37187	4.40883	4.48553	3.55085	4.09359	4.3595	3.95894	4.60486	4.08383	3.99802	3.79882	4.72961	4.59959
EPB4.1L3	6.26508	5.92016	5.95344	5.35403	5.64654	5.50102	5.9931	6.09424	6.41136	5.93973	6.11257	5.90884	5.84483	5.86367	5.76571	5.94744	5.83169	5.93199	5.99796	6.01993	6.0496	5.9339	5.62461	5.71533
LRFN1	4.79444	4.08574	4.43048	3.8359	3.22747	4.35507	4.19197	4.2858	4.31085	3.95267	4.0664	4.09962	3.85926	4.74394	4.86378	4.32639	4.54872	3.99835	4.29693	3.76366	3.88818	4.04956	4.60366	4.51351
EML5	4.72644	5.09171	4.79785	4.54846	4.79861	4.46478	4.79067	4.70676	4.61874	4.91659	4.82433	4.71639	5.11405	5.00966	4.64954	4.61492	4.96958	4.90423	4.58283	4.82537	4.76618	4.80922	4.66891	4.64686
C330019L16RIK	4.93318	4.18594	4.6472	4.23768	5.0027	4.25871	3.9936	3.68792	4.48097	3.54949	4.78895	4.17741	5.39511	4.01591	4.88095	4.43199	3.76894	4.85017	4.06599	3.88059	3.74883	3.80779	4.30022	4.16161
SUMO3	8.52573	9.17086	9.39151	8.71931	8.78697	8.53667	8.7471	9.44015	9.18883	8.65854	8.69806	8.72002	8.51778	8.76511	8.46342	8.7726	8.74229	8.75805	8.77678	8.74054	8.91248	8.87083	9.49196	9.3088
MARVELD3	5.02795	5.08297	4.66241	5.19194	4.42279	4.75539	5.26812	5.3259	4.71794	5.18747	5.17162	5.11589	4.91607	5.37959	5.05848	5.48416	5.10944	5.35722	4.97363	4.98417	5.32656	5.00118	6.09893	6.48378
SETMAR	6.63146	6.06701	6.7392	6.57956	6.40954	6.49613	6.17329	6.29081	6.4398	6.08044	6.35028	6.74877	6.06841	6.23054	6.61702	6.01176	6.27022	6.55739	6.16961	5.9787	5.91319	6.15246	5.49144	5.43298
AP1B1	10.2766	10.1562	9.34934	9.97318	9.8245	10.2601	9.89525	9.39508	9.59583	10.0328	10.1885	10.216	10.1432	10.1093	10.2542	10.0312	10.2001	10.1452	9.86849	10.1361	10.1863	10.1385	9.81389	9.62154
OLFR1294	4.29208	4.34939	3.76945	4.97442	4.5377	4.20508	4.09994	4.01932	4.87557	4.61457	4.22677	4.21681	5.07283	4.86839	4.12466	4.03183	4.4255	4.69437	4.52194	3.95435	3.87817	4.12734	4.56806	4.73774
MBIP	6.28032	5.90601	5.70091	6.28403	5.76704	6.02847	6.34986	6.13757	6.09567	5.59744	6.37095	5.87856	6.11377	6.13821	6.01446	6.64464	6.17709	5.82997	5.87009	6.55735	6.67064	6.44385	7.18362	7.45016
POU2AF1	5.01967	4.9108	4.28524	5.55263	5.1903	5.1016	5.5584	4.56848	4.81178	5.10441	5.13597	5.24945	5.27485	4.98797	4.72411	5.01674	5.03005	5.23275	4.95268	5.14113	5.2032	5.21486	4.81617	4.93538
D14ERTD449E	10.6946	11.5571	11.3389	11.5251	11.2888	11.307	11.4246	11.0094	11.4013	11.5172	11.1452	11.533	11.3951	11.8105	11.637	11.0766	11.1139	11.6798	11.6471	10.6699	10.7382	11.1302	9.77429	9.76352
GM851	4.84225	4.23354	4.62334	4.0311	4.98921	4.41886	4.2487	4.79448	4.91842	4.74167	4.14568	5.0636	4.69554	4.42148	4.76479	3.82918	4.44588	4.72392	4.65994	4.65392	4.73462	4.8156	4.15222	3.85641
NAT5	7.90996	7.67921	8.10154	7.60807	7.48938	7.47399	7.81632	8.24303	7.98456	7.92893	7.86941	7.65148	7.90208	7.9745	7.50814	8.13689	7.56672	7.82784	7.86172	8.17395	8.3055	8.07567	8.82065	9.094
NDUFA12	9.49486	9.82148	9.90641	9.92797	10.0178	9.88744	9.6606	9.93946	9.86296	9.46281	9.26679	9.36849	10.3366	10.1734	10.3185	9.66757	10.0747	10.3458	10.252	8.71158	8.9715	8.88625	9.7399	10.1771
SLC9A3R1	10.6586	11.2738	10.642	11.2884	11.0597	11.0988	10.9834	10.3622	10.658	11.242	11.1439	11.2952	11.1182	11.2527	11.2182	10.7877	11.083	11.3729	10.9301	10.846	10.8003	10.77	10.0972	9.67815
PDCD4	9.32674	9.17494	8.26735	8.71873	8.77064	8.68916	8.66615	8.42897	8.54018	8.76064	8.91058	8.5415	8.81279	9.12888	8.70324	7.92402	8.55495	8.78264	8.15474	8.11341	8.51715	8.54472	7.21655	7.37617
GBX1	4.4116	4.00491	4.496	4.63461	4.52163	4.60796	4.37572	3.88241	4.64514	4.51809	4.06989	4.17408	4.39001	3.48268	4.44932	4.01497	4.43825	4.27322	4.73884	4.56635	4.48676	4.52856	4.14755	4.27181
TMEM126A	9.85481	9.68827	10.4553	9.77187	9.53101	9.57046	10.1226	10.5188	10.2491	9.94142	9.87867	9.8386	9.81613	10.0283	9.97178	10.0304	9.70892	10.0639	9.97897	9.97501	10.2072	10.1126	10.5943	10.6961
RPL27A	8.16304	8.28248	8.44175	8.18669	7.85029	7.82313	8.07039	8.67475	8.26037	8.11099	8.44568	7.95872	8.10037	8.25215	8.15866	8.27744	8.03773	8.24589	8.11705	8.55371	8.59437	8.2693	9.42976	9.23974
EXTL1	6.28782	6.411	5.65451	6.70843	6.1106	6.89146	6.29422	6.10804	5.61747	6.81166	6.60222	6.45538	6.00895	5.81451	6.65821	6.02758	6.08584	6.11294	6.13562	5.79791	5.23573	5.51782	4.04124	4.31441
ASPHD2	4.373	4.54196	4.44294	4.58809	4.22121	4.46589	4.1994	4.35023	4.48912	4.48131	4.33835	3.59229	4.44707	4.8887	4.27875	4.10802	4.52628	4.73037	4.59515	4.07486	4.22457	4.04686	4.82346	4.61587
DPY30	9.35055	9.5508	9.97893	9.33771	9.12305	9.26496	9.44739	9.7355	9.8135	9.42808	9.34092	9.30477	9.43693	9.56275	9.38301	9.61546	9.40119	9.53499	9.56353	9.44902	9.51989	9.50445	9.76809	9.68673
DPEP3	4.88526	4.3381	4.75278	5.48361	4.49245	5.13516	4.11621	4.72252	4.39957	5.10049	5.22915	4.29007	4.38429	4.4689	4.78637	4.78288	4.69761	4.37643	4.60805	4.88641	4.79867	4.7646	4.53918	4.46157
DAB2	7.33567	7.45555	7.12988	7.02217	7.27115	7.38635	7.31171	7.38836	7.33783	7.25955	7.2159	7.32228	7.60061	7.5059	7.38256	7.61305	7.76778	7.47062	7.50252	7.84639	7.76126	7.82672	7.56487	7.45587
PIGL	6.99158	6.85028	6.96502	7.33837	7.20549	7.26847	7.09827	6.71382	7.048	7.04993	7.26336	7.3682	7.24034	7.27076	7.34107	7.3604	7.18694	7.25957	7.19716	7.37064	7.64298	7.43376	6.86454	6.88019
FSCN2	4.48209	4.6254	4.12212	4.33499	4.7158	4.16641	4.15708	4.09309	4.35045	4.37732	4.53655	4.21335	4.06639	4.50753	4.75368	4.63473	4.77572	4.49638	4.47292	4.61612	4.56393	4.56047	4.30518	4.15285
ARHGEF4	5.14919	4.23786	5.19733	4.1359	4.46487	4.9221	4.90811	4.77709	4.86337	4.57887	4.39813	4.67134	5.03433	4.43752	4.60943	4.59527	4.83533	4.56272	4.34961	4.66044	4.81843	4.8045	5.12815	5.13882
2310016C16RIK	5.62573	5.40348	4.57582	4.63586	4.20601	4.71195	4.90202	5.41842	5.37473	4.6843	4.4233	4.78381	4.38709	5.00124	4.69695	5.18356	4.33132	4.88607	5.57915	4.84034	5.24755	5.22528	6.08662	6.06771
C78339	7.14593	7.36441	7.50687	7.44107	7.22707	7.48718	7.39555	7.43186	7.46318	7.18018	7.28719	7.09129	7.30841	7.31721	7.28439	7.21324	7.27078	7.21307	7.4538	7.38391	7.44018	7.26483	7.77969	7.73211
GRIN1	4.12755	4.74353	4.71727	4.72267	4.67741	4.8262	4.58956	4.36159	4.73958	4.89458	4.31562	4.88086	4.75316	4.52937	4.34063	4.44918	4.83753	4.52803	4.34069	4.6303	4.52339	4.63326	4.20243	4.00789
DCTN1	4.80098	4.01712	4.63152	5.34964	4.09294	4.50513	4.12364	4.80447	4.89817	4.35477	4.57411	3.98218	4.94684	4.71392	4.75414	4.76471	4.77513	4.74003	4.23362	4.48937	4.58233	4.60248	4.9041	5.06524
TNN	4.45054	3.82862	4.09293	3.73909	3.93411	4.31171	4.18709	4.52866	4.61446	4.6264	4.02849	4.34848	4.69485	4.32235	3.8686	4.62617	4.25914	4.13685	4.40013	4.25169	4.31444	4.40696	4.66728	4.64795
GFRA2	4.48576	4.88714	4.42518	5.03064	4.46701	3.63028	3.71939	4.92569	4.5092	4.18796	4.54554	4.52155	4.51036	4.00681	4.16852	4.45485	4.30035	4.85684	4.7677	4.49973	4.64459	4.46993	3.8124	3.41723
CC2D1B	7.06015	7.12183	6.66572	7.53343	7.311	7.29967	6.69783	6.33911	6.57965	6.67411	6.84871	7.12439	7.02417	6.58574	7.22958	6.63828	6.98508	6.8094	6.90666	7.27716	7.12563	7.24118	6.64631	6.3442
PFDN4	8.02854	7.54612	7.66604	7.69813	7.81378	7.82531	7.73112	7.97929	7.63143	7.72364	7.99349	7.64873	7.70343	7.77257	7.59453	7.88949	7.77289	7.61478	7.72186	8.13609	7.98238	7.84316	8.6024	8.60718
CITED2	5.08629	4.91582	4.60159	5.13967	4.93284	4.73877	4.84687	5.00481	4.88295	5.06911	5.09976	5.04812	4.7652	4.87633	5.0612	4.56259	5.09408	4.64298	4.74419	4.75056	4.75772	4.88852	5.20158	5.37563
EPGN	4.67616	5.02031	4.45921	4.75803	4.9521	5.37334	5.38239	5.19854	5.53551	4.81891	4.83839	4.09687	5.37323	4.79632	5.17036	4.85402	5.00934	4.63658	5.02335	4.88303	4.63178	4.72388	5.47125	5.81469
4930540L03RIK	5.0868	5.29063	4.75936	5.04445	5.15788	4.9515	4.30063	4.95918	5.2534	5.03657	4.6932	4.73713	4.86123	5.20627	5.16864	5.22693	5.20289	5.01409	4.6815	4.81434	4.83352	4.84663	4.95589	4.91759
OLFR593	4.99908	4.14248	4.54371	4.92217	4.98914	4.70516	4.24803	4.23632	4.43549	4.28366	5.02602	4.8857	4.9012	4.8839	4.60405	5.0899	4.68435	4.58191	4.72912	4.33209	4.49054	4.32813	4.90944	5.15946
IER3IP1	8.05495	7.46033	7.94364	7.59591	7.69394	7.58524	7.43239	7.84404	7.69012	7.75293	7.52857	7.62659	7.60024	7.78127	7.55872	7.88981	7.63013	7.76144	7.80323	7.96523	7.69433	7.84375	8.4172	8.3887
RECK	6.61048	6.27633	6.07068	6.54744	6.50356	6.40024	6.39832	5.68915	6.15718	6.43187	5.96194	5.96681	6.24191	5.70473	5.41846	5.9337	6.08668	6.17511	6.39735	5.27192	5.42401	5.39673	5.02988	4.95571
OLFR1232	4.4892	4.75169	5.18371	4.82382	4.92542	3.85702	4.89257	4.11887	4.60914	4.7469	4.95022	4.53985	4.17734	5.02064	5.2498	4.42985	4.78104	4.77701	4.58791	5.00118	4.92284	4.70524	4.08892	4.24088
AP1S1	6.18502	6.33096	6.40849	6.29766	6.10517	6.19562	6.31192	6.261	6.29462	6.28601	6.04104	6.31853	6.19395	6.21627	6.39658	6.31738	6.0372	6.32391	6.29131	6.57025	6.49868	6.51361	6.763	6.88368
PGK1	4.73596	4.3714	5.15259	5.26238	4.69188	4.26208	4.2073	5.07457	4.55612	4.74725	4.32147	4.54582	4.36511	4.85106	3.96572	4.71139	4.76683	4.57638	4.56011	4.08514	4.35521	4.30899	5.29355	4.97937
E430025E21RIK	6.825	6.7624	6.70493	6.67968	6.38453	6.35224	6.6317	6.80448	6.77672	6.45088	6.85174	6.55035	6.576	7.13881	7.20583	6.73587	6.36246	6.68849	6.84515	6.80796	6.88395	6.67669	7.33048	7.22444
2210020M01RIK	4.28009	4.21093	5.12017	5.10097	4.50629	4.38083	4.09769	4.23463	4.81466	4.64748	4.76096	4.77335	5.07309	4.61563	4.04167	5.04047	3.86718	4.83102	4.98542	4.51187	4.54673	4.69799	4.12125	3.94237
CDK2AP2	9.02807	9.53151	8.81252	9.74899	9.35752	9.50338	9.3635	9.11967	9.12527	8.87943	9.54387	9.52373	9.32865	9.04296	9.66063	9.27566	9.25709	9.32212	9.06259	9.20189	9.39835	9.45766	9.90693	9.90867
MTUS1	8.29285	8.56171	8.30426	8.06184	8.59942	8.37864	8.25688	8.5406	8.47337	8.50245	8.51705	8.33908	8.41593	8.37636	8.42642	8.21875	8.72574	8.47976	8.36913	8.20789	7.80598	8.23265	7.11882	6.99888
XLR5A	4.15482	4.80033	4.50567	4.82178	4.48652	4.42493	4.31632	4.183	4.52223	4.88429	4.60182	4.88882	4.72649	4.10558	4.57091	4.30012	4.39768	3.97631	4.03514	4.29844	4.25833	4.30658	4.41709	4.4727
TSC22D2	8.14369	7.7796	7.81791	7.76476	7.7882	7.74643	8.22141	8.27662	7.65565	8.43018	8.42013	7.83367	8.12253	8.46732	7.9137	8.74564	7.98526	8.33812	8.31549	8.81792	9.05944	8.89555	9.73534	10.1657
EFNB1	7.68763	7.60931	6.76671	7.29552	7.83099	8.02852	7.50072	6.9114	7.32726	7.3338	7.70087	7.82416	7.90112	7.55573	8.19009	7.53305	7.74548	7.27885	7.55757	7.98175	7.95025	7.9384	7.36742	6.99522
PRKAA2	6.90255	6.76559	6.48695	6.496	6.86148	6.78568	6.68581	7.26174	6.78169	7.19954	6.94997	6.92979	6.69014	6.78892	6.53991	6.13701	6.94271	6.8878	6.1278	6.4117	6.01984	6.18008	5.37783	5.39791
V1RE7	4.70751	5.18092	4.70752	4.95789	4.54396	4.55224	4.57513	4.71067	4.80032	5.06455	4.52159	4.56934	4.84486	4.77092	4.42584	4.51998	4.88388	4.23471	4.99869	4.48705	4.63142	4.4959	5.07907	4.92326
POLDIP2	11.367	11.1435	11.4278	11.2557	11.1819	11.3722	11.1082	10.9471	11.2057	11.27	11.2578	11.0736	11.1209	11.0177	11.2851	11.0738	11.1833	11.1842	11.2329	10.9036	10.7608	10.9179	10.4825	10.3567
SLCO2A1	8.44726	9.97302	8.40294	9.20985	9.37327	8.88091	9.49046	8.41362	9.02961	9.30607	8.89527	9.99859	9.33962	9.21954	9.30854	9.24161	9.77025	9.37312	9.22485	9.48671	9.71657	9.27467	5.97059	7.29046
PSMA7	10.7086	10.6418	11.1109	10.6885	10.6896	10.4913	10.7271	11.1282	10.9782	10.7584	10.7505	10.6157	10.6801	10.7219	10.6225	10.9022	10.5839	10.7219	10.9441	10.6219	10.5977	10.7215	10.9799	11.1286
CDK2	7.91193	7.57716	7.87786	7.80085	8.1052	8.033	7.95104	8.07677	7.78007	7.99057	8.05086	7.87464	8.05624	7.91671	7.94154	8.04072	8.20421	7.97347	7.97118	7.85396	7.84179	7.75083	8.18112	8.07747
ZMIZ2	5.82025	6.2072	5.59931	6.12797	6.20517	6.20938	5.94391	5.49389	5.86036	5.78402	5.84872	6.20068	6.21186	6.00271	6.063	5.69366	6.15684	6.01513	5.74703	5.56169	5.41579	5.4294	5.14562	5.12866
NRIP1	5.0331	5.05919	4.91188	5.48072	5.34587	5.25925	4.47432	5.0576	4.9937	4.87586	5.15352	5.22989	4.95473	5.18014	4.92425	5.52458	5.32325	4.99759	4.98108	5.66461	5.14789	5.21334	4.17341	4.20508
NKX2-2	4.43005	4.51419	3.84822	4.03942	4.43599	4.53994	4.45663	4.28673	4.10119	3.8931	4.11082	4.68844	3.83556	4.72398	4.31954	4.35443	4.30886	4.37893	4.10061	4.51875	4.41998	4.34364	4.04151	4.07898
ELAVL3	4.39719	4.70745	4.38794	4.93245	4.64709	4.47896	4.48048	5.18911	5.02004	4.96415	4.8352	5.10744	4.55825	4.42774	4.784	4.00891	4.53888	4.59976	4.721	4.8764	4.85418	4.73472	4.45282	4.29524
MRPS16	9.36725	9.46587	9.76517	9.33322	9.2399	9.26647	9.11601	9.35236	9.55109	9.13432	9.3101	9.26935	9.32831	9.17124	9.32645	9.13417	9.00138	9.15014	9.27297	9.01325	9.03226	9.09767	9.41841	9.29557
SBNO1	5.96579	6.3763	6.25812	6.09711	5.92989	5.80027	5.81148	6.40196	6.03958	6.2478	6.16472	5.90681	5.9543	6.00266	6.00424	5.90222	6.16869	6.20723	5.7885	6.11729	6.10212	5.98253	6.37375	6.46194
LOC100048613	12.6746	12.3842	12.815	12.6143	12.522	12.6692	12.4373	12.5455	12.5942	12.4888	12.5577	12.4442	12.541	12.4465	12.3996	12.4713	12.3632	12.2435	12.5238	12.1062	12.2659	12.2795	12.6678	12.5991
SLC6A9	9.81665	9.72464	9.34187	10.5117	10.7454	10.982	10.5375	9.69472	9.58479	10.497	10.2591	10.8333	10.5314	10.4427	10.6191	10.4395	10.8014	10.3723	10.2716	10.4912	10.3412	10.3134	9.66688	9.25608
FASL	5.05816	5.02106	5.25674	4.59683	4.78149	4.43418	4.50343	4.7089	4.95702	4.98661	4.97487	4.57185	4.78333	4.9651	5.1188	4.80889	4.21634	5.07063	5.2902	5.13592	5.03223	5.14961	4.68794	4.45867
LOC241593	5.20873	4.85419	5.38831	5.51819	4.79859	5.14366	4.90389	5.40246	5.39865	5.11347	4.71362	4.99639	5.09671	5.16044	5.20208	5.32087	5.10116	4.99387	4.90884	5.1619	5.04725	5.15239	5.37343	5.38527
SPEN	5.19411	5.66812	5.68051	6.00757	5.88073	5.59021	5.88325	4.69162	5.2479	5.24532	5.00566	5.82536	5.35012	5.66218	5.94703	5.38834	5.7912	5.78497	4.99502	5.29944	5.29308	5.49822	4.88144	4.73787
MCPT2	4.52722	5.09465	4.69475	4.00676	4.35111	4.64134	4.6985	4.75009	4.56007	4.16251	4.86117	3.66059	4.78841	4.65559	3.64813	4.6686	4.47166	4.71452	4.18259	4.26379	4.42345	4.19744	4.892	4.7661
C80913	7.31416	7.64299	7.98519	7.46007	7.45849	7.36715	7.81926	8.31412	8.16657	7.82957	7.455	7.41522	7.55011	7.86856	7.3413	7.45778	7.79427	7.83611	7.69389	7.33923	7.43822	7.44053	7.63499	7.68259
PSMB6	11.0733	11.0297	11.2691	11.2253	11.1928	11.2355	11.148	11.4064	11.1952	11.203	11.1242	11.2331	11.2341	11.2764	11.3604	11.252	11.2555	11.1469	11.2456	10.9578	11.1023	10.8345	11.496	11.5222
BGLAP-RS1	4.01938	4.59398	4.48294	4.51641	4.35796	4.7582	4.376	4.51485	5.03166	5.00428	5.06521	4.93844	4.73242	4.47433	5.10924	5.1578	5.22966	5.26557	4.52438	9.68954	7.74229	8.25756	4.57119	4.35553
LOC100045617	11.0253	11.3277	11.6125	10.9544	10.8656	10.6973	11.1304	11.8174	11.6276	11.1666	11.0258	10.8009	10.8032	11.0101	10.6398	10.9046	10.678	11.0229	11.3788	10.7142	10.4727	10.6673	11.156	11.3294
TNFRSF10B	6.26556	6.29698	7.27695	6.67791	6.37089	6.26404	6.32411	5.81332	6.23226	6.12842	6.69916	6.19718	6.07397	6.11733	6.3167	6.13253	6.02256	6.28759	6.09203	6.09364	6.30915	6.21312	7.05279	6.77584
COL4A6	4.75152	4.506	4.64601	4.52911	4.35104	4.29209	4.4513	4.48915	4.67964	4.6493	4.6673	4.18471	4.62334	4.18954	4.66346	4.39113	4.57784	4.58181	4.38978	4.49242	4.55706	4.43258	4.74309	4.74776
H2AFX	6.70365	7.63948	7.06308	7.43309	7.18152	7.54228	7.26029	6.90648	7.3711	7.21045	7.05327	7.57173	7.54607	7.37784	7.52899	7.24275	7.39078	7.83099	7.47637	7.40094	7.68703	7.65844	6.9422	6.75885
MED24	8.37731	8.69268	7.62774	8.68733	8.61153	8.84253	8.36794	7.97841	8.16086	8.19821	8.50478	8.72109	8.40025	8.52158	8.63552	8.29293	8.51326	8.31986	8.08176	8.47032	8.3921	8.48254	8.00897	7.7393
CEBPA	5.80496	6.71253	6.00135	6.49121	6.30091	6.63723	6.36408	5.91198	6.44048	6.03393	6.25629	6.58004	6.43653	6.28933	6.23151	5.85989	6.14202	6.55067	6.56578	5.75166	5.9921	5.7798	5.25141	5.01312
EBNA1BP2	7.7691	7.81557	7.76025	7.66242	7.69456	7.76598	7.85732	7.84389	7.63361	7.86686	7.75235	7.86972	7.83552	7.76915	7.78346	7.70959	7.68425	7.88075	7.67807	7.80378	7.68523	7.77548	8.0626	8.00048
HOXB4	6.34646	5.18026	4.99656	5.98113	6.36174	5.81832	5.72912	5.62259	5.75765	5.88764	5.85094	6.14158	6.01358	5.62868	6.18042	5.36043	6.31206	5.74474	5.75575	5.66094	5.53544	5.74642	5.1353	5.23183
E030002O03RIK	3.77402	4.64553	4.26368	4.54107	4.60631	4.71945	4.28235	5.05009	4.48981	4.63061	4.36272	5.17286	4.97771	4.33041	5.1258	4.17171	4.60546	4.68973	4.67554	4.74924	4.79964	4.72351	4.32004	4.04041
OLFR728	4.20218	4.82056	3.46611	4.88398	4.2695	4.46505	4.56197	4.49172	4.58743	3.42259	4.29869	4.57182	4.26824	4.08972	4.17737	4.27299	4.23881	4.19644	4.34552	3.80525	3.99582	3.73665	4.39904	4.36705
GJB2	11.5702	12.099	11.9071	11.8558	11.7309	11.8486	11.9996	11.8775	12.0386	12.1921	11.8799	11.8924	12.1355	12.1796	12.2245	11.8908	12.1283	12.2663	12.0525	12.2684	12.0972	12.3882	11.6617	11.4835
PRX	4.72008	4.58894	4.26998	4.64487	4.46939	4.73433	4.52328	4.82941	4.32035	4.51352	4.81894	4.89675	4.72783	4.16915	4.7244	4.47835	4.52276	4.56772	4.40701	4.51002	4.54983	4.54673	4.83839	4.72275
VSNL1	5.43943	4.80218	5.5687	5.09495	5.58129	5.25721	5.14445	5.07611	4.93967	5.54123	5.40019	5.00578	5.57787	5.29407	5.01309	4.97836	4.78761	5.32112	5.09385	5.17619	5.12903	5.28532	5.64911	5.5315
ARHGEF1	6.25203	6.39188	5.83386	6.62563	6.87537	6.63493	6.35201	6.26303	6.29022	6.54391	6.42209	6.61521	6.70486	6.53189	6.32908	6.50237	6.70773	6.40197	6.45398	6.35633	6.18486	6.37953	5.90028	5.8486
SPAM1	4.55044	4.5717	4.64948	4.54545	4.35576	4.42915	3.86281	4.42616	4.56058	4.10189	4.26067	4.57945	4.49568	4.01054	3.84694	4.48656	4.32282	3.8848	4.39457	4.62949	4.45071	4.64933	4.10408	4.15836
THOC1	7.45548	7.57921	7.73537	7.38391	7.27444	7.17417	7.46778	7.8275	7.68229	7.72947	7.4378	7.22018	7.44111	7.70761	7.30411	7.47771	7.55704	7.62074	7.69917	7.4744	7.24517	7.45459	7.87708	7.95385
CHD6	4.26342	4.04757	4.47564	5.08344	4.28194	4.3094	4.62379	4.01492	4.67362	3.97561	4.48811	4.18336	4.43776	4.62197	4.75846	4.57818	4.7909	4.3169	4.21706	4.28354	4.16788	4.24916	4.47503	4.55451
OLFR17	5.24332	4.72579	5.53436	4.73209	4.64859	5.07901	4.62542	4.90683	4.44621	3.73329	4.72651	3.50811	3.75108	4.39532	4.58315	4.78356	4.52488	4.07847	4.465	4.22823	4.34806	4.43535	4.85804	4.74585
LOC100039655	4.5376	4.65117	4.56982	4.35959	3.98877	4.36608	4.65388	4.22033	4.3415	4.39854	4.21046	4.38654	4.54365	3.87786	4.21141	4.85758	4.64657	4.2103	4.55219	4.31618	4.3634	4.2158	4.62577	4.75701
JAM4	8.20261	8.40081	8.87838	8.16408	8.20678	8.20401	8.45526	9.11581	8.64748	8.28741	8.26794	8.32541	8.41409	8.52586	8.17855	8.71199	8.30158	8.58085	8.44813	8.84208	9.13479	9.08006	9.61087	9.70177
LOC100045005	7.52883	6.50843	6.22633	6.88343	7.48438	7.35645	7.09347	6.79359	6.75879	6.96741	7.34576	7.39564	7.30945	7.58977	7.14605	7.7938	7.54979	7.25689	6.99158	7.91299	7.65246	7.87793	8.81232	8.49292
HERC4	8.38725	8.59965	8.58638	8.20119	8.23798	8.08737	8.69017	8.94583	8.62878	8.66529	8.65789	8.29688	8.42972	8.58015	8.16312	8.65034	8.45817	8.51805	8.3817	8.57408	8.64019	8.46825	9.03143	9.27953
NDUFB7	7.4892	7.31143	7.25742	7.72629	7.68132	7.61925	7.23259	7.43965	7.28201	7.56319	7.45517	7.52531	7.58182	7.35462	7.62598	7.26518	7.52333	7.2621	7.31509	6.83901	6.68205	6.82488	7.11881	7.12833
LOC574405	4.56756	4.39959	4.71948	4.35496	4.67585	4.70563	4.6061	4.25944	4.71162	5.00965	4.65322	4.50984	4.47247	4.54979	4.53608	4.5854	4.13821	4.64281	4.53907	4.66672	4.63045	4.60171	4.49072	4.43254
OLFR808	4.45565	4.25242	4.65271	4.28023	3.38127	4.6438	4.36108	4.13504	4.53833	4.94972	4.47171	4.27073	3.60649	4.88919	4.21069	4.36516	3.99176	3.76689	4.18549	4.45986	4.45817	4.4598	4.20977	4.03895
NFX1	5.97142	6.30596	6.01721	6.48614	6.57359	6.48002	6.02999	5.86375	5.95735	5.9947	6.13715	5.89991	6.14271	5.96715	5.77145	6.04593	6.23201	5.93168	5.89833	6.16699	5.96989	6.11629	6.47572	6.50147
OLFR609	4.36973	4.33039	3.75651	4.7598	4.25174	4.24031	4.01327	4.26082	4.02542	4.61851	3.95172	4.42981	4.27864	4.04174	4.161	4.55986	4.55518	4.41904	4.3448	4.39305	4.46438	4.46948	4.23329	4.13158
RNF181	11.7449	11.4913	11.527	11.597	11.5685	11.6057	11.4041	11.0676	11.6915	11.2904	11.6415	11.6902	11.514	11.5352	11.5121	11.7042	11.2833	11.6273	11.6017	11.9023	12.0365	11.9901	11.6238	11.443
B4GALT1	7.76311	7.2372	7.37725	7.74763	8.04398	7.57712	7.22703	7.88595	7.58219	7.97325	8.06795	8.11314	8.07651	8.18169	7.68536	7.73203	7.55885	8.2705	7.40672	7.78929	7.57053	7.76557	8.17602	8.30389
CYP8B1	13.6532	13.9229	13.3118	12.8319	13.47	13.678	13.2061	12.5508	13.8086	12.9743	13.2984	13.5092	13.1439	12.639	13.6283	13.0395	13.2868	12.9984	13.1235	11.5361	9.91476	11.086	7.35468	7.67769
BC017158	8.08873	7.99024	7.39462	8.18915	7.98338	8.41353	8.06463	7.3723	7.95137	8.17443	8.10587	8.25316	8.1993	8.18013	8.20842	8.02186	8.08054	8.26082	8.00571	7.81677	8.00653	8.01533	7.51336	7.40309
GCNT7	4.10007	4.18818	4.20942	4.45558	4.27205	4.24538	4.54869	4.22917	4.41	4.095	4.33524	4.31808	4.36505	4.104	4.42613	4.03176	4.77085	4.65363	4.13625	3.80235	3.73704	3.68074	4.07958	4.26474
PABPN1	10.3405	10.1079	9.95364	10.1211	10.6032	10.3011	10.1429	9.97637	9.89104	10.1503	10.1142	10.1701	10.0114	10.1522	10.1413	9.76755	10.2942	10.0496	9.74939	9.97629	9.99158	9.88382	9.65377	9.72172
SYT4	4.10325	4.47483	5.12015	4.97832	4.80085	5.17043	4.56798	4.75031	4.79724	4.24038	4.28592	4.47619	4.52213	4.23294	4.76398	4.36406	5.06784	4.00489	4.48899	4.94492	4.78147	4.85897	4.53665	4.43297
1300007F04RIK	6.81434	7.23742	7.01736	6.92792	6.726	6.94418	6.78889	6.45088	7.17688	6.8138	6.56381	6.70348	6.9676	6.64424	6.51579	6.34486	6.31045	6.68105	6.81637	5.80971	5.66712	5.56776	5.186	5.01084
DNAHC1	4.5443	4.11155	4.67718	4.60052	4.45778	4.12521	4.06002	4.43828	4.5597	4.95496	4.79303	4.64362	4.67869	4.52722	4.84593	4.06244	4.47474	4.45135	4.65629	4.78084	4.6196	4.51794	4.0367	4.13908
PEA15	7.95848	7.30364	7.46095	7.4944	7.69853	7.84449	7.4188	7.49837	7.2132	7.43052	7.60768	7.45272	7.58466	7.35249	7.85078	7.68593	7.62106	7.32701	7.57278	8.18932	8.14961	8.35094	8.69587	8.8956
OLFR976	4.06072	4.09486	4.57909	4.30456	4.36462	4.68036	4.53255	4.00128	4.07276	3.95839	3.91596	4.0681	4.46617	3.67971	4.13988	4.68946	4.30616	4.06649	4.63084	4.51672	4.57001	4.67027	3.80241	4.0928
DKKL1	4.83343	4.49711	4.87444	4.95943	4.69738	4.58232	4.87031	4.63895	4.43818	4.74884	4.7426	4.8349	4.43569	4.80068	4.6894	4.86685	4.49319	4.5082	4.90397	4.58013	4.61178	4.46817	4.88998	5.04012
GNG10	6.90251	7.06568	7.76513	6.67525	6.63943	6.48968	7.06562	7.87097	7.57044	7.22972	6.83286	6.60337	6.69338	7.16156	6.87625	6.9972	6.73151	7.28246	7.23958	7.07556	7.19587	7.46441	8.14492	7.99224
PPIF	11.0421	10.9802	10.8284	10.8695	10.7988	11.1306	11.0917	10.7911	10.8832	11.095	11.1815	11.1361	11.0094	10.999	11.1365	11.3716	10.9758	11.1929	11.1236	11.6175	11.6523	12.0595	10.8408	10.6015
4933428G20RIK	7.51061	7.67394	6.97541	7.54254	7.76809	7.7813	7.48093	7.16183	7.53212	7.38357	7.295	7.75107	8.03592	7.57306	7.66559	7.40433	8.0076	7.70091	7.66587	7.53617	7.87505	7.76359	7.0714	6.90793
LOC100048645	9.13844	9.13615	9.00412	9.27729	9.30909	9.43774	9.17432	8.9251	8.89875	9.22576	9.20671	9.25509	9.18437	9.16752	9.2937	8.99627	9.23685	9.17806	9.02579	9.01104	8.85529	8.92027	8.63784	8.60938
2410016O06RIK	6.45542	6.44513	6.53586	6.7771	6.57139	6.52933	6.4387	6.41319	6.12149	6.685	6.34206	6.7552	6.66818	6.79797	6.88809	6.60665	6.44653	6.76679	6.83664	6.31714	6.30865	6.35414	6.56532	6.47643
PTPRS	6.41145	5.68311	5.52475	6.5597	6.33401	6.51274	6.12671	5.70143	5.82871	6.03559	6.16023	6.20489	6.3936	6.39614	6.47884	6.63893	6.36317	6.03095	6.12238	6.04005	6.23049	6.15736	6.89324	7.37199
CMTM2A	5.18497	4.18037	4.25466	4.49329	4.57751	4.47691	4.0752	4.07466	4.8385	4.32215	4.84113	4.37747	4.37786	4.02929	4.24245	4.57409	4.08262	4.46222	4.70469	4.60634	4.53933	4.71445	4.28054	4.17943
LOC100048445	12.0392	11.937	12.1592	12.1404	12.1416	11.9573	11.7706	12.1772	11.9865	11.7334	11.8694	11.8694	11.9437	11.8505	12.174	11.8218	11.9247	11.7195	11.835	11.6831	11.5241	11.9077	12.578	12.9889
OLFR1158	4.29944	4.71896	4.43098	4.40922	4.90762	4.91412	4.90401	4.56647	4.49597	4.31677	4.54004	4.40466	4.20812	4.74103	4.3191	4.61897	4.58169	5.19004	4.71385	5.01654	4.85001	4.97473	4.62662	4.57135
UBL4	8.64637	8.10529	8.75797	8.53752	8.43014	8.46726	8.19496	8.41403	8.37856	8.19487	8.45241	8.28698	8.25398	8.15176	8.65542	8.42867	8.2296	8.09986	8.35032	8.60508	8.55406	8.44641	8.96443	9.20069
RNF185	7.99897	8.49579	8.17547	8.24643	8.2587	8.24737	8.21192	8.09789	8.14962	8.15378	8.19869	8.2354	8.23839	8.22807	8.26495	8.19668	8.26059	8.40715	8.2226	8.66843	8.88829	8.91533	8.32529	8.26622
GALNT4	4.35684	4.68558	5.13024	3.64291	4.44334	4.45624	4.53228	4.78872	4.69527	4.68825	4.25839	4.702	4.29403	4.83765	3.71961	4.77318	4.01709	4.73541	4.51969	4.70818	4.92212	4.75236	4.37904	4.30792
OLFR1333	4.42021	4.8382	4.83641	4.89932	4.89365	5.18141	4.90322	4.6493	4.74621	4.41818	4.49259	3.78973	5.16256	4.9214	5.28658	4.35383	4.84166	4.82526	4.86211	4.65635	4.68736	4.72051	5.01565	4.8915
BOLA2	9.73877	9.00432	9.51859	9.57037	9.63706	9.39765	9.11654	9.54675	9.13698	9.18581	9.59668	9.40655	9.2833	9.30385	9.60648	9.44908	9.36324	9.11827	9.3343	9.45456	9.78176	9.61326	10.2267	10.3826
UBE2T	4.95362	4.41624	4.72797	4.16664	4.12049	4.79563	4.71266	5.34216	5.23519	5.25121	4.79394	4.96253	4.85782	4.85293	4.90414	5.20437	5.34704	5.00518	4.68345	5.46023	5.54001	5.38273	5.17036	5.10459
XRN1	4.9701	3.78163	4.3478	4.2157	4.40474	4.58787	4.46257	4.26017	4.23114	4.78737	4.5246	4.42669	4.72524	4.50643	3.97321	4.62891	4.65509	4.1924	4.68206	4.45142	4.44717	4.31375	4.82544	4.71341
ARHGAP18	7.78645	7.00407	7.58248	7.2064	7.32685	7.45246	7.53723	7.75779	7.457	7.42821	7.49834	7.26333	7.59662	7.53205	7.50188	8.09433	7.39152	7.30071	7.47631	8.38432	8.34195	8.41163	8.66386	8.85039
MAN1A2	5.18181	5.34468	5.54078	5.30526	5.12057	5.09517	5.20181	5.54015	5.40007	5.32812	5.41488	5.09559	5.23775	5.34614	4.99859	5.55489	5.48695	5.31687	5.36094	5.33551	5.32667	5.42618	5.5926	5.56394
CCR6	5.05838	4.70585	4.72446	4.89968	4.96474	4.78244	4.87464	4.89908	4.89585	4.88942	4.69111	4.91243	5.18114	4.86815	4.7398	4.98203	4.95895	4.93022	5.11038	4.87386	4.93084	4.95055	5.07431	5.06553
KRTAP16-8	4.04592	4.59443	3.14408	4.87022	4.06472	4.27818	3.80487	3.96719	4.6446	4.75752	4.39418	4.48153	4.04779	4.92178	3.60283	4.4599	4.46863	4.46675	4.37672	4.69593	4.59839	4.59171	4.05879	4.27389
KRT14	4.41567	4.59293	4.82025	4.76539	5.12251	4.99117	5.00143	4.67252	4.44174	4.48211	4.83227	4.61967	5.04057	4.6425	5.07631	4.48576	4.63774	4.65857	4.34746	4.50087	4.55052	4.49259	4.90546	5.17705
PML	6.81115	6.98252	5.92938	6.99149	6.83177	6.90732	6.88995	6.17409	6.54639	6.71852	6.93482	7.22607	6.97848	6.90294	6.92022	6.68189	6.92352	6.81602	6.68706	7.09547	7.11335	6.85848	6.44693	6.21748
KCTD10	7.43728	6.6158	6.55905	7.00694	7.03305	7.25404	6.53254	6.72884	6.4791	6.65677	6.8504	6.90321	6.78836	6.58313	6.78145	7.10742	6.62434	6.73137	6.69842	7.10933	7.04777	7.02751	7.31832	7.47419
LOC100047794	7.26528	7.39815	7.61439	6.75702	7.03681	6.90669	7.1062	8.03532	7.28913	7.4465	7.2509	6.93057	7.12388	7.32498	6.73887	7.36489	7.02415	7.51074	7.10724	7.57418	7.60268	7.43252	8.00601	7.88707
CCDC77	6.27009	5.37919	6.0553	5.68817	6.14867	6.17253	5.74919	5.54611	5.5734	5.49057	5.47111	5.52841	5.82629	5.58445	5.74666	5.7269	5.77084	5.76778	5.72256	5.78337	5.90448	5.88039	5.58662	5.46671
RAB32	10.6605	10.8856	10.774	10.5006	10.6923	10.7787	10.5795	10.6583	10.7793	10.5833	10.6614	10.6903	10.7432	10.8117	10.8201	10.6885	10.6764	10.5883	10.769	10.5166	10.6494	10.5287	10.1787	10.2806
EG634650	7.92114	5.60044	6.02195	7.31302	7.37555	6.45977	5.63556	6.9839	6.45881	8.0625	8.53319	7.53809	7.81763	6.71628	5.48676	6.67256	6.30843	6.82005	6.2586	5.54768	5.57338	5.51888	5.06627	4.72278
EMCN	7.45164	6.7883	6.98276	6.65822	6.70417	7.11499	7.10342	7.07114	7.0878	7.04993	7.0064	6.98189	7.45403	7.0149	7.2317	7.97624	7.18298	6.64685	6.95333	8.63908	8.44153	8.44956	9.22849	9.68035
BRD4	7.42255	7.40401	6.38099	7.42622	7.68572	7.67743	7.19548	6.77294	6.99228	7.2413	7.35868	7.6516	7.3978	7.33385	7.39252	7.27305	7.7788	7.41187	7.17673	7.46435	7.20067	7.53936	6.7404	6.73169
RPLP1	13.3664	13.1749	13.3097	12.8986	13.1428	12.9655	13.0746	13.4251	13.4407	13.0152	13.3112	13.2361	13.1226	13.3349	13.298	13.379	13.3226	13.1196	13.2092	13.6098	13.6982	13.69	14.065	14.3337
UPF1	7.30981	6.79407	6.3579	7.41584	7.42958	7.46701	7.0682	6.34145	6.77889	7.13839	7.08424	7.32809	7.31786	7.01771	7.44331	6.8766	7.07875	7.20503	7.16601	6.78847	6.89695	6.70439	6.43542	6.43744
CAV1	9.47303	7.4945	7.82618	7.6426	7.05072	7.34154	8.77615	8.97326	9.29961	8.74436	9.21892	8.33158	8.36978	8.34886	8.53355	8.62921	7.77532	8.33828	8.23658	8.35275	8.67741	8.55609	9.56385	10.2168
OLFR181	4.3495	4.11499	4.56284	4.48009	4.2081	4.81143	4.65514	4.01535	4.17181	4.78975	4.7438	4.37226	3.49877	4.02489	4.60358	4.37683	3.90946	4.266	4.45833	4.34677	4.58589	4.41256	3.96597	3.78094
TMCC3	5.46297	5.08543	4.81119	5.03145	4.87476	5.45206	4.69234	5.10795	4.96695	5.1632	5.31916	5.05431	5.21275	5.23281	5.23199	5.16782	5.19919	5.08686	5.33459	5.06112	5.18286	5.20555	4.86943	4.84402
TMEM97	10.8698	10.6265	10.6821	10.3798	10.733	10.8658	10.7279	10.3845	10.5294	10.3037	10.5639	10.7666	10.5978	10.5244	10.8717	10.8933	10.6109	10.6086	10.5097	11.2595	11.0635	11.1394	10.7894	10.683
ARHGEF19	9.71153	9.92943	8.75153	9.80145	9.87136	9.96294	9.35377	8.65895	9.62875	9.48496	9.86237	9.91843	9.47215	9.46313	9.76646	9.29749	9.53429	9.67271	9.25367	9.45183	8.73221	9.10687	7.71369	7.78877
KCNK5	8.6155	8.33016	8.83791	8.42914	7.8958	8.29267	8.65321	7.35873	8.22199	8.33323	7.82316	8.0313	8.06254	7.96677	8.79889	8.03319	8.42504	8.69496	8.7112	7.34521	7.28306	6.90378	6.1151	5.58318
RFC3	6.13427	5.80641	6.34521	5.94826	6.52706	6.01697	6.0736	6.33554	6.07936	6.03008	6.09534	6.49635	6.56667	6.14867	6.64626	6.06635	6.29844	6.14087	6.20909	6.16801	6.34092	6.23223	6.55993	6.60277
CSAD	9.71112	10.6103	10.2884	9.962	11.0667	10.5353	10.6689	10.8367	10.6033	10.573	9.61972	11.0438	10.4998	9.65074	10.5021	9.91293	10.7664	9.68317	10.2669	8.33218	7.41664	8.45641	5.77913	6.0356
OLFR1152	4.1167	4.37857	4.87262	4.54698	3.94725	4.27473	4.27212	4.69295	4.53569	4.95001	4.30584	4.4279	4.26192	4.32897	4.42016	4.3532	3.74693	4.14887	4.7288	4.80804	4.7691	4.64962	4.26395	4.40777
SLC18A3	4.62057	4.40462	4.51225	4.44386	4.46359	4.49203	3.69846	4.2254	4.07466	4.31548	4.34823	4.089	4.31356	3.9468	3.9258	4.44508	4.0747	4.19734	4.46104	4.55829	4.63333	4.37521	4.04536	3.94307
PARP1	8.20672	8.66923	8.28813	8.43014	8.29526	8.37126	8.35784	8.04856	8.30056	8.40259	8.50163	8.50089	8.43065	8.2869	8.51723	8.22241	8.35021	8.5006	8.34778	8.17612	8.09043	8.28606	7.75057	7.53364
VTI1B	10.5007	10.2428	10.7958	10.1154	10.2231	10.1511	10.1933	10.7002	10.638	10.2531	10.3341	10.1394	10.1901	10.3407	10.2932	10.3649	10.2228	10.2918	10.3599	10.6144	10.4734	10.3958	10.9247	10.8937
LY6E	9.26311	9.90534	8.85809	9.31163	9.55286	9.03112	9.77128	9.48932	9.66275	9.81427	10.1972	10.3363	9.58611	9.94399	9.73877	10.2914	9.49168	10.0652	9.39856	10.9421	10.92	11.1937	9.62866	10.1554
KRT77	4.38507	4.43766	4.39435	4.58373	4.56123	4.38941	4.65106	4.38066	4.33599	4.43376	4.79443	4.48776	4.76888	4.08375	4.96103	4.5813	4.02441	4.65764	4.21489	4.52836	4.56865	4.65379	4.23796	4.33481
PITX1	4.65285	4.50776	3.43009	4.73929	4.04341	3.74543	4.49668	3.8481	4.56725	4.64443	4.53018	4.55501	4.67739	4.54037	4.63549	4.51141	4.92653	5.01224	4.69271	4.73163	4.62789	4.77495	4.27229	3.9998
C4BP	11.5537	12.2432	12.4396	11.8611	11.6709	11.8407	12.2458	12.3987	12.3097	12.1478	12.0539	12.244	12.2271	12.2212	12.0769	12.6163	11.8829	12.2996	12.2719	12.7613	12.7745	13.0544	12.1061	12.2653
TESK1	8.33188	8.48377	7.58243	8.33064	8.66381	8.66099	8.34875	7.81365	8.07334	8.11658	8.31204	8.52126	8.61119	8.29114	8.39261	8.1964	8.62063	8.49933	8.32803	8.01453	8.24516	8.16091	7.43308	7.6565
FXC1	8.82851	8.46652	8.74362	8.93022	8.71875	8.78479	8.52456	8.63526	8.65333	8.44675	8.64118	8.68499	8.62239	8.63073	8.74009	8.62208	8.42753	8.52335	8.59499	8.41091	8.58642	8.34172	8.91452	9.07077
ARL5A	8.71555	9.13389	9.51902	8.58371	8.34511	8.53251	8.69929	9.63277	9.40694	8.81473	8.7264	8.35165	8.53004	9.1607	8.46678	8.97048	8.63153	8.90401	9.07171	8.96246	9.05413	8.82402	9.78742	10.3519
DAG1	9.05432	8.61712	8.06398	8.6322	9.07753	9.21057	8.5872	7.76228	8.44979	8.74301	8.68189	9.10947	8.70137	8.64575	8.8887	8.1145	8.78038	8.57127	8.39424	8.16636	7.90183	8.49602	7.05258	7.12087
CD4	4.46964	4.66484	4.57831	5.53287	4.64343	4.5632	4.4946	4.53886	4.7141	4.63127	4.7372	3.88062	4.38235	4.77293	4.61483	4.57126	4.83095	4.22973	4.85992	4.47799	4.35873	4.56915	4.85142	4.86106
VAMP4	6.5511	6.3601	6.87743	6.58209	6.73033	6.70811	6.6414	6.73782	6.40179	6.56891	6.3308	6.60655	6.3692	6.39578	6.33088	6.79115	6.73176	6.39117	6.34552	6.5904	6.1409	6.42694	7.19618	7.26124
E230019M04RIK	4.6059	4.19141	4.20697	3.69391	4.23378	4.66493	4.49756	4.26411	3.81723	4.36467	4.36795	3.93172	4.08466	4.43993	4.38551	4.28486	4.38942	4.51278	4.73952	4.28676	4.53417	4.4376	3.97809	3.93235
DNAJB12	7.70465	7.66264	7.74851	8.0578	7.82	7.83503	7.68133	7.65928	7.83023	7.78935	7.53533	7.79802	7.83598	7.92705	7.78123	7.56639	7.73954	7.68492	7.8978	7.47324	7.56186	7.61737	7.82357	7.81198
FAM108B	5.86301	6.39912	6.22551	5.89129	6.28812	5.53449	6.28131	7.18715	6.33091	6.66888	6.23782	6.09248	5.93278	6.11824	5.79156	6.17139	6.46051	6.68794	6.15773	6.22663	6.06633	6.11638	6.42571	6.48227
RTTN	5.2396	4.8192	4.18297	4.60647	4.79706	4.79674	4.74659	5.25352	4.48285	5.05517	5.10454	5.3454	5.12122	5.138	4.89667	5.24917	5.14358	4.9799	5.13409	5.02275	5.13213	5.13625	4.78548	4.86166
PTPN6	7.36711	7.25665	7.25934	7.54379	7.20606	7.34839	7.38908	7.30674	7.46065	7.50844	7.50738	7.56452	7.52446	7.07438	7.42932	7.24221	7.11531	7.27568	7.2873	7.35742	7.43218	7.49309	7.12915	7.18669
2610002M06RIK	6.19479	6.80541	6.72055	5.93074	6.11931	6.18221	6.51713	6.97127	6.92037	6.1192	6.33547	6.05663	6.21914	6.71017	6.17558	6.39353	6.32144	6.61876	6.66986	6.84301	6.91613	6.7665	7.12233	7.2255
LOC100045403	4.64131	4.57033	4.76294	3.93752	4.22819	4.68313	4.6378	4.39432	4.09134	4.23859	4.45785	4.71112	4.12921	4.39753	4.66708	3.98906	4.39933	3.82989	4.057	4.53184	4.62346	4.39687	3.82107	4.04554
OTOP3	4.39312	4.21658	4.62166	4.54858	4.38795	4.36049	4.90447	4.3174	4.13673	4.37818	4.8423	4.35501	4.78834	4.26453	4.80438	4.65269	4.28306	4.41266	4.32154	4.3008	4.39452	4.24906	4.59742	4.57601
SLCO1B2	12.5021	12.4835	12.9273	12.2963	12.9225	12.8794	12.1327	12.0929	12.6013	12.8775	12.6195	12.5159	12.0602	12.1934	12.757	12.3869	12.6617	12.846	12.7973	11.3553	9.66938	10.8351	7.52129	6.63147
APPL2	8.98379	8.33932	8.5299	8.79949	8.71934	8.60012	8.68362	8.61162	8.38877	8.70607	8.92867	8.4645	8.93473	8.66191	8.39067	9.00645	8.81084	8.43432	8.58612	9.17407	9.54153	9.01836	10.1918	10.2853
VSIG4	9.23176	9.64967	10.131	8.76009	8.46998	8.24444	9.46161	9.91625	10.3391	9.63924	9.55919	9.40528	9.06575	8.82245	9.22136	9.22495	9.45077	9.39293	9.43019	9.1814	8.51196	8.7543	7.39815	6.70764
ASH1L	5.1495	4.63982	4.48167	5.0511	4.78868	4.85023	4.93481	4.69858	4.65362	5.03102	5.20665	4.93612	4.8423	5.05303	4.51734	4.81594	4.86106	4.817	4.53658	4.87454	4.89549	4.73329	4.50152	4.52125
SUPT6H	10.2194	10.4694	9.39969	10.3538	10.4092	10.4933	9.97226	9.35297	9.69302	9.99844	10.2399	10.3792	10.205	10.2585	10.0727	10.1832	10.3819	10.2986	9.8917	10.14	10.1723	10.3198	9.85524	9.72614
PCDHGA1	3.95342	3.90448	3.92476	5.29286	4.70895	4.25947	4.27923	4.25098	4.0334	4.11332	4.4024	4.54872	4.0865	4.36038	4.93995	4.03108	4.53956	4.62697	4.13989	4.80281	4.95347	4.70859	4.3264	4.39003
RHBDD2	5.52381	5.2513	5.15725	4.60477	4.98145	4.94887	4.7827	4.83862	5.23518	4.91457	5.20298	5.08416	4.93791	5.00586	5.42556	5.27886	5.11225	4.97837	4.92944	5.02508	5.13887	5.10138	4.60393	4.78675
LOC640963	5.34897	4.98734	4.76279	4.70024	5.08036	5.13316	5.01125	5.14589	4.9223	4.82458	5.2599	5.26105	4.97613	5.14704	5.18567	5.45819	5.22355	5.06167	5.0349	5.09491	5.24713	5.15705	4.83555	4.66435
EPHA1	6.54015	6.72112	6.86663	6.73999	6.97541	6.97226	6.87966	6.56899	6.50072	7.09928	6.59397	6.91671	6.7876	6.73926	6.85154	6.41651	6.97557	6.96671	6.93457	6.67006	6.66955	6.83858	5.97004	5.44016
TTLL11	4.51912	4.55176	5.14749	4.75224	4.73936	4.63984	5.30504	4.9911	5.0876	5.02683	4.60391	4.70089	5.16858	4.81467	5.33471	5.21641	4.50499	4.96628	4.57856	4.3923	4.11663	4.00154	4.87834	5.06814
V1RB9	4.38816	4.14409	4.56864	4.30728	4.91823	5.02415	4.81683	4.24932	5.05886	4.06976	4.76497	4.7207	4.92938	4.04342	4.19697	4.28316	4.60306	4.42712	4.35022	4.88979	4.7441	4.75392	4.51304	4.46729
NAGPA	6.68975	6.98457	6.37236	6.89428	6.90771	6.91336	6.82315	6.48254	6.45855	6.88924	7.0168	7.27971	6.87347	6.86228	6.98682	7.03819	6.7672	6.88686	6.94511	6.56806	6.4037	6.51216	6.20195	6.17579
DCUN1D5	9.47902	9.61182	9.79866	9.29043	9.13785	9.25071	9.50793	9.9933	9.74983	9.47719	9.59816	9.25274	9.34792	9.51892	9.40152	9.63983	9.56835	9.49882	9.55581	9.90428	9.85231	9.87792	10.2539	10.0976
SLC5A4B	4.82052	4.6806	4.5302	4.55357	4.45784	4.44464	4.59187	4.30635	4.49733	4.98544	5.302	4.54386	4.90056	4.62072	4.58879	4.41516	4.18898	4.43707	4.67907	4.93895	4.72347	4.66897	4.28151	4.19807
MCM5	6.43856	6.01966	6.45444	6.26128	5.92762	6.16668	6.22176	6.03211	6.37681	6.31365	6.13584	6.43813	6.34914	5.88013	5.93903	6.71848	6.11069	6.17339	6.44852	7.56477	7.8859	7.41716	6.71434	6.78257
RAD50	6.58617	6.34561	6.55335	6.63345	6.44513	6.50321	6.75731	6.30319	6.56125	6.50011	6.41156	6.54097	6.54387	6.44258	6.68142	6.68114	6.89366	6.4188	6.47652	6.49698	6.45748	6.55161	6.31766	6.23629
EG13909	11.1152	11.9304	11.758	11.3039	11.8908	11.1063	11.4039	11.4709	11.5096	11.7637	12.0682	11.8007	11.2142	11.6173	11.54	11.1875	11.3819	11.9638	11.5623	9.04796	7.79408	8.66426	6.16651	5.35474
TNNI3K	4.82387	4.6053	4.42596	4.75909	4.55955	4.83173	4.73688	4.75576	4.77653	4.63268	4.2714	4.66267	4.59854	4.80478	4.58457	4.77197	4.91486	4.57491	4.62241	4.47512	4.63717	4.6281	5.00619	4.90506
1200009F10RIK	5.34443	4.63671	5.06055	5.15	4.93415	5.61758	4.7728	5.16815	4.88918	4.42371	4.98568	5.42048	5.41223	5.33521	5.64611	5.854	4.83056	5.24769	5.34881	5.5114	5.40343	5.49465	6.88312	6.27778
LOC100043526	4.74187	4.76446	4.55216	4.49035	4.14703	4.45757	3.92278	3.82297	4.00793	4.04022	4.27947	4.66169	4.2301	4.62653	4.11837	4.60989	4.44608	4.30107	4.36951	4.53315	4.55768	4.37496	3.95965	4.11357
GM813	4.2466	4.56323	4.54993	4.98556	4.56292	4.80965	4.62199	4.61011	4.44411	4.80623	4.71483	4.5651	4.61934	4.25485	4.5573	3.99957	4.51223	4.63167	4.60608	4.57359	4.49096	4.57061	4.37892	4.37319
HSD11B1	12.8087	13.0943	13.0214	13.1268	13.0769	12.9914	13.1694	13.0349	12.9214	12.9802	12.9788	13.098	13.0995	12.8888	13.0458	13.0365	13.2904	13.179	13.1728	12.905	13.0406	13.161	12.3277	11.8765
POLR1D	9.24447	9.14099	9.60966	9.18251	9.47679	9.16123	9.26145	9.76214	9.39312	9.16886	9.17926	9.21717	9.27983	9.40627	9.20765	9.48265	9.221	9.40408	9.26828	9.64108	9.58009	9.44614	10.1044	10.4546
PIGX	10.1088	10.0045	10.2629	9.89108	9.99063	9.70921	9.97342	10.4713	10.0717	9.88321	9.78252	9.83826	9.9327	9.99951	9.83681	10.1115	10.3119	10.1626	10.0037	10.2753	10.3434	10.0368	10.7765	10.9029
KHDC1C	4.94498	4.78437	4.13302	4.43009	4.81906	4.4264	4.29921	4.46506	4.56827	4.02869	4.68802	4.63162	4.47656	4.64805	4.63607	4.6887	4.72757	4.52575	5.22119	4.57134	4.64661	4.74015	4.35231	4.25839
CD200	4.56359	4.24894	4.34771	4.18089	4.52734	3.77282	4.47066	4.46478	4.34678	4.17651	4.28867	4.51247	4.41645	4.48018	4.4875	4.38854	4.28835	3.93668	4.5506	4.65406	4.83536	4.76102	5.31096	5.68698
2510012J08RIK	7.63191	7.58876	7.03737	7.51588	7.74128	7.73893	7.42901	7.21909	7.12233	7.47259	7.61522	7.75176	7.60056	7.59314	7.63309	7.45276	7.76556	7.61713	7.40279	7.31974	7.49795	7.51143	6.96915	7.06968
PON1	13.7008	14.0333	14.3402	13.6146	14.1869	14.1887	13.5537	13.5537	14.4778	14.1298	14.0619	14.0397	13.6178	13.5018	14.1635	13.8113	14.0828	14.0058	14.2525	12.756	10.9388	12.5665	8.64978	8.00504
WIPI1	6.93769	6.92355	6.70664	6.99737	6.97931	6.92081	6.93951	6.90394	6.83349	7.08309	6.82112	6.8571	6.72981	6.73658	6.9399	6.41959	7.11292	6.94677	6.89064	6.46354	6.30424	6.39183	6.07925	5.94321
D630048P19RIK	6.81344	6.77858	7.16153	6.71799	6.89089	6.95101	6.80365	6.71207	6.63844	6.75389	6.62345	6.98745	6.70615	6.73397	7.37541	6.46106	6.79562	7.00596	6.67282	6.62685	6.69058	6.67661	6.12949	5.72141
RPS5	9.81908	9.84821	10.1178	9.80158	9.69741	9.44956	9.88172	10.2897	10.1085	9.67292	9.87481	9.74888	9.78991	9.71702	10.1499	9.94944	9.76673	9.69654	9.71484	10.1653	9.76118	9.89065	10.8621	11.3782
EG545056	7.71219	7.83738	7.82409	7.96201	7.81276	7.78079	7.74255	7.93425	7.8669	7.8165	7.66538	7.9163	7.77818	7.90799	8.12345	7.64078	7.90124	7.90782	7.79686	7.59025	7.72611	7.51383	8.01537	8.18604
AP2A2	7.6819	8.016	7.51917	7.75673	8.1156	7.9086	7.7997	7.61454	7.60069	7.82935	7.77479	8.14204	7.88034	7.71641	8.13676	7.70576	8.05668	7.84576	7.81935	7.67267	7.86782	7.88365	7.13707	7.34896
DRD3	4.15143	4.87456	4.31233	5.05521	5.14607	4.76599	4.76068	4.75033	4.36226	4.28998	4.60779	4.91872	4.28554	4.54951	4.75097	4.6196	4.3735	4.41349	4.92934	4.62587	4.49783	4.48135	4.97663	5.26435
PLAU	4.67765	4.67562	4.74319	4.16695	4.89859	4.82452	4.69097	4.4171	4.22185	4.72484	4.51476	4.88513	5.19048	4.97496	4.67263	4.65367	4.48463	4.76356	4.63393	4.70135	4.48546	4.36059	5.10625	5.19463
ENAM	4.42957	4.25921	4.39585	4.9204	4.37134	4.85371	4.15631	4.38652	4.39858	4.23152	4.42891	4.04518	4.33626	4.10656	4.65376	4.47732	4.14444	4.55409	4.39451	4.47094	4.40044	4.45248	4.24679	4.12295
TBPL2	4.06835	4.11	4.53907	4.19365	4.23529	4.89415	4.0468	4.75621	4.17089	4.34542	4.63507	4.12075	4.20045	4.58369	4.79417	4.56525	3.52511	4.16015	4.62877	4.38907	4.68174	4.79596	3.77651	3.90396
GOLGA7	6.53182	6.84518	7.24481	6.55382	6.31456	6.32015	6.67333	7.07199	6.98141	6.35687	6.4022	6.13728	6.34824	6.65103	6.19643	6.69966	6.27535	6.65061	6.65822	6.43025	6.91642	6.57186	7.5686	7.50558
BCKDK	6.44108	6.6097	6.25606	6.48359	6.49575	6.73838	6.41597	6.28961	6.54316	6.44134	6.46419	6.70379	6.75459	6.46653	6.66828	6.40033	6.72682	6.63087	6.4499	6.42969	6.40204	6.52106	6.23841	6.20481
GM266	4.90462	4.48203	4.4617	4.55251	4.63688	5.26257	4.18719	4.52451	4.3879	4.82595	4.25808	4.52971	4.49463	4.82176	4.496	5.24989	4.77334	4.90036	4.77832	4.916	4.92606	4.88216	4.74356	4.62675
F3	4.51408	4.206	4.19616	4.29594	4.05455	3.88591	4.20645	4.53146	4.70239	5.00748	3.77728	4.47077	4.51501	4.67779	4.19963	4.38383	4.34896	4.55271	4.58474	4.33201	4.39663	4.57509	5.22572	4.95539
NAPA	6.75417	6.52317	6.61788	6.92026	6.7707	6.69686	6.77569	6.75444	6.71865	6.7414	6.63716	6.79891	6.7725	6.69654	6.71678	6.84496	6.72543	6.72647	6.8943	6.78782	6.56227	6.66078	7.08632	7.06156
FUS	7.20787	7.39908	7.10046	7.17718	7.61797	7.74755	7.21323	6.73296	7.22473	7.62871	7.27402	7.23719	7.40492	7.46511	7.11613	6.80104	7.18828	7.20698	7.32155	7.82838	7.60463	7.91672	7.20074	6.97853
MXI1	7.18208	7.93309	7.61754	7.37258	7.36529	7.48786	7.45985	7.65678	7.49133	7.39072	6.84217	7.15105	7.40894	7.56486	7.24881	7.15269	7.47476	7.2344	7.39757	6.91249	6.5424	6.70315	7.35136	7.44715
SNX5	5.574	5.55196	5.63074	5.57329	5.36747	5.37458	5.51793	5.94384	5.62894	5.4191	5.40923	5.18219	5.66794	5.42438	5.05401	5.89215	5.66463	5.52108	5.54904	5.98758	5.77716	5.94238	6.29154	6.29863
ZMYND12	5.15636	4.56893	4.91742	4.81005	4.74213	5.38191	4.43914	4.61177	4.65752	4.47351	4.86419	4.73807	3.85907	4.58745	4.92607	4.46812	4.42739	4.43044	4.49736	5.05013	5.06439	5.20551	4.68811	4.43047
RPS6KA3	5.76697	5.21947	5.75227	5.42296	5.63087	4.9241	5.53828	5.53929	5.44458	5.52543	5.5167	5.10563	5.63829	5.56186	5.46498	5.90055	5.65561	5.4323	5.47036	5.82266	5.65578	5.72368	6.41691	6.91747
BAT2	6.88383	6.65659	5.46084	7.10907	6.98713	7.42033	6.65378	5.4349	6.04683	6.81961	6.89641	7.15414	6.77845	6.60979	7.0317	6.94638	6.93182	6.80834	6.51894	6.72817	6.21801	6.56183	5.57191	5.59279
E130308A19RIK	5.34558	5.06954	4.90339	5.37829	5.12017	5.34704	5.1011	5.04925	4.86508	5.17693	5.15391	5.11894	5.192	5.16104	5.3507	4.94038	4.94894	5.10789	5.19188	4.81467	4.8027	4.7126	5.1108	4.99946
AMOT	4.73969	4.21975	4.49407	4.5432	4.58609	4.56124	4.64988	4.43255	4.56533	4.51389	4.39766	4.60207	4.52752	4.328	4.61557	4.68321	4.09441	4.68663	4.49471	4.3629	4.31207	4.37662	4.15565	4.21858
SLC6A11	4.27894	4.65437	4.15044	4.45197	5.05709	4.72175	4.26942	4.83531	4.12293	4.33262	4.27018	4.55301	4.01018	4.33137	4.65697	4.7128	4.94763	4.35574	4.51116	4.71943	4.53551	4.63299	4.31646	4.2413
GCHFR	10.9702	10.6011	10.9952	10.9106	11.0309	10.8665	10.6811	10.9325	10.8361	10.7189	10.8894	10.7543	10.9731	10.8279	10.8184	10.8543	10.5462	10.6164	10.7598	10.5461	10.786	10.3393	11.3409	11.6062
SETD1B	9.63187	10.2224	8.55385	9.89876	10.3351	10.2596	10.081	8.75572	9.5019	9.77521	9.78379	10.1027	10.1054	10.224	9.86535	9.46089	10.5508	10.2046	9.86052	9.13762	9.63922	9.79284	8.33927	8.28333
ATXN7L1	4.94997	5.01884	4.44868	5.28009	5.13748	4.62109	5.06848	4.59396	4.82168	4.92534	5.3337	5.19254	4.89308	4.80002	3.95115	4.82978	4.882	4.86115	4.87787	4.71802	4.82068	4.7257	4.51119	4.37683
PIWIL4	5.0662	4.0967	4.54552	4.46231	4.1804	3.06858	4.82528	4.43389	4.60229	4.76683	4.68184	4.53092	3.67061	3.82356	4.09522	4.77796	4.56697	4.14384	4.46215	4.2688	4.41057	4.46329	4.72448	4.75191
LOC216443	10.1246	10.2049	9.85706	9.1848	9.38601	9.38365	9.99969	9.86584	9.75841	10.0385	10.2887	10.2315	8.99319	8.90986	9.43906	8.87832	9.30037	9.01113	9.14314	9.94736	9.57168	9.71559	8.88758	8.38411
MUPCDH	10.9999	11.5092	10.7293	11.5707	11.3944	11.327	11.4831	11.1087	11.1294	11.6712	11.6217	11.7908	11.6127	11.6228	11.6793	11.141	11.7927	11.6594	11.1726	10.6457	10.9299	11.2071	9.92824	9.95064
RPS6	11.1471	11.573	11.904	11.2943	10.8365	10.8112	11.4549	11.9563	11.7085	11.2739	11.1484	11.1101	11.108	11.453	11.1664	11.4364	11.2558	11.5629	11.4065	11.5013	12.0199	11.839	12.6937	12.9716
RGNEF	4.15672	4.51934	4.50853	4.81608	4.6923	4.34859	4.77915	4.58431	4.48077	4.58172	4.28209	4.53374	4.28231	4.2448	4.28925	4.67184	4.69083	4.76117	4.68006	4.62742	4.57316	4.68938	4.9821	5.22572
ACAA1A	13.4452	12.9086	13.1002	13.3183	13.4106	13.5211	13.0645	12.9691	13.1497	13.2333	13.004	13.1333	13.2628	13.0009	13.2347	12.9542	13.3357	13.221	13.2161	12.6863	12.6064	12.5298	12.2337	12.003
ARL6IP6	4.99561	5.06143	4.79632	5.37356	4.82629	4.36348	4.7325	4.67023	5.23012	4.96749	4.95148	4.81745	4.61951	5.02848	4.31972	5.17068	4.40851	5.11312	5.05915	4.86888	4.6883	4.66759	5.11491	5.20603
SSXB5	4.53641	4.56714	4.17841	4.62149	4.40641	4.52581	4.69588	4.7352	5.11309	4.26463	3.98516	4.52549	4.53914	4.10639	4.6255	4.31056	4.87884	4.56983	4.53355	4.35574	4.20425	4.2992	4.54588	4.61697
TNXB	5.66961	5.76667	5.39536	5.28996	5.54216	5.74032	5.19896	5.19469	5.10815	5.24038	5.36002	5.31803	5.26427	5.23728	5.32897	5.0292	5.45905	5.2637	5.29466	5.32994	5.19766	5.3754	4.98262	4.87739
CBX3	4.92228	5.05781	4.88417	4.20838	5.21912	5.09952	4.90512	4.88672	4.19087	4.93527	4.68219	5.24269	5.07827	4.83635	4.39275	4.56908	4.90431	4.43603	4.07214	4.90782	5.15734	4.83484	4.29971	3.95963
2400010D15RIK	9.01693	9.01879	8.98667	9.06389	9.18541	9.14496	9.11748	9.13733	8.94637	8.84404	8.76931	9.09461	9.1346	9.11629	9.10337	9.00064	9.11039	9.15436	9.15896	8.53186	8.66173	8.77645	9.09942	9.2849
HOXA6	4.59435	4.79601	4.59218	4.92247	4.82998	4.71692	4.53688	5.44199	4.99882	4.97623	4.63959	4.76454	4.68239	4.66692	4.78852	4.29221	5.14827	4.80422	4.86659	4.93356	5.0361	5.07955	4.20779	4.54334
OLFR900	4.98384	4.65004	4.6666	4.74227	4.66934	4.70952	4.85452	4.34018	4.42169	4.39552	4.86386	4.57208	4.80747	4.44276	4.42447	4.44866	4.82703	4.42111	4.84272	4.00349	3.92107	4.26026	4.70093	4.6619
SAMD4B	5.96217	6.23619	5.72413	6.42911	6.589	6.48109	6.39554	5.94822	5.94915	6.46252	6.14496	6.60014	6.5859	6.38644	6.61735	5.74524	6.48158	6.48739	6.05277	6.07446	6.10184	5.96642	5.79209	5.68936
V1RE12	4.70167	4.23558	4.41892	4.42902	4.5679	4.36164	4.29981	3.95521	4.06546	4.22148	4.3989	4.6279	4.11754	4.61015	4.67044	4.37197	4.89961	4.38801	3.8669	4.1759	4.21832	4.18464	4.26924	4.27326
RPS12	12.7487	12.5398	12.9259	12.5599	12.4524	12.4625	12.791	13.2722	12.8807	12.6138	12.9151	12.6808	12.6203	12.7526	12.871	13.208	12.8148	12.7208	12.7104	13.5325	13.6587	13.5584	13.9105	14.1204
USP16	8.1907	8.72885	8.83289	8.33897	8.27387	8.01496	8.33176	9.07537	8.65091	8.31443	8.30155	8.20307	8.14408	8.56874	8.08254	8.52354	8.30295	8.68209	8.64125	8.28142	8.5749	8.55123	9.0132	9.13364
LOC639910	4.44251	4.49035	4.01707	4.45979	4.0436	4.15373	4.54519	3.60002	4.43843	4.02006	4.35347	4.74792	4.5374	4.09296	4.40855	4.67867	4.41339	4.42123	3.94206	4.32232	4.33668	4.14851	4.6355	4.63057
NEU2	7.91773	7.92245	7.63742	7.85205	7.51295	8.20378	7.64619	7.10284	7.80301	7.76675	7.70763	7.98138	7.76697	7.67822	8.09352	7.35993	7.64706	7.79306	7.8323	7.3918	7.1022	7.13503	6.62667	6.36512
TUBGCP3	4.80451	4.82869	4.03493	5.16827	4.46521	4.24334	4.84831	4.65726	4.51953	3.97555	4.68714	4.38115	4.38317	4.50114	4.46971	4.86427	4.39875	4.55739	5.00505	4.37332	4.38789	4.44122	4.90898	5.31151
HIST1H4F	5.27767	5.35904	5.52149	4.87726	5.13488	4.71577	5.00888	5.24335	5.10425	5.62128	5.30701	4.93993	5.34437	5.37405	5.52811	4.73081	4.46042	4.95846	5.24712	5.39949	5.51098	5.25251	5.95102	5.82481
TRA2A	8.62787	8.77248	8.6546	8.72552	8.24476	8.51681	8.48626	8.85798	8.52097	8.85225	8.8261	8.52316	8.56608	8.60611	8.59636	8.92988	8.35487	8.50804	8.75058	9.06581	9.03224	9.00495	9.33523	9.56791
SERPINA6	10.3298	10.4946	10.8438	10.9036	11.2695	11.4162	10.8251	10.1874	10.8668	11.0424	10.7294	11.2344	11.0343	10.8673	11.2724	11.8305	11.1741	11.1004	11.3194	12.2745	11.4841	13.1724	9.49131	9.18014
DEFCR-RS7	4.44923	4.178	4.37736	4.94956	4.01269	4.53698	4.58057	4.57186	4.65828	4.35438	4.34365	4.60654	4.94252	4.45057	4.57442	4.33822	4.59068	4.70248	4.52011	4.26179	4.48688	4.42579	5.19827	4.89774
ACSS1	5.45744	5.17406	4.70941	5.70455	5.0105	5.40231	5.35455	5.25997	4.98667	5.25008	5.05515	5.44765	5.50975	5.11047	5.29893	5.38263	5.15409	5.38519	5.10301	5.69953	5.84899	5.5919	6.27087	6.60046
FMO3	5.28912	4.27519	4.50281	4.34985	4.88049	4.39278	4.92177	4.92691	5.06523	5.29795	5.07613	4.63793	4.59401	4.76623	4.56658	4.58907	4.92488	4.47401	5.0733	4.74759	4.76799	4.81454	4.57893	4.64527
MARS	7.72919	7.82319	7.54388	6.993	7.11117	7.13573	7.53341	7.56607	7.44638	7.67134	8.04438	7.75651	6.97874	6.84681	7.22141	6.89014	6.92656	6.72696	6.95002	7.4117	6.94508	7.18162	6.272	6.41042
TTLL5	5.49513	5.54954	5.4481	5.35403	5.86046	5.70354	5.74642	5.91987	5.60147	5.76617	5.60379	5.78528	5.83449	5.53835	5.93267	5.64737	6.22028	5.66624	5.65865	5.76704	5.75125	5.51897	5.12303	5.22107
TRERF1	4.66869	4.7768	4.66928	4.71515	4.97442	4.52795	4.59104	4.73463	4.44902	4.63099	4.78781	4.97426	4.7392	4.24691	4.61036	4.6619	4.68031	4.63962	4.89722	4.67813	4.79457	4.87319	4.30539	4.43981
CYP2C37	13.3096	13.8593	13.6039	13.3769	13.8904	13.7289	13.103	12.9797	13.7493	13.5533	13.5972	13.6597	13.0386	13.0816	13.6503	13.2549	13.6838	13.6433	13.7086	11.6392	9.59858	10.4819	7.16138	6.87257
DPCR1	4.18688	4.27128	4.34639	4.50981	3.4484	3.88959	4.53493	4.58658	4.2831	4.66319	4.1029	4.51238	3.71912	4.57575	4.78913	4.22913	4.26413	4.86146	4.13829	4.36207	4.12866	4.21351	4.9053	4.68204
SVOPL	4.91927	4.80282	4.80397	4.66899	4.83776	5.00701	4.60383	5.25651	4.61836	5.28921	4.60142	4.79262	4.95081	4.9324	4.68997	4.73488	4.58237	4.49936	5.07055	4.59907	4.60676	4.62379	4.93427	5.19976
OLFR433	4.70276	4.49034	4.41408	4.50588	4.73735	4.47917	4.32179	4.76616	4.36083	4.90529	4.87239	4.07443	4.25672	4.61517	4.86126	4.25654	4.82422	4.41394	4.35601	4.15447	4.45428	4.2237	4.82839	4.80544
CYP4F15	10.3982	10.4783	10.2656	10.5913	10.6608	10.4511	10.2573	9.77554	10.2605	10.5914	10.4923	10.5304	10.5038	10.3598	10.6353	10.0741	10.463	10.4424	10.3828	9.15542	8.9985	9.44821	8.20545	8.43925
GNB2L1	7.72194	7.58491	7.76479	7.60138	7.59902	7.48401	7.47874	7.82826	7.51714	7.44757	7.378	7.38108	7.6078	7.834	7.58156	7.95489	7.5939	7.1161	7.48804	8.09869	7.78392	7.68608	8.60279	8.58728
SCN4B	4.00575	4.33094	3.79618	4.03228	4.28634	4.10852	4.78843	4.45252	4.16522	4.1464	4.67645	4.51484	3.95695	4.18485	4.67134	4.37198	4.24983	4.39683	4.73336	4.40842	4.13367	4.12081	3.68185	3.52406
CLNK	3.38864	4.29924	4.46914	4.18168	4.76317	4.39257	4.85957	4.85238	4.34991	4.57991	4.83376	4.3684	3.8583	4.48356	4.86705	4.2379	4.59922	4.45434	4.3259	4.45933	4.52179	4.85481	3.89231	3.63482
PTMS	7.22326	7.6768	7.40916	7.94114	8.66333	8.03989	7.96661	7.19683	7.66282	7.73554	7.89174	8.28601	7.97667	7.82189	7.83765	7.21111	7.64843	8.05892	7.82181	6.40475	6.6296	6.67966	5.89883	5.46819
RPA2	5.24736	5.33191	5.52215	5.28739	5.19387	5.49528	5.63564	5.19056	5.47443	5.40816	5.56815	5.48245	5.54164	5.67057	5.82136	5.4313	5.34313	5.66802	5.53549	5.62222	5.78905	5.62639	5.34302	5.36327
PPNR	8.15448	7.32187	7.04358	7.93513	8.41491	8.12925	7.98558	7.24411	8.16127	8.31131	7.9685	8.16897	8.19313	7.95901	7.79916	7.71585	8.67036	7.93881	7.77467	8.10551	7.43579	8.03278	6.64383	6.28386
EEF1B2	10.5237	10.3868	10.8792	10.2879	10.1514	10.0386	10.5888	11.1316	11.0141	10.6086	10.48	10.2478	10.4246	10.5855	10.3567	10.6735	10.4887	10.5465	10.4691	10.9505	11.2704	10.8081	11.7823	11.9612
PDCD1	5.0526	5.2263	5.44113	4.83566	4.94735	4.69525	5.10881	5.29204	5.39301	4.74981	4.26409	5.26258	5.01115	4.87154	4.58418	4.77159	4.84566	4.54174	4.50614	4.53721	4.79494	4.77585	5.29149	5.17228
CCDC23	8.47087	7.99085	8.45857	8.3698	8.13429	8.34023	8.1279	8.21571	8.19941	8.23781	8.37867	8.24535	8.20137	8.1059	8.41471	8.29848	7.99179	8.00186	8.31073	8.48384	8.32279	8.37572	8.74463	8.95692
OLFR304	4.06685	4.00311	3.6596	3.79553	4.59325	4.55396	3.82709	3.50454	3.93631	4.27649	4.46924	4.37868	4.46737	4.68434	3.74949	4.04601	3.93869	4.18897	3.80861	4.47635	4.69595	4.45179	3.78726	4.04059
JMJD2D	4.24369	4.11993	4.67797	4.31854	4.66015	4.19276	5.01766	3.98171	4.76425	4.25185	4.57611	4.45209	4.45565	4.29881	4.70088	4.75088	4.38299	3.7309	4.61754	4.42077	4.60039	4.64618	3.93775	4.13133
TNFRSF14	3.77351	4.60298	4.24638	4.60843	4.53576	4.18425	4.42621	4.46684	4.34588	4.1238	4.75648	5.03227	4.56722	4.49984	4.8492	3.84203	4.50493	3.90609	4.24057	4.32725	4.31045	4.41761	4.53929	4.56547
OLFR60	4.80249	4.18858	4.57686	4.40372	4.57018	4.71936	4.27847	4.76419	4.43327	5.07348	4.65723	4.25351	4.18016	4.50143	4.60931	4.27207	4.85981	4.62997	4.698	4.33823	4.57331	4.78614	3.82935	3.77001
GBA2	5.41018	6.22918	5.4244	6.0506	5.69412	5.56941	5.95548	5.91228	6.11745	5.86672	5.56689	5.97229	6.06302	6.07062	5.77351	5.48011	6.21556	6.27149	5.87974	5.43493	5.65893	5.20502	4.69691	4.53155
RFTN1	5.31114	5.12633	5.32448	4.85824	5.01641	4.94156	5.55897	5.06324	4.74546	4.96252	5.57671	5.16826	5.38053	5.16315	5.01955	5.37083	5.04819	5.0244	4.59099	5.68426	5.66682	5.47326	6.11128	6.42118
ELF2	5.63993	5.2683	5.32521	5.49917	5.63088	5.50785	5.38663	5.32914	5.27258	5.42394	5.39426	5.25461	5.51599	5.47886	5.22087	5.21345	5.22853	5.27007	5.21038	5.16542	5.25237	5.32792	5.53443	5.51658
GRID2IP	4.35207	3.45661	4.16693	4.16051	4.44631	4.07721	4.57262	4.50338	4.25497	4.03091	4.45092	4.73221	4.44982	4.4991	4.47898	4.35084	4.07744	4.489	4.95197	4.51108	4.32402	4.25814	4.81376	4.80344
PSG26	4.77178	4.11272	4.72562	4.37128	4.3146	4.29091	4.32976	4.43624	4.33909	4.55714	4.43085	4.70746	4.14047	4.38288	4.37944	6.04781	5.0043	4.64911	4.59697	6.38234	6.6403	6.26899	5.02202	3.92958
DNASE1L3	8.21897	8.82291	8.56272	8.44521	8.91428	8.30697	8.25713	8.07702	8.59843	8.08665	8.25307	8.80458	8.64832	8.27456	8.77426	8.38204	8.89702	8.59555	8.43394	8.43743	7.97472	8.58887	6.96869	6.12767
PLEKHA8	9.50351	8.95205	9.51647	9.32236	9.47383	9.76506	9.17525	9.26869	9.03606	9.30713	9.19316	9.2755	9.23463	8.95604	9.32788	9.11491	9.17149	8.79101	9.21027	9.11609	9.25085	9.00796	8.71939	8.70723
SLAIN1	4.63979	5.10079	4.45036	4.34428	4.17499	4.4036	4.34009	3.44919	4.32892	4.51619	4.10711	4.29889	4.55897	4.49607	4.17747	4.15499	4.30249	4.99436	4.3054	4.42067	4.3275	4.44536	4.16976	4.05512
TXNRD3	6.25317	6.41656	6.27384	6.38385	6.33971	6.65373	6.26985	5.76211	6.19716	6.19716	6.0855	6.38896	6.31882	6.02891	6.558	5.85854	6.56136	6.3092	6.25318	6.06315	5.50369	5.75931	4.87111	4.72935
TREM1	4.88528	5.53994	4.55082	5.02278	5.03015	4.55795	4.55897	5.12677	4.91102	4.79577	4.70684	4.8548	5.23449	4.75127	4.85751	4.90236	5.25384	4.78579	4.76895	4.62413	4.69919	4.43725	5.11036	5.40067
PCGF2	4.872	4.41425	4.6188	4.48917	4.42912	4.19313	4.21953	4.53533	5.02584	4.83541	4.40083	4.98178	4.72836	4.85685	4.84594	4.97206	5.02551	4.92207	4.88692	4.95532	4.94885	4.93882	4.7045	4.81474
CAR3	11.4215	12.9955	12.7939	11.9187	12.3242	12.3815	12.4454	12.066	13.1089	12.2747	11.5985	12.096	11.9398	11.9367	12.2168	11.2269	12.016	12.316	12.7867	9.14847	8.87044	10.3267	6.94145	6.27252
CCDC53	8.3572	8.53855	8.95417	7.79528	7.85159	7.80163	8.52903	8.75842	8.83537	8.37467	8.28505	8.39336	8.17473	8.21785	8.00637	8.06121	7.91219	8.06146	8.10177	8.46648	8.4145	8.32227	8.15991	8.14809
OTTMUSG00000011595	3.08549	4.58823	4.57615	4.73053	3.61924	1.82677	3.67408	5.14498	4.51463	4.44607	4.51899	4.55114	3.94819	3.9345	4.9196	3.63281	4.96685	4.05248	4.49831	4.77202	4.36826	4.60398	3.84854	3.92352
CLTA	9.58594	9.79308	9.95145	9.79073	9.66672	9.5409	9.54933	9.80186	9.67328	9.55713	9.55837	9.74086	9.5586	9.63493	9.79958	9.59833	9.66027	9.53154	9.59213	9.57259	9.71812	9.86428	10.1887	10.2582
PIP4K2B	8.20934	8.38768	7.86757	8.06708	8.55315	8.40502	8.06067	8.15835	8.04946	8.05903	8.2235	8.34927	8.31348	8.35384	8.239	8.32891	8.40253	8.31764	8.08175	8.25432	8.26145	8.33278	8.01612	7.81638
CSTA	4.58895	4.90265	4.69426	4.199	4.34877	4.88562	4.55543	4.488	3.44604	4.37815	3.62551	3.91799	4.38407	4.13016	4.33825	4.14349	4.14496	3.42281	4.89135	4.45116	4.34491	4.32658	4.60859	4.71326
NR2C1	6.25071	6.86522	6.60072	6.13761	5.98222	6.09507	6.71275	7.0642	6.69945	6.76246	6.60719	6.33908	6.39446	6.39211	6.47501	6.03941	6.58014	6.40769	6.14605	6.41274	6.61201	6.46398	6.15258	6.14333
KCNJ12	5.00141	4.63151	4.09339	4.29152	4.03139	4.55759	4.38485	4.45162	4.43216	4.15914	4.67544	3.97842	4.72063	4.6512	4.91644	4.57003	4.70947	4.5113	4.83489	4.01492	4.05152	4.30289	4.80289	4.63524
CSPG5	4.74812	5.60601	5.03517	4.69094	5.9044	5.28892	5.58542	5.55581	5.75427	5.70619	5.83725	6.44018	5.79713	5.60125	5.50641	5.23477	5.78166	5.51763	5.42001	5.37669	5.74182	5.52479	4.80846	4.95796
ZDHHC12	9.09758	9.25645	8.64054	9.39991	9.03184	9.17578	9.09855	8.73778	9.16705	8.94577	9.12423	9.17105	9.22123	9.10149	9.16115	8.97155	9.11396	9.31267	8.85599	8.91017	8.95876	9.12593	8.62559	8.61242
RNASE13	4.19386	4.26687	4.93762	4.70431	4.54044	4.74133	3.931	4.31434	4.52778	4.95292	4.45249	4.46089	4.11025	4.29142	3.93301	4.73942	4.44196	4.62612	4.07009	4.98392	4.80759	5.23227	4.22792	3.82534
OLFR881	4.42015	4.28055	4.51062	3.91815	4.20315	4.20556	5.00092	4.93016	4.71891	4.27698	4.51309	4.92682	4.62736	4.38922	4.18596	4.44115	4.18451	4.66907	4.47681	4.32278	4.4906	4.47235	4.13414	4.06127
SNN	6.37206	5.90048	6.24784	5.57767	6.15865	6.06085	6.11881	6.51874	6.23731	6.00941	5.76777	6.08968	6.48084	6.19254	5.73055	6.63979	6.02916	6.26647	6.09394	7.03423	7.10807	6.96388	7.63158	8.11137
DIAP2	4.97683	5.74935	4.98219	5.23921	4.57938	4.39842	4.97299	4.24194	5.13	4.73755	4.79019	5.02401	4.61862	5.03493	4.97205	4.67468	4.97135	5.02908	5.29278	4.88246	4.84201	5.07918	4.51717	4.50396
LOC100046616	4.15751	4.38092	4.28454	3.99004	3.74004	4.39831	4.63027	3.73123	4.90617	4.00895	4.95585	3.79315	4.57109	4.54859	4.19819	4.57992	4.3038	4.44452	4.0364	4.41578	4.44834	4.35144	4.8199	4.64892
CYP2D22	12.5857	12.7545	12.1896	12.8591	12.7032	12.9095	12.6825	12.0086	12.4558	12.517	12.517	12.6471	12.549	12.5265	12.7385	12.4503	12.9277	12.6624	12.5353	11.9843	12.4831	12.3957	11.3893	11.4083
HCFC1	9.17908	9.65281	8.54115	9.31232	9.34301	9.47345	9.3081	8.7069	9.14217	9.21289	9.29173	9.38781	9.40062	9.39685	9.01895	9.35745	9.59554	9.43747	9.18934	9.47863	9.59349	9.78774	9.11567	8.95998
SEH1L	6.69316	6.7761	6.96618	6.64665	6.93198	6.69346	6.71608	7.0993	6.74389	6.82686	6.70652	6.80798	6.87966	6.82395	6.88939	6.87212	6.85795	6.88696	6.86993	6.8938	6.83229	7.01318	7.24125	7.40443
GM1965	5.26894	4.80318	4.98139	5.19208	4.47102	4.5385	4.58093	4.74942	4.86821	4.90878	4.36851	4.97843	4.43838	4.92421	5.28529	4.34447	4.89936	4.76646	5.22306	4.55216	4.66331	4.5649	5.01886	4.8531
FEZF2	4.59053	4.00803	4.21004	4.2816	4.72137	4.52095	4.79301	4.539	4.34315	4.42556	4.31055	4.60964	4.42112	4.66757	4.10393	4.71111	4.03261	4.70775	4.53779	4.4734	4.42793	4.28441	4.71178	4.80429
EG209380	4.84854	4.45073	4.70616	4.44805	4.46365	4.30633	4.01139	5.17332	4.12088	4.41225	4.26783	4.97161	4.61874	4.37142	4.22095	4.9433	4.85035	4.26919	4.25621	4.19746	4.04187	4.05961	4.44655	4.65897
GPAA1	6.29703	6.35952	5.99368	6.82276	6.72483	6.69255	6.2426	6.05564	6.12038	6.40012	6.19625	6.55931	6.37571	6.37707	6.49521	6.36921	6.74948	6.58248	6.34237	6.25255	6.25383	6.24417	6.08572	5.945
RHOC	5.14486	5.36656	5.55347	5.27444	5.52175	5.5608	6.0776	6.00302	5.27043	5.37875	5.6263	5.7058	5.91975	5.88438	5.66389	6.82747	5.78579	5.38866	5.40164	7.27141	7.72816	7.47388	8.30175	8.70063
MIP	5.28674	4.63157	4.42701	4.64934	4.36822	4.56412	4.57735	4.16762	4.44779	4.46896	4.38999	4.69153	4.41877	4.23446	4.949	4.63306	3.61108	5.08141	4.63447	4.25427	4.48388	4.3454	5.06776	4.80898
PSME3	8.70422	8.74909	8.08522	9.05085	9.14206	9.19869	8.78109	8.39042	8.37816	8.93742	8.52514	8.89313	8.94269	8.74272	8.86081	8.4117	8.7455	8.69824	8.33391	8.47922	8.29302	8.28231	7.81449	7.97687
TSHB	4.15518	3.86349	4.23803	4.88968	3.83736	4.40709	4.4331	4.86913	4.37262	4.22976	4.15237	5.05423	3.92958	4.30078	4.85872	3.74714	4.46557	3.76266	4.06849	3.93455	3.90584	3.93054	4.83798	4.41552
STARD13	8.08627	8.27896	7.71708	8.48017	8.45247	8.47569	8.34088	7.81368	8.07551	8.02016	8.229	8.12944	8.33229	7.9618	8.06274	8.04116	8.70044	7.91373	7.89386	8.2045	8.12469	8.19181	7.62011	7.15298
1600012H06RIK	8.41858	8.09107	8.56157	8.39268	8.33884	8.42743	8.41652	8.4962	8.38442	8.47136	8.53786	8.12925	8.27003	8.37204	8.30277	8.56382	8.37098	8.31348	8.3063	8.49173	8.33945	8.33625	8.7796	8.6776
TMEM2	6.36054	6.07931	6.31234	6.15771	6.12101	6.25078	6.01415	6.26463	6.3618	6.26705	6.21367	6.30376	6.08344	6.29074	6.42408	6.18988	6.19063	6.37947	6.16277	6.39979	6.1326	6.35125	5.84468	5.74358
PIRA11	4.97507	4.76497	4.61275	5.10557	4.57916	4.33888	4.55647	5.15374	5.05497	4.8154	4.53757	5.13146	4.78737	4.4621	4.62033	4.20527	4.67664	4.69907	4.95891	4.36461	4.74856	4.65614	5.27347	5.23876
DHCR24	9.77098	9.78271	9.38336	9.83443	9.80341	10.1481	9.89433	9.41011	9.97797	9.67306	9.74353	10.1768	9.83804	9.92784	10.0142	9.97742	9.82881	10.0928	9.64864	10.5839	10.9825	11.0434	9.92692	9.39262
DBNDD2	7.80493	7.72456	7.84679	7.70091	7.45079	7.88392	7.88488	8.02788	7.70405	7.6452	8.13047	7.85611	8.07284	8.23865	8.4419	8.54654	8.09275	7.97207	7.8724	9.27716	9.5162	9.30621	9.81016	9.78913
WDR53	6.38521	5.94793	6.3279	5.79789	5.99372	5.93044	6.25568	6.05445	6.14383	6.33666	6.38197	6.07627	6.09139	6.34756	6.15885	6.12627	6.02241	6.31194	6.1471	5.84143	6.11226	5.90063	5.41374	5.50232
TRIM56	7.60384	6.99416	6.58665	7.32201	7.30899	7.23114	6.99256	6.65265	6.90948	7.44723	7.23026	7.5905	7.24874	7.29625	7.36663	6.98294	7.35363	7.36407	6.85894	7.5342	7.35342	7.35448	6.96869	6.67886
NUDC	10.187	10.3203	10.1891	10.3807	10.3414	10.2009	10.1961	10.2638	10.0864	10.2597	10.326	10.4722	10.2026	10.1852	10.4313	10.135	10.3344	10.4206	10.2934	10.4429	10.2993	10.4343	10.1031	9.95302
PDGFC	5.77359	6.49972	6.03787	5.41287	6.03217	5.71693	5.73789	5.94902	6.13709	5.55825	6.19937	5.63324	6.05361	6.22479	5.76833	6.13545	6.16033	6.00795	5.99879	5.85161	5.59469	6.04756	4.85774	5.10112
NUAK1	5.85423	6.03566	5.50451	5.31666	5.90571	5.94688	5.89283	5.69801	5.57361	5.73086	5.71184	6.12356	5.94798	5.89105	5.79127	5.57545	5.94123	5.78937	5.72944	5.70129	5.82024	5.60523	5.35083	5.20258
MID1	4.74323	4.69275	6.7701	5.74387	5.51854	5.0815	5.0108	6.06118	5.93656	4.55303	5.94449	5.94325	6.0397	4.85411	6.24626	5.04751	4.40102	5.08358	5.50104	5.29403	5.01877	4.70723	6.0517	5.93823
DPH4	6.55809	6.58863	6.98962	6.40432	6.59426	6.41869	6.6274	6.79513	6.84085	6.48714	6.88874	6.40375	6.46888	6.56277	6.67793	6.49284	6.40195	6.31709	6.60445	6.5733	6.38442	6.63602	6.95367	6.97779
REPIN1	8.9427	9.51229	8.31123	9.31606	9.39566	9.24459	8.97543	8.48779	8.97811	8.90154	9.2379	9.5325	9.0093	8.99177	9.28772	9.0228	9.3696	8.99927	8.91663	8.69386	8.47811	8.8367	6.94548	7.68256
GM1961	4.53949	4.48476	4.72948	4.7347	4.49016	4.37067	4.92414	4.39497	4.58304	4.55925	4.39722	4.56459	4.41737	4.69784	4.89542	4.2185	4.59234	4.71143	4.91815	4.38922	4.42667	4.53725	4.92165	4.74766
TMEM201	6.8617	6.61441	6.16325	6.84923	6.89244	6.69612	6.61922	6.25059	6.49485	6.91015	6.82107	6.69292	6.73152	6.64966	6.73406	6.19385	6.92922	6.64524	6.71837	6.07585	6.12712	6.2574	5.84405	5.71831
5832418A03	3.73414	4.24875	4.4228	4.79032	4.97413	4.01851	4.83222	4.60849	4.88607	4.22958	4.30775	4.53702	4.62093	4.5296	5.37906	4.68963	4.81982	4.48512	4.62228	4.36333	4.28398	4.44613	4.62239	4.70012
PTPLA	7.62521	7.5483	8.10466	7.68396	7.64335	7.45403	7.84035	8.15556	7.86624	7.77213	7.60105	7.65985	7.69523	7.81295	7.52033	7.75708	7.6761	7.67946	7.86562	7.19489	7.21614	7.00788	7.62866	7.5068
HSD3B4	4.58124	5.19932	4.7515	5.2344	5.19778	4.5452	4.95562	5.36812	5.40086	4.86155	5.70808	5.52167	4.76256	5.66164	5.62733	4.94719	5.64522	5.53902	4.81803	5.00172	5.18376	5.26499	4.67094	4.42447
POMT2	7.79455	8.00276	7.81787	7.76418	7.78457	7.93944	7.6263	7.40052	7.46303	7.63699	7.73432	8.0603	7.9166	8.06098	7.98941	7.73068	7.94868	7.94761	7.69312	7.54785	7.72009	7.51615	7.246	7.14112
ERRFI1	13.6685	13.2345	13.6651	13.5404	13.0277	12.8366	12.9389	13.5705	12.9507	13.7788	13.5277	13.174	13.115	13.7658	13.1702	13.7632	13.184	13.5876	13.7631	12.8678	13.2342	12.8615	13.8873	13.6691
CD209B	4.79048	4.85869	4.90051	4.42338	4.63594	4.61112	4.62027	4.78975	4.70609	4.78054	4.43981	4.54505	4.76941	4.40431	4.2816	4.61078	4.61955	4.5362	4.77253	4.43018	4.42974	4.52801	4.74513	4.65577
PRPF38A	6.95071	7.19438	7.31972	6.85504	6.52043	6.72869	6.69492	7.27761	7.32269	6.77729	6.79368	6.66048	6.79664	7.03974	6.80227	6.91766	6.82928	6.96849	6.92121	7.27934	7.32542	7.33173	7.52924	7.70617
RWDD1	8.99718	8.62809	9.0543	8.87101	8.72305	8.83027	8.87983	9.13838	8.85322	8.9273	8.93694	8.82278	8.7737	8.79345	8.86888	8.92929	8.80462	8.80373	8.74735	8.95352	8.98615	8.88523	9.19563	9.37919
ACTR1B	7.63594	7.62305	7.87385	7.72687	7.94208	7.90826	7.89193	7.54247	7.78773	7.80572	7.63467	7.87135	7.8882	7.90617	7.89034	7.53741	7.83771	7.70231	7.79166	7.60865	7.4411	7.5684	7.89499	7.81531
AFP	5.03242	4.26627	4.78496	5.09487	4.41207	4.73052	6.81327	6.87129	5.95449	6.19968	7.22901	6.55082	5.97987	7.67754	6.40809	10.9732	5.08314	5.9748	5.34046	9.29851	9.03035	8.73844	11.1454	12.8796
SCAMP2	9.44533	9.22288	8.54899	9.35279	8.97963	9.33817	9.07028	8.52342	8.91384	9.09453	9.49708	9.42313	9.21351	9.15588	9.56302	9.25245	9.34112	9.31725	9.03539	9.39595	9.35901	9.47175	9.10721	8.88244
KIF23	5.0166	4.6389	5.14571	5.053	4.67978	3.82437	4.86981	4.80199	4.59862	5.03741	5.19978	4.8614	4.68296	4.93744	4.83137	5.13257	4.68482	4.97903	4.91685	5.79833	5.98133	5.64973	5.29046	5.16993
CLDN23	4.14456	4.24523	4.39847	3.45364	4.45104	4.09691	4.62194	4.61358	3.77785	4.33843	4.56036	4.42586	4.27275	4.42506	4.30844	5.09293	4.61209	4.41997	3.7687	5.18664	5.11645	4.93845	4.64531	4.44027
TMEM5	8.70414	8.55443	9.12133	8.7812	8.58347	8.52648	8.76623	9.22661	8.81182	8.82238	8.72622	8.78948	8.83144	8.59497	8.68564	8.74504	8.67659	8.69026	8.89723	8.68088	8.90225	8.74926	9.14056	9.16007
RBM28	8.04162	7.9265	7.62178	7.64564	7.90567	7.95141	7.59767	7.60775	7.58668	7.81043	7.84974	7.95598	7.66272	7.89541	8.01857	7.9101	8.02312	7.75407	7.8065	8.10233	7.76799	7.94884	7.39637	7.3862
CRLF3	7.16927	6.97594	7.19844	7.17134	6.92814	7.20908	7.21856	7.46202	7.21144	7.37244	7.24248	7.03594	7.2743	7.36766	7.19801	7.41692	7.36461	7.36656	7.20935	7.41575	7.58979	7.32252	7.86768	7.98485
EAR11	4.30586	4.63841	4.26969	4.4902	4.13033	3.84508	4.17744	3.97318	4.25044	4.5034	5.33524	4.30322	5.0754	4.49666	4.54724	4.52646	4.29374	4.31869	4.33673	4.4516	4.32369	4.44447	3.73912	4.02559
HGS	8.10285	8.12885	7.49699	8.51328	8.5112	8.53192	8.18345	7.41131	7.85776	8.28395	7.99037	8.47081	8.38047	8.2375	8.35273	7.81433	8.21802	8.32224	7.96448	7.72931	7.87611	7.86405	7.20783	7.45904
PTPRV	4.49889	4.36209	5.30785	4.72672	5.02359	4.34385	4.20501	5.1171	4.8781	4.93655	4.50117	4.65181	4.43145	5.04455	4.1867	4.7046	3.95691	5.16377	4.47941	4.44134	4.63256	4.5832	3.8426	4.1272
ARPM1	4.66658	4.79845	4.32662	3.81663	4.44701	4.41896	3.93551	4.76862	4.16974	4.59078	4.70901	4.00185	4.23123	3.94093	4.28853	3.72113	4.24039	4.03942	5.23388	4.92681	4.64292	4.81113	4.34886	4.27255
NHLRC1	6.63783	6.44719	6.23447	6.47345	5.98185	6.82013	6.48571	5.99279	6.58268	6.49671	6.38232	6.46773	6.23848	6.37253	6.30903	6.3656	6.0498	6.41977	6.16081	6.3735	6.68507	6.82786	5.90123	5.69299
CMTM4	6.94995	6.52538	6.96117	6.83867	7.07975	7.11962	6.92863	7.15868	6.97526	7.09171	6.91267	6.9462	6.92793	7.00545	7.02429	7.07008	7.1337	6.87989	7.09962	7.12021	7.10251	6.9225	7.42513	7.61237
USP9Y	4.27833	4.75246	4.41735	4.54875	4.58047	4.56104	4.47227	3.97109	3.78794	4.39618	4.35192	4.86333	4.29651	4.35169	4.24889	4.86519	4.4043	4.5397	4.59836	4.86597	4.53873	4.56461	4.08827	4.00643
KCNU1	4.67335	4.50949	4.04611	4.19001	4.21968	4.73421	4.12621	4.30457	4.5506	4.13402	4.45234	4.27345	4.46618	3.6222	3.8878	4.75739	4.08273	4.30914	3.768	4.74927	4.7962	4.94143	4.51291	4.48551
ZBTB7A	7.66825	6.95447	5.81551	7.60022	7.61834	7.46331	7.4305	6.61925	6.95719	7.47491	7.38416	7.60286	7.6607	7.29638	7.40656	6.68398	7.29353	7.50108	6.71326	6.46307	6.49551	6.8637	5.82824	5.91067
OLFR191	4.63892	4.69304	4.85902	4.48566	4.27317	4.79149	4.57735	3.67226	4.92766	4.31881	4.67143	4.22377	4.38132	4.27372	4.64539	4.70698	4.34601	4.55449	4.67381	4.98828	4.63656	4.83361	4.22097	4.26107
IFRG15	7.39655	6.54197	7.12728	7.42986	7.07093	7.2578	6.73529	6.76578	6.80215	6.99531	7.05001	6.77538	6.94436	6.87657	6.87675	6.77595	6.81399	6.615	6.78135	6.99031	6.47828	6.55934	7.53584	7.64451
FURIN	10.2277	10.1783	9.4372	10.4338	10.3976	10.6002	10.2943	9.4974	9.78283	10.4101	10.1887	10.428	10.2687	10.2612	10.3084	10.3959	10.5941	10.3598	10.2559	10.5216	10.5958	10.7193	9.95085	9.41684
STAB2	8.83723	8.67239	8.97969	8.25713	8.33996	8.29971	8.44634	8.52814	8.72214	8.81081	8.70101	8.60925	8.53229	8.43159	8.22892	8.21463	8.63747	8.28226	8.0734	8.75581	8.69994	8.89723	8.20627	7.75714
ELOF1	8.86005	8.4732	8.92266	9.19025	8.86888	8.79289	8.67734	8.87122	8.70937	8.85086	9.07531	9.0327	8.67187	8.67095	9.0882	8.74751	8.71897	8.69771	8.62863	8.75828	8.61467	8.68111	9.00107	8.91447
PPWD1	4.7817	4.76096	4.25289	4.28027	4.9114	4.43314	4.79992	4.19354	4.49959	4.49578	4.36764	5.10679	4.53329	4.59071	4.19654	3.91223	4.03943	4.22176	4.62985	4.15467	3.89882	4.0432	4.69695	4.47367
PRSS3	5.34584	5.61196	5.27885	4.03637	4.74782	4.68139	5.39319	5.29539	5.14368	4.94444	4.39016	5.09359	4.49241	4.88794	5.16076	4.98209	4.74266	5.23899	5.24633	4.62488	4.9962	4.80093	4.21661	4.18608
BC031853	6.68472	6.70451	6.37522	7.06482	7.54901	7.33502	6.90255	6.033	6.85703	7.15455	7.00364	7.11796	6.97905	6.86132	7.00179	6.58334	7.07021	6.99857	6.5745	6.8093	6.73665	7.13113	6.24071	6.06782
CYP2C55	6.82439	6.92976	7.73107	7.12348	7.28434	7.06282	7.43789	6.93579	7.81728	6.84726	6.91807	7.29849	6.98919	6.89324	7.15674	6.67169	7.07475	6.76462	7.56206	6.0471	6.03273	6.25612	5.233	4.51278
RXRG	5.96588	5.94094	5.96377	6.07348	6.02799	6.29641	6.10543	5.45049	6.31179	5.5919	5.89385	6.26115	6.17981	5.68414	5.94652	5.54666	5.8873	5.68261	6.01196	5.78436	5.62466	5.92634	5.16614	4.76868
FKHL18	5.52487	5.34441	4.95941	5.06967	5.86954	5.50582	5.46511	4.71396	5.55926	5.22862	5.10422	5.24407	5.09426	5.20283	5.53282	5.00653	4.85554	4.8707	4.94381	5.15214	5.34376	5.02957	5.66695	5.80085
OLFR1199	4.56346	4.60879	4.40365	3.86599	4.99583	4.40148	4.70645	4.48254	3.53587	4.19991	4.36753	4.19469	4.85074	4.49683	4.70532	4.40521	4.68816	4.5394	5.15224	4.38001	4.53638	4.4422	4.70375	4.71474
CEBPE	6.59448	6.56811	6.94545	7.22096	6.94618	6.98477	6.84292	6.73992	6.83888	7.08602	6.68914	7.01975	6.87824	6.66971	6.8745	6.44526	6.81304	6.77458	6.82684	5.36252	5.76467	5.51295	4.85835	4.52246
ZFHX3	7.67683	7.83142	6.80245	8.04565	8.21681	8.40967	7.99812	7.05596	7.31689	7.84131	7.82737	7.83664	8.22448	8.03646	7.87571	7.95217	8.20291	7.99032	7.61548	7.43653	7.48577	7.85114	6.78837	6.88889
HS3ST3A1	6.86169	6.42354	6.48883	6.5163	6.78375	6.72339	6.26563	5.84588	6.26516	6.56819	6.28979	6.45965	6.18799	6.11247	6.19668	5.78706	6.36402	6.15545	6.32916	5.66685	5.38541	5.75359	4.9672	4.98673
KCNN3	4.17731	4.76527	4.37209	4.61346	4.23087	4.74797	4.06401	4.66152	4.29982	4.90944	4.58459	4.89645	4.56361	4.19952	4.63188	4.61516	4.24649	4.33036	4.87231	4.61767	4.52238	4.4517	4.22719	4.05337
GRIK5	5.03419	4.29595	4.86101	4.1994	4.98388	5.06034	4.6165	4.43134	4.82002	4.671	4.37279	4.99721	4.49207	4.82088	5.09539	4.3222	5.11812	4.49224	4.9084	4.95752	4.3097	4.41959	3.4529	3.42383
OLFR312	3.66928	4.51392	3.15968	2.73814	3.90807	4.40407	4.26725	4.6914	3.80986	4.16039	3.79134	4.01729	4.41643	3.78207	3.83561	4.59714	4.2859	4.45243	4.11306	4.41983	4.46103	4.24365	4.74297	4.75572
CYP4F18	4.48914	4.67107	5.04844	4.49866	4.94387	4.83747	5.06483	4.77095	4.81096	4.94373	5.06815	4.60222	4.62032	5.16875	4.94516	4.56563	4.92078	4.78841	4.50257	4.71241	4.77615	4.69353	4.96071	5.14069
MYO5B	6.81732	6.50581	6.47718	6.85466	6.26743	6.58352	6.62691	6.59427	6.92159	6.76949	6.90022	6.56492	6.61589	6.80524	6.72117	6.76957	6.55749	6.56562	7.04601	6.62391	6.95932	6.83299	6.26928	6.06907
RBM6	4.87081	5.0577	5.01497	5.15919	5.47331	5.12246	4.91594	5.16788	5.04236	4.85595	4.95229	5.14051	4.83576	5.3486	5.12003	5.15199	5.09332	5.33607	5.08452	5.24661	5.2445	5.27844	5.14555	5.0575
4931406P16RIK	7.31306	6.8663	7.26537	7.40261	7.49414	7.34739	7.21125	7.3768	7.02416	7.24349	7.23975	7.14633	7.35031	7.13496	7.33661	7.51454	7.55261	7.2839	7.15941	7.7019	7.46768	7.67141	8.04271	8.01268
TM2D1	4.56056	3.73927	4.69835	4.76671	4.4849	4.89864	4.02049	4.36455	4.57317	4.94229	3.70666	4.83302	5.00193	4.20328	4.86146	4.25256	4.96124	4.41831	3.83382	4.01807	4.31428	4.38972	4.84347	4.96
TRIM23	6.17298	6.02602	6.72474	5.79269	6.18271	5.8762	6.17465	6.76316	6.67	6.28387	6.0297	5.86512	5.99605	6.20411	5.63309	5.97497	6.10684	6.17762	6.30047	6.24657	6.21445	6.17508	6.38692	6.51762
MRPL28	10.787	10.7228	11.1625	10.904	10.9102	10.9492	10.7968	10.9773	10.9802	10.8476	10.9574	10.9562	10.7546	10.9236	10.9356	10.7702	10.8884	10.8343	10.7446	10.5966	10.5893	10.4611	11.0244	10.8414
CDH4	4.37638	4.17507	4.59671	4.79991	4.80101	4.64473	4.54081	4.17306	4.60248	4.35306	4.75846	4.60831	4.75211	4.69845	4.54143	4.56886	4.60297	4.68834	4.5774	4.56598	4.83039	4.63783	4.25796	4.1475
4930504E06RIK	10.5949	10.3163	10.1951	10.4697	10.5767	10.5836	10.4546	10.0904	10.1737	10.3983	10.4147	10.5391	10.4806	10.3194	10.5524	10.175	10.4757	10.3911	10.3146	10.1	10.0873	10.0299	9.82607	9.92337
PPP1CC	4.71421	4.47188	4.98047	4.38489	4.23787	4.27317	4.46233	4.26091	4.34328	4.94065	4.54531	3.78353	4.94897	4.6482	3.87392	4.1166	4.14916	4.28269	4.91454	4.04438	4.29299	4.18037	4.57826	4.76029
SERINC5	5.25155	5.22696	4.91688	5.41953	5.09223	4.83929	5.30655	5.24783	5.13929	5.51738	5.48146	5.42531	5.36222	5.3489	5.10205	5.53712	5.1819	5.36141	5.41712	5.56868	5.42974	5.47276	5.71607	5.80492
FGF22	5.47423	5.5448	5.37557	5.4994	5.16802	5.24417	5.20087	5.17659	5.38823	5.63807	5.23709	5.69326	5.07813	5.29252	5.37377	5.18704	5.41553	5.18995	5.26989	4.99863	4.9553	5.00054	4.5543	4.75339
SNX16	5.92941	6.12811	6.51606	6.27366	5.73855	5.86257	6.20463	7.02609	6.30904	6.67099	6.45952	6.19847	6.32479	6.35733	6.05393	6.72135	6.1289	6.27341	6.67347	6.47495	6.71468	6.59	7.03176	6.96034
GCC1	4.75121	4.99072	5.02144	4.70263	5.4893	4.63589	4.97329	4.79504	5.00077	5.19556	5.1583	5.1723	5.07337	4.7957	4.76913	4.78121	4.43464	4.56303	4.23321	4.85876	4.80776	4.7728	4.9492	5.00074
SF3B5	9.96627	9.59581	9.97574	9.80833	9.92252	9.81683	9.78714	9.73031	9.6924	9.61847	9.89749	9.92583	9.81061	9.84359	9.98861	9.92024	9.74436	9.67316	9.8236	9.77921	9.93318	9.88162	10.1109	10.1241
YKT6	7.85896	8.19385	8.17145	7.81738	8.0271	7.96713	8.05702	8.30881	8.2139	7.99118	7.94506	8.20739	8.10162	8.18169	8.19918	7.9087	8.05627	8.34607	8.14683	7.89262	8.05856	8.11295	8.37483	8.48643
2610021K21RIK	4.47629	4.11822	4.51128	4.4299	4.21814	4.01916	4.53621	4.01956	4.59257	4.69901	4.33532	4.18339	4.44904	4.47559	4.71953	4.4561	4.47838	4.34883	4.28144	4.66547	4.64082	4.64068	4.37308	4.50188
KRTAP16-7	4.67587	4.00357	4.69787	4.30243	4.88548	4.66354	4.37951	3.91441	4.07685	4.39955	4.45511	3.27993	4.98314	3.69314	3.97158	4.32924	4.60616	4.37903	4.59974	3.99454	4.35859	4.22712	4.9442	4.76156
V1RC28	3.68015	4.11677	4.0381	3.29681	4.52871	3.69498	4.4049	4.07814	4.01331	4.03012	3.90424	4.39831	4.039	3.42329	3.77431	4.1835	4.14213	3.41521	4.13063	4.60137	4.61481	4.2974	3.49517	3.86411
ZFP282	7.59833	7.55165	7.21293	7.45728	7.36861	7.62015	7.40454	6.99526	7.1461	7.43766	7.67177	7.51831	7.7438	7.34113	7.58552	7.22061	7.78576	7.52063	7.4298	7.60226	7.71289	7.64775	7.28918	6.98636
GAS2L2	4.04666	4.82474	4.85688	4.31676	4.76113	4.22576	4.57838	4.81435	4.55627	4.7608	4.64157	4.79203	4.99688	4.7499	4.75556	4.61159	4.84693	4.88749	4.69281	4.94161	4.78767	4.87465	4.30507	4.53793
CYP2C50	12.8293	13.1694	12.9972	12.7489	13.3554	13.1638	12.5518	12.4147	13.1979	13.0174	12.9608	13.0092	12.4548	12.491	12.9983	12.7107	12.9015	13.0062	13.1574	10.9735	8.90241	9.60682	6.57362	6.29383
EIF4E1B	3.98097	4.44247	4.25905	4.88286	4.35801	4.1897	4.11764	4.1877	4.45194	4.1394	4.84535	4.18221	4.46701	4.34367	4.68366	4.27131	4.66766	4.70766	4.54072	4.63743	4.75432	4.63857	4.41945	4.25381
ZFP212	6.6655	6.76742	6.6018	6.70638	6.69121	6.80823	6.54041	6.34529	6.5662	6.58294	6.97915	6.78373	6.62313	6.72793	6.84423	6.6003	6.88954	6.74715	6.57951	6.78955	6.72604	6.805	6.53288	6.33798
EIF3I	11.7611	11.7156	11.9245	11.5056	11.5573	11.5346	11.6334	11.9708	11.8272	11.6522	11.5024	11.6414	11.6069	11.6014	11.5694	11.7499	11.6874	11.704	11.694	11.9701	11.9342	11.8293	12.1794	12.3433
GM428	5.0229	4.8635	5.71079	5.01594	4.90671	5.37182	5.08951	4.47498	4.50026	4.8835	4.73237	4.76645	4.88704	4.51877	4.64859	4.94975	4.25948	4.69599	4.35435	4.54516	4.17535	4.26839	5.04263	4.91172
SLC38A4	10.304	10.8445	10.3416	10.799	9.83723	10.2302	10.4299	9.58584	10.5134	10.1974	10.2161	10.1547	10.2958	10.479	10.1684	10.12	10.1106	10.3793	10.4908	9.68024	10.0209	9.92103	9.23934	8.8572
TK1	6.56679	6.9228	7.31757	6.93039	7.12038	6.81523	7.06922	6.88864	7.27961	6.85332	7.06873	7.23162	7.0098	6.99232	7.16585	6.6468	6.92954	6.94448	6.96348	6.63684	6.20566	6.37634	5.74595	5.6487
MEST	5.79337	5.0399	4.67592	4.81749	4.56294	5.1183	5.13999	5.27231	5.3117	4.72425	4.78241	5.14185	5.38007	5.11867	5.01368	5.68833	4.956	4.78987	5.09957	5.7316	5.87704	5.67233	6.82268	7.76131
UQCRH	11.1805	11.3093	11.5049	11.0833	11.1826	10.8953	11.2619	11.5397	11.4726	11.2419	11.164	11.118	11.1871	11.1904	11.0683	11.0593	11.1373	11.2636	11.2231	11.358	11.2842	11.1175	11.641	11.8019
AI846148	5.71641	5.16414	5.09761	6.18888	5.73851	5.99506	5.01654	5.59485	5.62284	5.1604	5.78042	5.8714	5.65474	5.65887	5.41548	5.43343	5.24477	5.58653	5.20362	5.50287	5.64308	5.43324	5.94831	5.8513
GPRIN3	5.19833	4.90203	5.04638	5.10982	5.42778	4.93425	4.97122	5.57899	5.11816	5.43295	5.26068	5.14082	5.07033	5.43358	5.25464	5.26718	5.41377	5.20186	5.36725	5.69446	5.13582	5.3688	4.50053	4.51733
BSPRY	4.82576	4.83504	4.65067	4.64946	4.68652	5.37744	4.65713	4.17627	4.72896	4.66375	4.10173	5.10793	5.12005	4.62211	4.81345	4.08566	5.03484	4.18008	4.52214	4.907	5.01603	5.16831	4.62979	4.49487
GNA15	4.83374	4.97161	4.92637	5.28031	4.27031	5.14083	4.87327	5.26755	5.01263	5.14525	4.63948	4.83944	4.94931	5.4009	4.92055	5.39673	4.73368	5.10589	5.59923	4.78942	4.77003	4.58759	5.16067	5.05397
RFFL	6.60704	6.75126	6.74527	6.93516	7.0541	6.84075	7.0385	7.11802	6.98781	6.87849	6.87537	6.79125	6.93221	6.8445	6.7285	6.63952	6.99231	6.79578	6.82124	6.50835	6.57038	6.47742	6.80985	7.05207
CYP4F14	11.812	12.6472	12.3154	12.1721	12.6637	12.1968	12.1391	11.7367	12.4821	12.277	12.298	12.6321	12.0651	12.3709	12.6336	12.03	12.3333	12.605	12.1364	10.672	9.64579	10.8731	7.52912	8.35111
IFRD1	5.38517	5.00181	5.54306	5.48484	4.50857	5.33931	5.4408	5.55052	5.34347	5.72047	5.51297	4.92519	5.71089	5.42594	5.59366	5.51292	5.27035	5.33005	5.64959	6.16524	6.00479	5.87287	6.59087	6.457
KIF5A	4.46907	4.51867	4.35756	4.38046	4.42684	4.32788	4.48672	4.52249	4.55116	4.54525	4.9745	4.68574	4.30882	4.8181	4.53871	4.73879	4.40973	4.74291	4.85281	4.56886	4.71691	4.80545	4.23756	4.33722
BRD1	5.09535	4.76692	4.70016	3.94074	4.90491	3.53337	4.86248	4.40627	4.60869	4.13369	4.45922	4.53854	4.08949	3.76656	4.33909	4.01405	4.25391	4.48959	4.76923	4.67438	4.61289	4.41044	4.09026	3.8207
OLFR414	4.06948	3.71356	3.07033	3.62654	4.53118	4.03993	4.19694	4.1605	3.28804	4.04415	4.15096	4.27792	3.49273	3.67349	4.16648	3.76544	3.76521	3.80666	3.65404	3.50321	3.01901	3.37972	4.08289	4.1099
EYA2	4.70718	4.572	4.49905	4.8231	4.94103	4.48179	4.53671	4.67228	4.91304	4.86085	4.95654	4.89932	4.68103	4.74376	4.76275	4.69814	4.78734	4.84301	4.53016	4.57587	4.5966	4.71751	5.1462	4.93561
PDLIM2	5.12274	5.09663	4.92135	4.80319	4.9902	5.0367	4.84753	5.1364	5.01963	5.09144	4.6426	4.99973	5.09737	4.93953	4.94213	4.87473	4.82894	4.76861	5.04472	4.93193	4.88492	5.01585	5.26442	5.51285
PPP3CA	8.13817	8.10643	8.20565	7.99945	8.08291	8.09293	8.09832	8.12994	8.09064	8.31442	7.81445	7.99591	7.88392	8.09527	8.00673	7.9552	8.13282	8.04302	8.15215	8.0673	7.94691	8.00585	7.67282	7.79641
2310067B10RIK	6.95167	7.28735	6.06258	7.11561	7.55074	7.41438	6.93859	5.83797	6.44633	6.80277	6.93119	7.33186	7.19133	6.94018	7.20665	6.93879	7.35128	7.06578	6.87235	6.41659	6.26922	6.6958	5.74892	5.79825
WHSC2	7.85876	7.98221	7.2943	7.79028	7.79662	7.88058	7.64751	7.12309	7.62813	7.26892	7.60519	7.85861	7.5951	7.62661	7.81168	7.93359	8.23236	7.74221	7.89091	8.08094	8.01438	7.82448	7.56524	7.5389
SELK	10.5201	10.0962	10.2578	10.0256	9.79021	10.1726	10.1829	10.1146	10.0618	10.1069	10.3319	10.0596	10.0929	10.131	10.4079	10.5609	9.75125	10.1104	10.2054	10.4029	10.2504	10.4566	11.1029	10.8013
SYT10	4.50205	4.55158	4.4367	4.12743	4.51461	3.83839	4.30962	4.29332	4.4218	4.77506	4.84764	4.80039	4.44754	4.60929	4.61706	4.12609	4.16209	4.80883	3.97647	4.66177	4.47156	4.85862	3.99203	4.0837
NOC4L	7.27147	7.74101	7.24186	7.65171	7.7864	7.7084	7.26787	7.49518	7.21287	7.57292	7.47437	7.76474	7.6167	7.58424	7.66947	7.30447	7.69245	7.78169	7.39565	7.1474	7.14473	7.30372	6.92466	6.8385
VPS29	9.55417	9.40371	10.0586	9.45065	9.33268	9.40607	9.66843	10.1489	9.89316	9.66866	9.51515	9.41807	9.56986	9.67786	9.47503	9.7298	9.56763	9.54754	9.83672	9.88565	10.0639	9.76367	10.3887	10.3716
WNT5A	5.00764	5.25818	4.80962	5.22223	5.23574	5.55361	5.41924	4.72059	4.98193	5.09142	5.33345	5.20797	5.12822	5.34418	5.02896	5.47358	5.12579	5.17187	5.54744	5.84751	6.31673	5.90015	5.2555	5.09798
TIGD3	4.68335	4.96967	4.46312	4.51996	4.69612	4.75565	4.27581	4.94056	4.49832	4.44532	4.45518	4.06128	4.16333	4.52328	4.91037	4.66741	4.33751	4.81372	4.49625	4.94265	4.71245	4.65956	4.22864	4.32329
TIMD2	10.6311	10.8924	10.971	10.9294	10.8508	10.9723	10.7197	10.5513	10.8618	10.6706	10.575	10.9562	10.7359	10.7684	10.9522	10.4617	10.8309	10.656	10.7777	10.0607	10.435	10.3882	9.68771	9.54336
GRM6	3.9288	4.19454	4.29064	4.50421	4.61535	4.63418	4.86412	4.16709	3.40519	4.76394	4.46442	4.45612	5.02508	4.02582	4.53351	4.39813	4.71821	4.31966	4.72097	4.51465	4.4114	4.40392	4.12145	3.86101
STFA1	4.46412	4.47589	4.24778	4.73419	4.33761	4.56795	3.75862	4.34536	4.40218	4.74345	4.46524	4.53174	4.59742	4.70296	4.70352	3.40402	5.01623	4.83404	4.34522	4.96542	4.79701	5.02653	4.50152	4.2326
ATP5L	8.551	8.1192	9.00153	7.96921	8.09836	8.1196	8.30984	8.71474	8.62869	8.30198	8.29884	8.10335	8.43177	8.15632	8.59062	8.30701	8.2983	8.19489	8.42169	8.48441	8.25749	8.02394	8.94225	9.14346
SALL1	6.11653	5.99126	6.00968	6.24649	6.28714	6.39602	6.22094	5.84118	6.03221	5.81047	5.93152	5.88909	6.08215	6.03617	6.17707	6.37194	6.34546	6.2438	6.18475	6.37781	6.37422	6.24708	6.01372	6.10496
2810432D09RIK	9.24369	9.71281	9.22789	9.84371	9.81283	9.71112	9.45296	9.1846	9.27093	9.40311	9.50654	9.79481	9.56767	9.65616	9.78446	9.39876	9.60444	9.69778	9.48867	9.20134	9.28697	9.38528	9.00054	8.86447
2900026A02RIK	6.18878	5.70073	5.60217	6.21565	6.61674	6.43836	5.71148	4.99909	5.91655	6.1634	5.99632	5.78015	6.13539	6.21725	6.32409	5.56211	6.16041	6.07791	5.94638	5.85291	5.6659	5.78549	5.48665	5.41376
FOXRED2	4.61284	5.12539	4.49614	4.53499	4.97871	4.52053	4.80715	4.62615	4.93778	4.43906	4.87835	4.35777	5.03768	4.90866	5.52685	4.88134	4.7853	5.05741	4.91542	4.66494	4.53995	4.75946	4.9947	5.13843
TSC22D1	5.5668	6.61634	6.36095	5.34991	5.03592	5.86869	6.08055	5.84034	6.10875	5.52693	5.0386	5.41138	5.91248	5.22955	5.65791	5.59169	4.9022	5.8547	6.0063	5.31245	5.22924	5.46826	5.79599	6.10312
SNCA	6.67783	6.5347	5.33238	6.58612	6.27409	6.04392	6.69206	6.51566	5.88801	6.27681	6.08415	6.58728	6.40136	6.43797	6.54599	6.26571	5.82097	6.68943	6.40097	6.20024	6.26956	5.57627	7.83501	9.26087
SYTL4	6.37972	5.4312	6.04497	6.05338	6.03206	6.51071	5.91444	6.27137	6.30356	6.07187	6.09766	5.93705	6.3247	5.72894	6.08262	6.14659	5.99112	5.83073	6.06272	5.79892	5.78987	5.51524	5.21458	5.03906
DYRK1B	7.59811	7.11324	6.48836	7.79111	7.83255	7.96311	7.3122	6.50843	6.7791	7.02909	7.74121	7.70243	7.37661	7.06399	7.66828	6.92375	7.45451	7.15383	6.8402	6.94188	7.07138	7.19268	6.49692	6.0567
VASH2	5.29027	5.47043	4.4714	4.72567	4.87575	5.11885	5.04214	5.18267	5.16612	4.68442	5.42446	4.96837	4.91289	4.92773	5.23588	4.5358	4.4092	4.89928	4.83086	5.06339	5.11877	5.37465	4.49899	4.68418
LRRCC1	4.86792	4.21553	4.609	4.77199	4.00714	4.47449	4.43881	4.91809	4.46744	4.46416	4.59205	4.05071	4.26639	4.27863	4.6998	4.61424	4.34983	4.72534	4.37667	4.66546	4.48817	4.47202	4.86084	4.91248
MFSD8	7.40333	7.6483	7.87899	7.41397	7.37158	7.33486	7.42467	7.6674	7.69446	7.38019	7.35757	7.23711	7.19748	7.60621	7.17224	7.32174	7.27534	7.43975	7.50963	7.50133	7.39701	7.46943	7.62013	7.68958
HIST1H2AH	5.02236	4.60621	4.73982	4.48347	5.34241	5.63982	5.74448	5.21462	4.87103	4.80605	5.58511	5.39521	5.22652	4.82883	6.16302	5.46466	5.00057	5.15098	4.35196	6.37252	6.17757	6.5608	5.24195	5.68073
AOX4	4.244	4.18864	4.68148	4.58343	4.39057	4.57616	4.23485	4.71477	4.65	4.05165	4.28933	4.91426	5.13893	4.33233	4.81459	4.76535	4.37361	4.30912	4.53976	4.65851	4.66802	4.62765	4.04509	4.33715
COX10	9.57137	9.62574	9.08214	9.53818	9.47271	9.64557	9.42466	9.12169	9.21901	9.46234	9.33663	9.56385	9.52162	9.50234	9.57809	9.16057	9.62891	9.5003	9.51582	8.88048	9.11567	9.12772	8.49891	8.62694
RPS26	12.2937	11.9408	12.0389	12.3023	12.4445	12.3903	12.2373	12.1379	12.0518	12.1567	12.1749	12.3197	12.2161	12.0343	12.471	12.3128	12.2274	11.9507	12.1105	12.3255	12.3675	12.4369	12.6771	12.9251
SPRY3	4.66097	3.86337	3.93055	4.31295	4.54325	4.2198	4.14941	4.32725	4.61407	4.53936	4.68426	3.92585	4.44507	4.33432	4.72432	4.25006	3.954	4.52977	4.5221	4.19377	4.05101	4.34005	4.69177	4.98789
GSTP1	11.9717	13.6265	13.017	13.0361	13.2468	12.4864	13.6379	13.7351	12.7672	12.8436	12.911	13.0895	13.3994	13.4747	13.2753	12.9869	13.5121	13.5641	12.9786	12.245	12.3874	12.0195	12.8426	13.202
2410025L10RIK	8.66177	8.54724	8.04008	8.91396	8.887	8.88294	8.51231	8.19433	8.47896	8.87548	8.7492	9.03382	8.74857	8.81787	8.60714	8.53915	9.02685	8.70933	8.82984	8.40351	8.57859	8.69599	8.0984	7.87982
TRIM45	5.03928	4.93532	4.51762	4.69352	4.61595	4.93825	4.76636	5.02726	4.95387	5.18357	5.2168	4.97704	4.74417	4.8421	4.6432	4.8331	4.91118	4.8295	5.03699	4.91247	5.1999	5.09229	4.50409	4.63786
MAPRE2	6.59004	6.84349	6.70352	6.44279	6.58187	6.5919	7.08619	6.85674	6.79655	6.62514	6.40493	6.732	6.69534	6.68466	6.66813	6.92294	6.8872	6.84069	6.83092	6.86454	7.06403	7.00347	6.67053	6.64179
ZIK1	4.49843	4.48367	4.06865	4.75367	4.37115	4.11787	4.24514	4.05459	4.28364	4.20576	4.57178	4.18059	3.97983	3.92204	3.96893	3.50615	4.03115	4.24353	4.05047	3.82755	3.5631	3.68641	4.09804	4.11025
CNGA3	4.29604	4.48495	4.45996	4.19965	4.28584	4.11295	4.58673	4.21388	4.56056	4.27401	4.62683	4.19123	4.48312	4.34021	4.62744	4.69456	4.77854	4.41396	4.87514	4.56472	4.45722	4.55575	3.92092	4.19679
UTP11L	10.0205	10.0272	10.0053	10.0894	10.0497	10.0103	9.9541	10.0861	10.0356	9.97411	9.88228	10.0493	10.0331	10.0411	9.94136	10.0001	10.0303	9.94786	10.0822	10.1204	10.0571	10.3181	10.5782	10.6013
DYRK4	5.01147	4.24763	4.54883	4.39468	4.04878	4.6094	4.62807	4.11006	4.74506	4.40246	4.31685	4.54854	4.30612	3.98619	4.60088	4.61583	4.52634	3.91456	4.63756	4.77337	4.75967	4.62749	4.42356	4.22628
NHS	4.22701	4.83535	4.43128	4.79584	4.48565	4.68853	4.09488	4.27179	4.25834	4.36795	4.20089	4.20958	4.67019	4.01065	4.67904	4.51809	4.44123	4.49088	4.52251	4.34362	4.73499	4.71114	3.71725	3.94371
FGF12	4.83197	4.59849	4.71757	4.52149	4.85633	4.79632	4.66741	4.82874	4.58329	4.65904	4.84465	4.99972	4.59505	4.83948	5.09518	4.56763	4.47448	4.91308	3.89205	4.71336	4.64374	4.59742	4.45145	4.3308
EG328264	4.72345	4.47379	4.57635	4.74119	4.63782	4.6391	4.56433	4.57755	4.54438	4.8022	4.28874	4.42054	4.22889	4.73764	4.37096	4.69895	4.49016	4.86505	4.63557	4.45765	4.58869	4.57346	4.22485	4.32061
SLC16A11	5.90355	5.2181	5.55851	5.07965	6.07009	5.87354	5.41861	5.11009	5.10548	5.00336	4.42266	5.65337	5.4089	5.36177	5.39839	5.60813	5.65045	5.40953	5.36783	5.58442	5.49687	5.44328	5.00832	5.21923
HIGD1A	7.12728	6.92459	7.20338	7.09029	6.31392	6.76543	6.79618	6.74993	6.73539	7.04635	6.5749	5.97726	6.34655	6.82919	6.6389	6.65632	6.23539	6.82624	6.70681	6.66014	6.49384	6.48677	6.96743	6.84423
RPS10	11.8005	11.3974	11.8858	11.6781	11.7547	11.6173	11.6732	12.1381	11.8157	11.6614	11.8181	11.6573	11.7537	11.6591	11.9097	11.9427	11.7613	11.5031	11.6601	12.3211	11.9235	12.0411	12.7262	13.0165
PLEKHF1	6.08565	6.68002	6.63728	6.59344	6.62848	6.48562	6.51465	6.50025	6.82776	6.70294	6.26656	6.72305	6.69855	6.34763	6.61086	6.67025	6.82175	6.57908	6.64414	6.82753	6.3701	6.44114	5.81969	5.58683
LOC100044294	10.2522	9.89725	10.1692	10.407	10.4454	10.2741	9.74261	10.0093	9.96947	9.96694	10.1294	10.3001	10.0719	10.0741	10.3561	10.0989	10.0169	9.87153	9.98279	10.1338	10.1193	10.2675	10.4151	10.4949
PROX1	7.74177	8.01356	7.34482	7.54388	7.59058	7.59561	7.89435	7.14207	7.42205	7.75459	7.51624	7.68804	7.82692	7.59118	7.97194	7.54168	8.21908	8.09969	7.73511	7.63722	7.39123	7.79596	6.84179	7.00998
ADCY9	7.1998	7.19207	6.65498	7.40223	7.36883	7.22326	7.37951	6.66583	7.1417	7.60759	7.23669	7.2141	7.38908	7.31085	7.53366	7.19849	7.69389	7.31487	7.1159	6.56353	6.3587	6.14928	5.62851	5.7509
TCFAP2A	4.88409	4.76646	4.52451	4.55107	4.91227	4.58809	4.78561	4.64381	4.53306	4.67025	4.7027	4.57016	4.51287	4.65084	4.71616	4.72266	4.58959	4.65681	4.91541	4.74494	4.85527	4.91984	4.53553	4.58051
PPAP2B	11.1494	10.8785	11.0301	11.2809	11.4752	11.6866	11.2488	10.4341	11.0824	11.3992	10.6681	11.3581	11.3278	10.9948	11.4789	10.4873	11.3409	11.2698	11.091	10.209	10.323	10.9571	9.31571	8.97017
4432416J03RIK	8.46584	9.25813	9.17235	9.26169	9.51854	9.60112	9.20644	8.88824	9.51906	9.70537	9.20981	9.24404	9.06664	9.1412	9.23097	8.60037	8.93752	9.14811	9.35989	7.77791	6.72035	7.44712	5.71016	5.12624
SPRR2A	6.3558	6.3086	6.65016	6.56529	5.93408	5.92727	6.49598	6.60032	6.70796	6.21862	6.37075	6.22883	6.3371	6.12862	6.26514	6.64661	6.16001	6.05281	6.33207	6.62089	6.43723	6.29874	6.93025	6.98111
RNASE1	5.03045	3.83675	4.63209	4.1027	4.1621	4.23982	4.44355	4.16191	4.20117	4.43114	3.88869	4.70452	4.40133	4.30396	4.25282	4.81901	4.36603	4.29898	4.03937	3.78978	4.09757	3.7604	4.48581	4.43775
TRAPPC2L	9.00048	8.91954	9.37913	8.93029	8.94418	8.84304	8.7904	9.13413	9.0197	8.90477	8.94781	9.06967	9.07845	8.99852	9.08304	9.10363	9.10991	8.95725	8.90738	8.89763	9.12787	9.17389	9.58645	9.49727
AVPR1A	7.96375	10.3922	8.56551	8.8253	9.49395	8.81842	8.84741	8.76333	9.30904	8.72084	9.85327	9.70757	8.74745	9.74025	9.14345	9.31183	9.79721	9.62345	8.68298	8.95829	7.2939	8.35408	5.65867	5.55354
ACAD10	7.65039	7.51647	7.57186	7.66777	7.54272	7.69542	7.34253	6.94747	7.87671	7.49634	7.39007	7.59577	7.28489	7.18017	7.65635	7.09213	7.41769	7.29299	7.49578	6.79937	6.48027	7.13468	5.85404	5.62154
ZFP259	10.4719	9.61636	9.68524	10.2531	10.7038	10.3072	9.57077	10.0823	9.53392	10.1353	10.1423	10.1322	10.1641	9.89963	10.2065	10.0578	10.3042	9.75077	10.0173	10.2595	9.9149	10.0112	10.6328	10.9464
KLF2	6.90927	6.82552	7.1502	7.22108	6.97739	7.00236	7.09938	7.08408	6.91634	7.17146	6.83452	7.76453	7.56164	6.97989	7.11182	7.57097	7.14309	7.37041	7.36338	6.95	7.20182	7.0173	6.62871	6.38151
RBM11	4.7357	3.73165	3.92325	4.27146	4.53687	4.77557	3.9552	3.49841	4.37721	4.2258	4.03161	3.76472	4.8246	4.38657	4.04303	4.65703	3.91656	4.61537	4.60682	3.93288	3.34523	3.6958	4.51741	4.67272
RNF123	6.34823	7.13196	6.01883	6.90594	7.03299	6.80278	6.5324	6.40332	6.517	6.38967	6.78264	6.82833	6.40315	6.17452	6.57553	6.1197	6.56773	6.64164	6.32924	6.10433	5.69676	6.03737	5.21825	4.78087
BCAS3	9.65155	9.56766	9.03847	9.51383	9.71318	9.75881	9.49925	9.04141	9.39989	9.49654	9.54193	9.75074	9.59246	9.67447	9.76998	9.231	9.78226	9.70097	9.63468	8.80784	8.61651	8.95209	8.29154	8.0859
PRL6A1	4.1826	4.61082	3.68372	4.47573	3.98922	4.11306	3.55592	3.96646	4.17826	3.85605	4.44079	4.45714	4.55142	4.19622	3.82234	4.66553	4.33495	4.2348	3.85796	4.53722	4.52096	4.40275	3.77656	4.10292
CCKBR	4.58785	4.17777	4.04619	4.98586	4.42284	3.68168	4.64865	4.44544	4.18814	4.56166	4.69882	4.84068	4.26459	4.41517	4.49741	4.28192	4.41612	4.66419	4.12397	3.85392	3.96952	3.60363	4.76688	4.41701
NFYC	10.7293	10.601	10.1045	10.6931	10.7494	10.7279	10.6485	10.265	10.249	10.6221	10.6069	10.786	10.635	10.7067	10.7882	10.5818	10.8866	10.8237	10.5453	10.4453	10.6339	10.5735	10.2369	10.0546
CREB3	8.84561	9.10705	9.04449	9.16495	8.95781	9.10809	9.02135	8.8671	9.03152	8.87585	8.94539	9.16556	9.21131	8.87943	9.26515	8.90743	9.02345	9.12607	8.9484	9.1644	9.15352	9.22586	9.33972	9.45953
LOC546015	12.1314	11.9523	12.2193	11.8973	11.8299	11.7806	11.9197	12.4399	12.2063	11.9185	12.107	11.9462	12.024	12.0938	12.0266	12.2611	12.0178	11.9334	12.0075	12.4766	12.2496	12.1801	12.7673	12.9736
NOTCH1	8.05276	7.93065	7.3583	7.81031	7.66624	8.26334	8.08212	7.12301	7.74802	7.90514	7.89246	8.02977	8.11696	7.47899	8.09582	7.65203	8.12875	7.53777	7.64561	8.20096	8.62996	8.07826	7.45009	7.11659
NET1	6.66522	7.44019	7.07221	6.83329	7.32768	7.14686	7.25302	7.26718	6.87845	7.20419	6.94618	6.94858	7.14694	7.00574	6.7586	6.98406	7.1934	6.64313	7.18278	7.26439	7.06556	7.29727	7.63275	7.57143
STRN4	6.79774	6.72648	6.40866	6.99889	7.20099	7.10366	7.01371	6.51793	6.69874	6.8891	7.02872	6.97482	7.05608	6.88776	7.20447	6.88915	7.03913	7.05958	6.86335	6.86222	6.82384	6.83593	6.6826	6.53557
HBP1	9.8025	9.72773	10.061	9.79112	9.78901	9.63613	9.77644	10.1205	9.91998	9.93172	9.82202	9.77406	9.77579	9.83191	9.78307	9.69076	9.89746	9.66833	9.95778	9.49444	9.48387	9.62637	9.79562	9.95167
TMEM11	10.6364	10.3446	10.5855	10.4642	10.5624	10.6946	10.3855	10.6478	10.5462	10.4053	10.5347	10.4977	10.4805	10.4805	10.6806	10.5155	10.7137	10.4499	10.5118	10.5054	10.401	10.5978	10.7943	10.8093
OLFR1463	4.02956	3.99697	5.09672	5.16089	4.48908	5.15843	4.65424	4.82409	4.97571	4.72867	4.86155	4.54929	4.52129	4.43354	4.42357	4.77454	4.45827	4.05257	4.35909	4.58573	4.51768	4.67672	4.17487	4.33157
BCAS2	9.38444	9.72961	9.86619	8.90036	9.05394	9.14257	9.6231	9.90512	9.94699	9.57235	9.37545	9.21411	9.26684	9.51609	9.41669	9.60474	9.43988	9.44673	9.53431	9.51344	9.30195	9.57093	9.87646	10.0349
AKNA	4.97018	4.94746	4.30754	5.31093	5.1214	5.31642	4.89437	5.07036	5.37458	5.5262	5.06965	5.30238	5.1644	5.24141	5.20083	5.05077	5.38914	5.22145	5.3246	5.30368	5.15305	5.37059	4.8587	4.95491
SLC6A13	11.5948	11.8184	11.3669	11.8509	11.9236	11.8829	11.7095	11.5041	11.4559	11.6547	11.7051	11.9708	11.7378	11.5543	11.8367	11.7442	11.9996	11.6329	11.7156	11.8495	11.5402	11.7945	11.1575	10.7821
TSPAN7	6.6047	7.33323	7.42406	6.91238	6.87251	7.13288	6.97011	7.06713	7.3619	7.00483	6.5688	7.13988	7.36558	7.14685	7.00286	6.80627	7.30259	7.26759	7.10172	7.40045	7.90289	7.39625	6.72064	6.41194
EPN1	3.9606	4.45176	4.33825	4.48353	5.02798	4.62849	4.35176	4.85041	4.55051	4.37773	4.30876	4.81483	4.57933	4.31012	4.64182	4.38919	4.7709	4.78343	5.03754	4.98591	4.94682	4.69389	4.4212	4.2937
RPS21	12.8328	12.7514	12.9035	12.6322	12.6686	12.5771	12.5985	13.1561	12.7981	12.6468	12.9909	12.6519	12.7971	12.7315	12.8705	13.0584	12.8244	12.6316	12.6873	13.2034	12.8685	13.0668	13.5454	13.5709
ZBTB43	6.13996	5.86059	5.71374	5.82541	6.10929	6.11958	5.64318	5.71945	5.90297	5.8207	5.53689	5.86062	5.6253	5.7785	5.78699	5.5412	6.15601	5.95347	5.39326	5.86176	5.53084	5.82552	4.78047	5.14313
GPN1	6.2939	6.59315	6.85188	6.87311	6.44673	6.67632	6.3071	6.80536	6.67982	6.46277	6.3407	6.54323	6.56971	6.65838	6.81438	6.46448	6.46465	6.46624	6.57092	6.44287	6.45612	6.35045	6.58391	6.64732
IGSF9B	4.87894	4.98318	4.97951	4.62746	4.46301	4.73948	4.60339	4.23022	4.99996	4.9446	4.1056	4.89169	4.34489	4.67624	4.92164	4.73684	5.05518	4.683	4.43831	5.26759	4.96095	4.80543	4.20736	4.33718
PYGB	5.7299	5.35276	5.47424	5.26884	5.24522	6.17085	6.74769	6.29143	5.95548	5.97826	6.63185	6.53826	5.82118	6.2479	5.96481	7.94139	6.24219	6.09834	5.37158	9.2345	9.19647	9.41944	8.86277	8.57694
TMED8	5.57501	5.7573	5.62792	5.45073	5.37093	5.30253	5.61976	5.96466	5.37649	5.73994	5.86665	5.33173	5.39669	5.86676	5.42037	5.70005	5.84804	5.69578	5.63636	5.73982	5.51355	5.49212	6.04873	5.97524
ALG5	9.82831	9.75572	9.96754	9.78427	9.65205	9.80295	9.81876	9.87594	9.7601	9.80049	9.72534	9.68889	9.74261	9.77465	9.90832	9.77875	9.74852	9.78209	9.80524	9.76469	9.92389	9.87095	10.1106	10.0901
IRF4	4.79399	4.82072	5.27781	4.55432	4.83825	4.46231	5.07923	5.03947	4.58798	4.7874	4.56128	4.64975	4.28122	4.31497	4.87496	5.09732	5.22749	4.61629	4.60651	5.16653	4.90525	4.94273	3.97841	4.42724
KLHL11	4.62003	4.48535	4.98957	3.62269	4.62804	4.73974	4.57057	4.85483	4.6695	5.10614	4.51087	4.80223	4.82113	4.98749	4.54553	4.88284	4.7108	4.98665	4.71709	4.63759	4.597	4.49851	4.15162	3.7684
EIF4EBP2	8.0556	8.60101	8.10525	8.45373	8.78114	8.70324	8.32231	7.66075	7.42028	8.48601	7.87425	8.58006	8.12488	8.24817	8.39254	7.15223	8.42634	8.68549	7.9269	7.53294	7.55697	8.15294	6.73852	6.39334
SLC12A7	7.68253	7.48581	6.95617	7.75361	8.22615	7.85229	7.54083	6.84192	7.03743	8.09293	7.75851	7.95323	7.89231	7.27268	7.76136	7.22659	7.84702	7.58653	7.62207	6.71753	6.36408	6.63489	5.9449	5.53653
NCLN	4.56456	4.80513	5.16266	4.54467	5.20826	5.347	5.01554	5.25908	5.31476	4.77476	4.49954	4.65663	5.09886	5.00826	5.26035	4.74963	4.75876	4.53393	4.92869	4.65424	4.72103	4.58988	4.85105	4.85475
SHROOM2	4.77363	4.82284	4.99485	4.18151	4.63144	4.75358	4.52535	4.64049	4.61105	4.75217	4.335	5.15593	4.77641	4.11649	4.72934	4.76241	4.35058	4.30787	4.2807	4.47401	4.39477	4.65746	4.08782	4.11368
ST6GALNAC5	4.36535	4.05243	4.79866	5.35804	4.4565	4.63402	3.98162	4.70376	4.69774	4.93397	4.74826	4.43232	4.26232	4.53865	4.76423	4.26217	4.22152	4.41037	4.49408	4.48895	4.3063	4.37098	4.66478	4.79498
OLFR1249	4.60775	4.89987	4.87659	5.48788	5.32619	4.2238	4.77719	4.55308	5.37015	4.48835	4.92902	5.00762	5.02226	4.81936	4.99322	4.77681	4.56682	4.44623	4.76713	4.54015	4.64698	4.36406	4.92656	5.06928
SLC30A4	5.76844	5.77711	6.19646	5.31054	5.53493	5.59178	6.06613	5.89104	5.85969	5.71351	5.79675	5.38357	5.40156	6.17376	5.63407	6.09653	5.83335	5.59199	5.58349	6.18475	5.76892	6.12124	6.73633	6.67474
SLC22A18	9.79163	9.91609	9.2335	10.1203	10.2328	10.3325	9.85934	9.10924	9.51533	9.68225	10.0195	10.229	10.0662	9.95444	10.2415	9.98876	9.72195	10.0259	9.86329	9.51243	9.2651	9.77486	8.79068	8.66179
BC023829	6.59155	6.3836	6.99311	7.12227	6.83896	6.92169	6.88755	7.00657	6.87692	7.06382	6.92261	6.86734	7.04416	7.02452	7.04422	7.09634	6.64981	6.9219	6.93274	6.97514	7.07063	6.92665	7.19991	7.23486
TGM4	4.75923	4.58611	4.08999	4.62471	4.62566	4.04962	4.5025	4.71771	4.9859	4.67361	4.55449	4.53586	4.42843	4.47999	4.01842	3.91208	4.75688	4.78031	4.62429	4.17446	4.05376	3.7941	4.60021	4.58501
EIF3K	10.0656	9.62741	9.98371	10.1333	10.1628	10.0511	9.77287	9.89699	9.92167	9.66446	9.9256	10.009	10.0005	9.78421	10.2865	10.1859	9.95329	9.64539	9.8754	10.0766	9.74234	9.9893	10.4291	10.5851
LMF1	9.93056	9.77149	9.30077	10.0081	10.0414	10.2346	9.8924	9.09684	9.34135	9.71825	10.0847	10.1423	9.87881	9.76617	10.1192	9.80019	9.81915	9.77476	9.60985	9.23551	9.26851	9.38735	8.77387	8.28933
4930519F16RIK	4.51488	4.26698	3.62337	4.8911	3.99092	4.32845	4.18889	4.14355	4.38208	4.92362	4.42432	3.58828	4.34981	4.1669	4.23418	4.35365	4.57245	4.2416	4.96966	4.00434	4.19308	3.95441	4.43211	4.6299
OLFR1469	4.99533	4.47011	4.51493	4.44835	3.82626	4.74311	4.17096	4.23324	4.38575	4.93157	4.92837	4.3594	4.55572	4.31469	4.93356	4.56104	4.63528	4.97247	4.70396	4.80945	4.583	4.9243	4.12512	4.27917
UGT1A2	6.29366	6.90337	6.65184	6.83203	6.73277	6.85146	6.58745	6.35763	6.82038	6.05366	6.03569	6.41068	6.54943	6.24126	6.36028	6.20812	6.11832	6.49075	7.12222	5.79282	6.38489	6.20973	5.26205	4.96545
FETUB	10.7739	11.2627	10.5383	11.3055	11.417	11.0734	11.0244	10.429	10.6015	10.9219	11.2232	11.3073	11.1479	11.3671	11.4071	11.1127	11.3689	11.3592	10.726	11.0595	10.8884	11.0279	10.6089	10.7258
EGFL7	8.91346	8.2171	8.59448	8.51018	8.51478	8.54335	8.34322	8.59055	8.37307	8.66263	8.60751	8.6707	8.79651	8.45611	8.6642	9.09564	8.53518	8.613	8.49978	9.30631	9.00047	8.95388	9.63423	9.71056
PURB	7.11723	6.37636	6.28774	6.94184	7.66583	7.56872	6.51761	6.12137	6.38929	6.92095	6.8136	6.74362	6.61793	6.50407	7.05669	6.04013	6.89174	6.71838	6.04984	6.89463	6.27156	6.78328	5.68695	5.6065
HIST1H2AD	4.20527	4.84819	4.59244	4.56706	5.43791	4.85316	5.13342	5.18968	4.57021	4.96877	5.26753	4.32455	4.64226	5.0622	4.95548	5.28972	5.03203	5.0168	5.32367	5.83761	5.63061	6.19185	4.71824	5.06378
LOC545732	4.0119	4.42187	4.30357	4.01615	3.87578	4.04857	3.84552	5.0321	4.38123	3.29985	4.47283	4.16819	3.4773	4.17684	4.59432	4.2813	4.14813	4.34962	3.89121	4.62527	4.3392	4.49634	3.9776	4.08241
PLG	11.2292	11.9954	11.0859	11.3255	11.1274	11.2484	11.4402	11.018	11.382	11.4104	11.6386	11.7317	11.3141	11.5047	11.6227	11.2864	11.4202	11.8654	11.2595	11.6361	11.3654	11.3281	10.9436	10.9359
PKN2	7.1915	6.66914	7.31876	6.82228	7.28682	6.8894	7.11561	7.4681	7.04526	6.97374	6.89992	6.80154	6.88303	7.03257	6.99304	6.95236	7.19872	7.03693	7.10241	7.09915	7.07722	7.08859	7.39158	7.69466
SFRS4	9.01385	9.36897	9.07608	9.2966	9.50877	9.45909	9.37433	8.86987	9.15553	9.35263	9.06603	9.3857	9.52449	9.32019	9.49832	8.93812	9.65321	9.37625	9.30321	8.67943	8.52549	8.82192	8.25735	8.14863
PDCL	6.78463	7.82359	7.67247	7.21782	6.97222	6.95776	7.21339	7.51493	7.66292	7.24003	6.99135	7.0146	6.89146	7.27562	6.81035	6.93177	6.95413	7.47157	7.42928	7.02302	7.10445	6.99606	7.21236	7.30288
ZZEF1	3.62657	4.75072	4.26954	4.23803	4.34678	4.74582	4.36499	4.37511	3.81045	3.77061	4.39469	4.70028	4.44942	4.19364	4.36723	4.75553	4.46434	4.50914	4.03017	4.47222	4.1257	4.38826	3.81525	3.73536
NLRX1	7.42727	7.54458	6.96153	7.79055	7.55044	7.86604	7.44156	6.80755	7.38158	7.168	7.63091	7.6806	7.4232	7.41041	7.67959	7.39055	7.51568	7.35831	7.37813	7.39618	7.31178	7.33886	6.78391	6.22566
FAM158A	10.389	10.3821	10.5488	10.5093	10.6328	10.6421	10.6292	10.0698	10.5639	10.3279	10.3246	10.6554	10.5182	10.2385	10.6339	10.0992	10.0862	10.17	10.4448	9.90238	9.6237	9.61753	8.981	9.2279
2010110P09RIK	5.24016	5.00268	5.015	4.83037	4.68004	4.52586	4.58498	4.71814	5.25739	4.73783	4.82523	4.41992	4.88178	5.14373	5.05397	4.45451	4.49075	5.0518	5.10378	5.31813	5.39107	5.1648	4.96307	4.84575
ASNSD1	6.70854	7.1165	7.51497	6.90975	6.6356	6.50381	7.19971	7.42738	7.52449	7.16329	6.97648	6.82274	6.9953	7.40041	6.92782	6.87424	6.90369	7.12988	7.19974	6.83981	7.25702	7.05484	7.67543	7.67195
OLFR1446	4.76237	4.72805	4.58112	4.33955	4.4727	4.69527	4.77947	4.47396	3.75649	4.62485	4.34858	4.78201	4.30763	4.74913	4.63625	4.68304	4.72574	4.501	4.07395	4.60776	4.50624	4.50489	4.71222	4.79138
LHX6	3.8611	4.61095	4.4979	3.92268	3.11687	4.30195	3.42903	4.19999	3.92712	4.0279	4.33255	4.22202	4.12674	3.89415	3.80625	4.37796	4.11608	4.17843	3.4232	4.41724	4.52512	3.96503	3.46646	3.24374
A630047E20RIK	4.27374	4.43682	4.31949	4.6596	4.42836	4.65687	3.85896	4.4785	3.71775	4.28846	4.27979	3.74394	3.91502	3.60629	3.79514	4.17763	4.54406	4.35936	4.06523	4.38482	4.68047	4.72823	4.07018	3.98951
EYA4	4.53002	4.87384	4.5634	4.00305	4.13074	4.0402	4.72835	4.84075	4.35469	3.98735	4.60393	4.10397	4.65071	4.24401	4.8344	4.35601	4.46513	4.27755	4.97383	4.05977	4.23722	3.84941	4.718	4.59452
CEP97	5.21784	5.31146	5.29776	5.38903	5.23536	5.54184	5.26314	5.15686	5.05595	5.00873	5.39746	5.07026	5.15214	5.00592	5.44178	4.91728	5.16991	5.03434	5.13614	5.06986	5.25139	5.12042	4.87718	4.85524
BOP1	8.14906	8.69345	8.40465	8.03012	8.09406	8.37371	8.38432	8.47999	8.55895	8.29669	8.24732	8.49966	8.30131	8.44539	8.42786	8.37422	8.25112	8.34353	8.36352	8.26094	8.52766	8.24019	7.8719	7.85836
AI661453	6.39775	7.08718	5.84925	6.39105	6.62863	6.50536	6.61262	5.70885	5.91647	6.32157	6.09549	6.686	6.34522	6.47508	6.71125	6.20872	6.87302	6.50979	6.18051	6.07615	5.82008	5.82843	5.29293	5.48515
1110007H17RIK	4.87369	4.65498	4.42629	5.27785	4.44089	4.584	4.32349	4.49316	4.12882	4.19477	4.49247	3.9783	4.74674	4.61759	4.927	4.75088	4.64704	5.03285	4.93487	4.28146	4.12073	4.34116	4.97633	4.66592
HOMEZ	5.14703	5.42599	5.30575	5.29215	5.12889	5.27218	5.08151	5.41336	5.43689	5.35504	5.14546	5.28912	5.11013	5.28426	5.13346	5.21985	4.89966	5.19053	4.9048	5.30343	5.41811	5.29049	5.09414	5.14043
LOC100045958	4.85902	5.21051	3.95599	4.44279	4.64624	4.34693	4.88491	4.56829	4.68806	4.85702	4.73212	4.6785	4.66664	4.92548	4.52917	4.71023	4.78961	4.8713	4.75329	4.82887	4.74135	4.87571	4.23444	4.50217
ANKRD13A	8.114	7.83479	7.51037	7.95888	8.18348	8.17162	7.74223	7.53147	7.80921	7.82248	8.10923	8.1071	7.93691	7.70798	7.75285	8.03551	8.09696	7.86499	7.73349	8.09535	8.15939	8.12347	7.90294	7.69106
DPM2	9.32424	8.99059	9.15172	9.3955	9.28296	9.25135	9.01756	8.86441	8.81978	8.99691	9.30338	8.97287	9.07561	8.826	9.27546	8.83394	8.96753	8.99431	9.0021	8.78895	8.54079	8.6419	9.0138	9.04965
SH3BP5	5.68092	5.42739	5.3871	5.76649	5.55205	5.19239	5.16736	5.19862	5.52395	5.10976	5.59628	5.45975	5.22904	5.34754	5.51545	5.23738	5.20718	5.45703	5.26651	4.98448	4.80294	5.12242	5.42352	5.48535
THADA	5.17905	5.59968	5.36906	5.41322	5.53775	5.39709	5.3486	5.36752	5.14671	5.30712	5.37345	5.37661	5.477	5.35403	5.2488	5.22343	5.42023	5.48944	5.30343	5.19256	5.18526	5.27623	4.9886	4.79252
ITPR2	7.42825	7.61015	7.11071	7.4559	7.63519	7.72433	7.5005	6.96952	6.90693	7.58643	7.77583	7.7893	7.40877	7.46876	7.80975	7.49317	7.68849	7.48608	7.46018	8.0462	7.97263	7.98462	7.35712	6.70964
GM156	4.69754	4.91841	4.9045	4.56615	5.01069	4.40805	4.47874	4.55057	4.72208	4.51175	4.38051	4.69633	4.31946	4.97205	4.84839	4.41823	4.43731	4.99116	4.86598	4.8996	4.96067	5.18007	4.48041	4.60161
CCT7	5.62156	5.85953	5.59867	4.87822	5.23561	5.3012	5.59225	5.72876	5.51259	5.59383	5.52047	5.4492	5.463	5.50333	5.71224	5.87991	5.55945	5.73235	5.73412	5.64159	5.54184	5.69879	5.37127	5.40369
SLC9A9	5.18962	4.96197	5.04204	4.773	4.77369	4.52905	4.49585	5.30612	5.07586	4.76408	5.25608	4.41484	4.83629	4.76741	4.74823	4.38035	4.57879	4.88497	5.10952	4.98691	5.20021	5.04243	4.38825	4.68039
MYO7A	6.29786	6.15175	5.74517	5.96413	6.52273	6.24526	5.83895	6.17726	5.95309	6.38763	6.07617	6.32398	5.88553	6.21346	5.96863	6.11669	6.35144	6.18631	6.40172	6.5322	6.27986	6.22405	5.7965	5.88711
ACTN2	4.24646	4.4713	4.37481	4.7798	4.56034	4.64719	4.1413	4.34672	4.5844	4.14841	4.90223	4.8961	4.91903	4.07582	4.19698	4.66846	4.03127	4.40975	4.58156	4.49186	4.99191	4.51756	3.87753	3.75289
OLFR891	4.0728	4.24334	4.15821	4.50635	4.20921	4.22517	4.66501	4.59715	4.47893	4.58856	4.39583	4.38337	3.97888	4.73355	4.59824	4.556	4.20879	4.32726	3.78222	3.9735	3.90203	3.6497	4.6517	4.35791
PAFAH1B3	6.72507	6.02723	6.32267	6.97094	6.94229	6.83895	6.77085	6.79765	6.39581	6.40977	6.41375	6.83636	7.03513	6.46373	7.21089	7.4493	7.09777	6.52944	6.56539	7.38991	7.36024	7.25355	8.02843	8.71798
NOC3L	5.57134	5.34307	5.67291	4.55839	5.40531	5.02355	5.48469	5.69785	5.54844	5.40873	5.54441	5.22696	5.49777	5.76969	4.71308	5.41912	5.39935	5.5624	5.29078	5.50775	5.5091	5.51151	5.85709	6.21401
CTNNA2	4.32098	4.72875	4.53097	4.43096	4.2508	4.86331	4.64476	4.81702	4.43078	4.65294	4.66762	4.58345	4.95043	4.82332	4.71431	4.66872	4.62799	4.56049	4.69489	4.08844	4.31421	4.26078	4.59172	4.55435
ANXA1	5.07332	4.91825	5.09567	5.1632	4.47003	5.47117	4.96024	5.00257	4.96117	5.08245	4.82342	4.28334	4.88039	5.22369	5.13004	4.97066	4.92043	5.10186	5.12101	5.48506	5.53655	5.71629	6.20113	6.76471
ATF5	11.7116	11.7979	11.4268	11.5352	11.6124	12.1018	11.8322	11.4374	11.5021	11.6848	11.8445	12.1478	11.4162	11.5586	11.6277	11.7562	11.6688	11.2978	11.449	12.5944	12.8518	12.5579	11.9843	11.4066
PHGDH	4.66352	4.44789	4.82529	5.29748	4.9775	3.91472	4.887	4.98211	4.90959	4.53028	4.94686	5.22392	4.93116	4.62887	5.22179	4.77505	4.77602	4.5989	5.32093	4.65011	4.99177	4.79685	5.3119	5.56088
ZFP750	7.00742	7.64577	6.92684	7.12523	7.15658	7.396	7.74604	7.09704	7.37774	7.18244	7.24	7.46511	7.44201	7.66333	7.69217	7.52146	8.19595	7.7981	7.76809	8.13803	8.66214	8.79841	7.41528	6.69019
EIF4A1	10.9882	11.1826	11.092	10.8638	10.7	10.7179	10.9666	11.152	10.9941	11.0112	11.0596	10.8613	11.1346	11.1174	11.0125	11.1312	10.9972	11.1769	11.0549	11.2084	11.1916	11.1601	11.5348	11.8881
CATSPER2	7.18657	6.72071	7.04907	6.88146	7.05707	6.73523	6.32999	6.57337	6.79891	6.59769	6.97026	6.41833	6.60083	6.62299	6.49078	6.7317	6.29821	6.64561	6.85198	6.32335	6.10089	6.50428	5.53457	5.74488
NCDN	5.28188	5.59937	4.94422	5.53838	5.65861	5.75847	5.59423	4.97714	4.99709	5.2861	5.38395	5.74895	5.52511	5.69263	5.66769	5.38486	5.75614	5.63455	5.21869	5.46566	5.56173	5.67038	5.27212	5.13461
CYP2F2	13.5157	14.415	13.4752	13.5344	13.9798	13.7203	13.6935	13.3731	13.3297	13.7868	13.9165	14.0266	13.6344	13.4442	13.8535	13.3046	14.0634	14.1632	13.8567	12.3813	11.0157	11.1033	9.10482	7.60854
MFNG	6.08456	5.56299	5.9782	5.79232	5.59149	5.63321	5.79455	5.85999	5.77673	5.9012	5.76864	5.70212	5.83157	5.75619	5.68898	6.14272	5.68261	5.35854	5.67902	5.89709	6.09124	5.91837	6.52091	7.02564
KCNIP4	4.79713	4.26511	4.63657	4.50779	4.6779	4.6146	4.31472	3.82113	3.84573	4.52082	4.15572	4.42624	4.28202	4.67544	4.52301	4.68975	4.37439	4.4908	4.68159	4.57951	4.57958	4.71964	4.19263	4.3655
OLIG1	10.2371	9.69519	9.52548	10.0128	10.2662	10.7705	9.97519	8.72657	10.2406	10.2939	9.73428	10.0773	9.90875	9.28372	10.0425	9.52124	9.29695	9.32102	10.4141	7.51802	6.20033	6.76599	4.64333	4.99876
RPS2	12.5356	12.8491	13.0147	12.6613	12.5825	12.4236	12.6203	13.2348	13.1307	12.5433	12.4637	12.5447	12.5225	12.6064	12.4113	12.5656	12.6345	12.7041	12.7313	12.4911	12.758	12.8493	13.2315	13.4807
GBF1	9.52023	9.79795	8.75521	9.70792	9.48541	9.73072	9.55568	9.16822	9.24476	9.32183	9.48439	9.67606	9.5292	9.63395	9.56516	9.46273	9.68705	9.65263	9.41499	9.1606	9.21452	8.97	8.74555	8.56614
BTLA	5.55406	5.62976	5.28916	5.87306	6.11208	5.57738	5.54609	5.62519	5.47031	5.26379	5.67513	5.53264	5.41437	4.97297	4.85567	5.39396	5.12055	5.72887	5.45859	5.67923	5.5629	5.63268	5.40394	5.46243
TMEM63B	7.94356	7.42512	6.93587	7.9015	8.61623	8.03554	7.49053	6.56816	6.80685	7.58201	7.27525	7.76429	7.59211	7.51109	7.93081	6.75488	7.71424	7.42026	6.84914	7.17703	6.74804	7.15489	6.35986	6.14653
OLFR686	4.91506	4.38093	4.13151	4.15135	4.46592	4.40612	4.67098	4.89038	4.23993	4.87861	4.62305	3.86845	4.06904	4.9099	4.52992	4.46732	4.33208	4.96516	5.05288	4.25141	4.12726	4.45904	4.78152	4.76064
COL8A2	5.05324	4.49948	4.49781	4.89752	4.09286	4.16358	4.18504	4.64101	4.56146	4.24231	4.43154	4.60376	4.58328	4.17883	3.93801	4.82567	5.17127	4.26513	4.08694	4.39254	4.44773	4.34487	4.55928	4.53838
4833426J09RIK	9.27711	9.12013	9.17794	9.70645	9.65557	9.67206	9.09613	9.07012	9.26194	9.41931	9.30192	9.51342	9.49407	8.89104	9.8559	8.53945	9.76346	9.45351	9.12011	8.69845	8.2559	8.48235	7.53441	6.72349
SNX1	7.44802	7.42239	7.34034	7.49414	7.35207	7.00324	7.70145	7.32957	7.70017	7.14785	7.50459	7.06487	7.47461	7.47493	7.11602	7.822	7.43439	7.40791	7.38416	7.57486	7.54803	7.14011	8.08978	8.27771
WDR47	4.79762	5.23465	5.10758	4.96457	4.60673	4.64479	4.46612	4.52747	4.71083	4.9178	4.70641	4.81617	5.2689	4.84808	4.78769	4.77265	5.32201	4.77932	4.47484	4.82853	4.83523	4.93339	5.40692	5.14982
1700065D16RIK	3.983	4.52795	4.4462	4.49149	3.31397	4.92097	4.40848	4.33438	4.32942	4.52163	4.36551	4.34747	4.48129	4.23367	4.47803	4.87146	4.73788	4.77071	4.19533	4.6148	4.54028	4.75587	4.23833	3.92821
SNTG1	4.13946	4.07428	4.32171	3.98296	3.34501	4.13208	4.699	4.40245	4.61657	4.28857	3.95368	4.29991	3.62404	3.88516	3.96486	4.3371	4.13917	4.54742	4.36867	4.59975	4.41739	4.46598	4.04842	3.647
POP5	11.0505	10.8838	11.1377	11.048	11.1032	10.9616	10.9241	11.1637	11.0513	10.9468	10.9355	10.9488	10.9006	11.0305	10.9639	10.9427	11.0231	11.0108	10.963	11.1395	10.9893	10.8782	11.3684	11.4095
FOXD1	3.85543	4.57005	4.3746	4.71142	4.24015	4.6239	4.41568	4.26075	4.94794	3.87357	4.78436	4.67735	4.77429	3.81223	4.55734	4.7241	4.19658	4.52757	4.73122	4.65581	4.32846	4.59968	3.92377	4.0491
2210021J22RIK	6.00869	5.69959	5.63535	5.63054	5.60453	5.91459	5.70891	5.96226	5.8278	5.3551	5.77592	5.92145	5.02329	5.7195	5.50757	5.54806	5.46878	5.57159	5.38111	5.89761	5.91313	6.08694	6.8553	6.43767
SORD	11.8984	12.0976	12.3528	12.1758	12.3234	12.3394	11.9737	11.5961	12.0457	12.1844	11.6869	11.951	11.9673	11.4938	12.2754	11.1251	12.0142	12.0109	12.1669	10.7167	9.93872	10.2906	9.25008	8.94386
PIGQ	8.06701	8.1267	7.93362	8.43404	8.17806	8.38298	8.21979	8.31415	8.52748	8.43498	7.95852	8.34875	8.37423	8.52733	8.27795	8.15759	8.35542	8.5719	8.2481	8.2332	8.29124	7.93123	7.53307	7.61956
BBX	5.61496	5.62659	6.13267	5.66729	5.65921	5.4094	5.66922	5.9563	5.56868	6.20971	5.62605	5.89313	5.36533	5.6314	6.15148	5.21909	5.59303	6.03604	5.56185	5.83002	5.65179	5.72737	5.26267	5.45242
CDC45L	4.78465	4.74359	4.82929	5.02544	4.7798	4.77843	4.60383	5.216	5.0836	4.80328	4.78344	5.40723	5.18542	4.96337	4.9693	5.09774	4.819	4.83511	5.18838	5.11987	5.35841	5.07292	4.67023	4.76572
OLFR1216	4.23807	4.49873	4.59719	4.34297	4.61296	4.24302	4.54531	4.12233	4.56599	4.97801	4.30687	4.28374	4.50808	4.56519	4.1888	4.22158	4.52868	4.65492	4.94151	4.56224	4.67889	5.1097	3.88072	3.98471
FBXO17	4.35652	4.15437	4.22802	4.25166	4.45082	4.43063	4.53869	3.85858	4.87029	3.9847	5.03218	4.46227	4.20194	4.73211	4.42386	4.4883	4.16937	4.40391	4.04412	4.37307	4.56458	4.71149	4.03305	4.07477
D430041B17RIK	3.88409	4.66271	4.26582	3.65136	4.11459	3.76878	3.87358	4.42782	3.9764	4.67596	5.02857	4.21389	4.05535	4.37456	3.97725	4.11123	3.67933	4.02516	4.35713	4.36949	3.97729	4.16482	3.55019	3.63025
PCDHB19	3.99519	4.17595	4.30468	4.37372	4.23891	3.15308	4.48174	4.56834	4.34496	4.4719	4.53806	4.13762	4.48661	4.55787	4.23411	4.73769	4.25888	5.00132	5.09073	4.51986	4.48329	4.4973	4.34401	4.1856
OLFR788	4.19349	4.09969	3.89629	3.85171	3.65536	4.54227	4.04903	4.62475	4.31795	4.3548	4.48514	3.74382	4.60645	3.94365	4.87854	4.39157	4.4515	4.65428	4.68838	4.66519	4.57595	4.94048	4.13506	4.20249
1190020J12RIK	4.47594	4.67027	4.69919	4.17521	4.62829	4.58113	4.89056	4.31314	4.06351	4.6854	4.32786	4.71119	4.42901	4.91382	4.93658	4.75285	4.37037	4.54298	4.97136	4.83932	4.76583	4.85536	4.58774	4.37314
MGST3	9.39886	8.66619	9.24552	9.72746	9.83506	9.90442	9.34727	9.23403	9.29743	9.30992	9.15851	9.74812	9.51798	8.60279	9.18742	9.44424	9.36005	8.63874	9.63298	9.17371	9.34042	9.28108	8.55485	7.83282
BC039093	8.48131	8.48454	7.4725	8.50941	8.30031	8.59708	8.41674	7.6324	8.49263	8.51148	8.5554	8.65954	8.64566	8.56154	8.04646	8.26	8.70033	8.37444	8.24496	8.40701	8.68058	8.62359	7.86692	7.21328
TOMM22	10.0873	9.63624	10.1392	10.0887	10.1175	9.84996	9.90675	9.9941	9.67602	9.8859	10.1108	10.0147	9.92027	9.17135	9.97795	9.88716	9.87024	9.14537	9.86797	10.1811	10.1829	9.9349	10.535	10.4948
ACTN1	8.62467	8.30134	7.98429	8.63308	8.73898	8.64622	9.1106	8.5119	8.45288	8.67666	8.85463	8.90012	8.76172	8.9684	8.74657	9.53231	9.11123	8.68702	8.8766	9.28551	9.71486	9.49324	10.2045	10.0799
PEMT	11.3424	11.4151	11.7799	11.6852	12.0466	11.7174	11.4081	11.3255	11.6942	11.4854	11.6728	11.7948	11.4787	11.3654	11.8914	11.2312	11.6827	11.5014	11.7523	10.6368	10.1439	10.8579	9.28122	8.31099
AF251705	5.37803	4.79745	5.17287	4.19316	4.75705	4.47956	4.73081	5.02414	5.38018	4.42747	4.52064	5.10147	4.86195	5.01711	4.704	4.69621	4.50312	5.4548	4.88309	5.01026	5.32779	5.11734	5.59661	5.78617
THBD	5.28416	5.56234	5.81314	4.87683	4.95114	5.06697	5.61257	5.77166	5.61913	5.10821	4.68956	5.40361	5.38682	5.67975	4.85326	6.00638	5.68847	5.55447	5.38392	5.96736	6.24013	6.22683	6.62343	6.9422
DUSP6	9.87912	9.53842	9.62696	9.64361	9.51718	9.57413	9.27857	9.44919	9.26767	8.95898	9.27723	9.11719	9.22947	9.78999	9.31489	10.3282	9.48997	9.82114	9.95721	10.5745	10.6082	10.0973	11.199	11.3846
CRIPT	7.89103	7.80819	8.02264	7.5658	7.57199	7.50349	7.69116	7.80549	7.94746	7.76085	7.63424	7.4215	7.41311	7.62919	7.53266	7.55149	7.54229	7.69783	7.56537	7.52072	7.39261	7.63447	7.84991	7.88674
CML2	10.6212	11.4605	11.5959	10.8924	10.8794	10.7101	11.051	11.1053	11.6173	11.4913	11.2323	11.0357	10.936	11.2943	11.2681	10.7636	10.7261	11.3969	11.3573	9.79259	8.99451	9.8494	7.63946	8.22547
STK25	7.17952	7.29595	7.46829	7.23678	7.45491	7.1309	7.12235	7.59421	7.38454	7.26607	7.30605	7.1989	7.21248	7.20365	7.21752	7.2777	7.26335	7.20777	7.30536	7.19586	6.88441	7.25422	7.67002	7.94874
GRK5	5.28123	5.88766	5.00912	4.85073	4.66006	5.028	4.93155	5.15697	5.25122	4.76272	5.60014	5.04146	4.95583	5.16891	4.72937	4.90776	4.82508	4.82043	5.15461	5.08906	5.14324	5.19427	5.28387	5.31943
USP20	8.54252	8.2059	7.87171	8.25581	8.27298	8.75255	8.24242	7.92063	8.23224	8.30574	8.30369	8.58922	8.59077	8.39754	8.44784	8.75805	8.54776	8.5189	8.40432	8.99619	8.87732	8.76463	8.33945	7.84081
CSN1S2A	4.67591	4.68843	4.55388	4.63231	4.4425	4.27685	4.2473	4.44907	4.12253	4.11537	4.13147	4.573	4.9543	4.30602	4.60258	4.24159	4.38082	4.72927	4.08325	4.342	4.17191	4.1113	4.55578	4.548
MAGEH1	4.73365	4.8503	5.06966	5.08009	4.87024	5.2443	4.1416	5.15425	4.384	5.1764	4.31133	4.52574	5.34008	4.80365	5.22641	5.07049	5.03593	5.19471	4.58598	5.04416	4.83515	5.06618	5.3858	5.32814
SEMA3B	5.07827	4.75688	4.77946	4.72354	5.00704	5.0173	4.91272	5.0794	4.91456	5.05543	4.98481	4.95215	4.83043	5.03007	5.12293	5.10832	4.85472	5.02275	5.2403	4.90662	4.84643	4.85634	4.75009	4.65161
PSMD6	7.19882	7.88107	7.63662	7.53228	7.25726	7.3136	7.74352	7.83126	7.89303	7.26683	7.30471	7.09051	7.39351	7.63241	7.41789	7.45188	7.10573	7.40839	7.56765	7.26031	7.25458	7.21731	7.30765	7.33347
TMEM74	4.33469	4.51242	4.66038	4.71707	4.6822	4.50121	4.25068	4.34204	4.31592	4.44585	4.57076	4.60698	4.28834	4.37699	4.40947	4.62989	4.52401	4.4316	4.60296	4.65856	4.43499	4.61223	4.2515	4.1531
NFE2L1	10.7529	10.1895	10.1512	10.4584	10.9505	10.9163	10.3827	10.2924	10.2295	10.6986	10.7079	10.8359	10.7201	10.1782	10.6001	10.5093	10.7057	10.433	10.6832	10.8265	10.7353	10.8141	10.2911	9.76801
SNAPC1	6.30091	6.16687	5.77808	5.6303	5.88324	6.10805	6.3307	6.01925	6.18613	5.80722	6.26891	5.99996	6.12322	6.32859	6.1651	6.53005	6.18294	5.91138	6.53483	6.24746	5.79082	5.8876	6.64609	6.68807
A730024F05RIK	5.48564	4.97305	5.89248	4.96803	5.0303	4.80092	5.26124	5.96068	5.74586	5.32589	5.1402	5.14789	5.43854	5.41074	4.64038	5.2801	4.84642	5.37219	5.1221	5.55599	5.77114	5.37174	6.12823	6.41785
IAH1	9.39372	10.0574	10.2238	9.67311	9.77278	9.60888	9.76649	9.93175	9.89305	9.45592	9.62814	9.62814	9.69392	9.84424	9.63532	9.54191	9.70554	9.70203	9.80123	9.10663	9.16811	9.39157	9.70581	9.62644
LOC434635	4.48667	4.27375	4.62009	4.34395	4.22614	4.55596	4.27588	4.47558	4.37337	4.07053	4.84605	4.14427	4.43922	3.54677	4.33234	4.66681	4.49306	4.32024	4.60761	4.51757	4.554	4.72817	4.22415	3.94133
TMEM39A	8.46166	9.05741	8.44905	8.62084	8.72982	8.68274	8.53413	8.32649	8.35689	8.48751	8.34941	8.31637	8.40746	8.73517	8.2042	8.79344	8.70724	8.86132	8.87579	9.26425	8.97724	8.9841	9.51857	9.59256
SLC29A4	4.8152	4.36652	5.12078	4.56235	4.59649	4.38817	4.05882	4.59264	4.32994	4.85457	4.88823	4.58539	4.14287	4.44276	4.67006	4.28467	4.33538	4.3641	4.23652	4.46483	4.23672	4.62065	3.91142	3.8525
CDCP1	4.94329	4.88394	4.59944	4.80842	4.81857	4.63221	4.86468	5.38114	5.50615	5.26542	3.87832	4.85789	4.5715	4.90032	5.20605	4.59698	4.79622	5.29252	4.41883	4.94898	4.56224	4.83279	5.31771	5.41129
BC005764	5.27949	4.95264	4.92566	4.29509	5.19047	4.79048	4.61211	4.66631	5.02658	4.91579	4.6461	5.0103	5.23993	5.55091	5.67328	4.81869	5.14814	4.54615	4.85443	5.04473	5.03558	4.98896	5.2766	5.53906
JMJD2C	6.67981	6.29747	6.95066	6.33054	6.48316	6.27253	6.56444	6.48882	6.71423	6.52213	6.72994	6.43476	6.20981	7.07893	6.49014	6.93313	6.36534	6.5534	6.58506	6.59185	6.22421	6.40236	6.90928	6.96262
NSG1	5.09887	5.0929	5.09907	5.19991	4.4922	4.36504	4.86709	4.66863	4.83828	5.28469	4.22051	4.52627	4.91341	4.14078	3.73021	4.80472	4.57455	4.46162	5.05966	4.12526	4.2783	4.14011	4.51119	4.79653
MOCS1	11.5527	11.6333	11.3386	11.965	12.1054	12.1591	11.7621	11.1722	11.7461	11.5631	11.7015	11.784	11.7912	11.7821	11.9405	11.5458	11.6752	11.7304	11.5156	11.09	11.0719	10.8852	10.3112	10.6224
PHF23	5.48736	5.389	5.48946	5.39863	6.2115	5.95854	5.73382	6.01649	5.54252	5.49057	5.2111	5.97945	5.83897	5.95373	5.2828	5.89187	5.89253	6.05449	5.43989	5.68151	5.68644	5.71453	5.75907	5.81271
PRKCH	5.15175	4.60666	5.17259	5.58918	4.66923	4.94218	4.96486	5.22645	4.85618	4.97755	4.77527	4.59036	5.02905	4.88692	5.07173	5.00337	5.01575	5.18438	5.20871	5.11055	5.49683	5.29571	5.87996	6.25386
SPIRE1	5.09261	4.85166	5.00828	4.45285	5.04929	4.70027	4.96845	4.76608	4.92415	5.08983	4.81444	4.86002	4.75904	4.82649	4.68294	5.05085	4.98857	4.96345	5.08555	4.8353	4.93062	4.91151	5.1463	5.04506
SDC2	10.9926	11.0514	10.8841	10.7134	10.7637	10.7484	10.7926	10.6936	10.8367	10.8406	10.9511	10.9058	10.8807	10.9745	10.8202	11.0121	11.1152	10.992	10.9218	11.0289	11.2042	11.0531	10.7853	10.553
CHERP	7.82122	7.96723	7.28187	8.07216	8.02892	7.74276	7.91501	7.35609	7.61236	8.0365	8.12917	8.18303	8.09017	7.86015	7.80023	7.67861	8.03825	8.00359	7.90026	7.89312	7.63637	7.61828	7.30705	7.20574
AA409316	6.91993	6.96968	6.02607	6.96221	7.22056	7.08621	6.36541	6.02652	6.70423	6.78976	6.93584	7.09635	6.61519	6.88151	6.92885	6.69069	6.82285	6.80246	6.49845	6.81248	6.46178	6.78607	6.16538	5.97557
NUDT21	6.83449	7.39515	7.43561	7.17723	6.85712	6.85393	7.24157	7.61211	7.35833	7.13825	7.29142	6.97659	6.73929	7.42273	7.12067	7.45861	7.08671	7.13791	7.09823	7.73407	7.49476	7.85634	8.18938	8.39234
AI413582	6.25966	5.83776	6.2678	5.45519	5.61673	5.69182	5.74485	5.94229	6.22852	6.12564	5.91657	5.7837	5.94401	5.80256	5.84263	5.85325	5.82709	5.85465	6.02585	6.16434	6.21372	6.41856	6.62486	6.75559
ALOX5	4.28243	4.45156	4.29314	4.77965	4.185	5.037	4.88696	4.41223	4.23398	4.12851	4.6492	5.26607	4.37082	5.09171	5.21618	6.01014	5.26068	3.68081	5.15953	5.85812	6.72015	6.19869	4.89258	5.09678
A430033K04RIK	4.81265	4.96843	4.58444	5.31019	5.60426	5.01519	5.10654	4.49759	4.75683	5.14255	5.19292	5.39531	4.63837	5.04541	4.83498	4.52307	5.22669	5.19327	4.9503	5.16106	4.9855	5.28031	4.74837	4.65874
TRIAP1	8.52558	8.76857	9.14069	8.55765	8.27871	8.4784	8.66621	9.09631	9.04705	8.71042	8.48307	8.48469	8.49988	8.55604	8.46809	8.59826	8.44365	8.76376	8.62107	8.49848	8.28111	8.50916	8.79967	9.02148
LOC100047155	6.95734	7.13292	7.19462	6.94453	6.60889	6.89171	7.18697	7.44767	7.0903	6.92388	6.86065	6.94852	7.01287	7.10943	7.04935	7.03825	7.08408	7.14087	6.97916	6.94112	7.3006	7.05864	7.58642	7.74964
GPS2	8.06689	7.91067	7.55774	8.04936	8.09182	8.27015	7.94419	7.53436	7.72089	8.03057	8.05046	7.92267	8.18209	7.91398	7.96075	7.70184	7.95939	7.91232	8.01186	7.80429	7.73514	7.62278	7.4781	7.40157
KEL	4.59159	4.38576	4.39733	4.82827	4.6055	4.63488	4.14897	4.35941	4.42894	4.0892	4.32813	4.24072	4.61287	4.5289	4.59112	4.67113	4.66486	4.69873	4.60856	4.24085	4.3124	4.0901	4.55098	4.76978
5830427D03RIK	6.34904	5.78035	5.88925	6.00443	6.29971	5.84663	5.67572	5.82103	6.11867	6.26122	6.24506	6.07444	6.05821	6.17394	5.91273	5.7553	6.25382	6.07989	5.61903	6.7002	6.86052	6.5593	6.30905	6.19427
MANBAL	9.22701	9.10672	8.75339	9.35051	9.17261	9.18806	9.10306	8.77888	8.9958	9.0605	9.21831	9.21592	9.30334	9.20085	9.29929	9.12909	9.29899	9.18566	9.00827	9.19988	9.29198	9.22941	9.03091	9.10758
RPS13	11.1797	11.5301	11.8868	11.4032	11.0183	11.0401	11.4791	11.8541	11.613	11.2449	11.3531	11.3694	11.4506	11.4659	11.5215	11.591	11.2913	11.4985	11.4147	11.4658	11.9144	11.9537	12.5027	12.8068
TMEM32	8.03372	8.25496	8.5838	7.99817	7.83053	7.99428	8.32699	8.85333	8.45178	8.31815	8.11923	8.04078	7.89747	8.11631	7.88355	8.15069	8.14915	8.0656	8.25968	7.84028	7.79126	7.69111	8.12063	7.99117
HIRIP3	6.45146	6.31877	6.30608	6.47816	6.90649	6.65986	6.49949	6.13043	6.4452	6.36114	6.68249	6.71693	6.56532	6.46796	6.41877	6.55292	6.77105	6.55241	6.56156	6.46024	6.42045	6.62633	6.07961	5.70718
CYP3A11	12.7286	13.6488	13.8847	12.9355	12.9551	13.1302	13.3754	13.3209	13.213	13.1422	12.6522	13.1632	12.6942	12.4914	12.8013	12.9477	13.427	13.1941	13.5101	11.6885	11.5616	12.4717	10.0617	8.4684
PLEKHA3	7.50849	7.25888	7.75213	7.56075	7.25171	7.28434	7.50686	7.84898	7.78749	7.54867	7.23164	7.3742	7.4769	7.86181	7.59749	7.68367	7.46475	7.6248	7.75149	7.3762	7.19226	7.0225	7.76355	7.66549
SLC9A3R2	7.69363	7.59052	7.2959	7.79589	7.84902	7.84314	7.49857	7.3519	7.28352	7.19415	7.53157	7.68527	7.34007	7.40745	7.65229	7.55878	7.65748	7.45431	7.32425	7.47452	7.45052	7.54851	7.12101	6.73415
ADAM23	9.20523	9.41749	9.27829	8.86833	9.2208	9.02639	8.833	9.34375	9.23875	8.96696	9.21031	9.04809	9.33138	9.12023	9.06965	9.30044	9.64887	9.61156	9.06627	9.19431	8.83412	8.56176	7.99552	7.55309
PITPNM2	8.32167	8.59293	7.53183	8.76347	8.9286	8.9014	8.70897	7.86171	8.18079	8.70914	8.55616	8.94529	8.94738	8.6119	8.59713	8.34206	9.02807	8.83755	8.50559	8.14558	8.37916	8.26988	7.57418	6.87208
HOXA7	5.12424	4.811	5.08709	4.9977	5.58305	5.62072	4.99371	5.41334	4.93177	4.81023	5.42694	5.17694	5.66475	4.9911	4.88926	5.49298	4.7109	4.80049	5.5405	5.49526	5.52391	5.38714	5.27841	5.21162
0610006I08RIK	9.8605	9.71433	10.0607	9.91056	9.96536	9.79857	9.70258	9.77859	9.77827	9.68583	10.1657	10.0281	9.96616	9.78633	10.0385	9.89114	9.63545	9.93722	9.8879	9.49937	9.86615	9.90946	9.16432	8.96188
ZNRF2	9.29779	9.63922	9.51447	9.43534	9.32905	9.53833	9.54147	9.77708	9.7163	9.70288	9.85519	9.48796	9.76803	9.59449	9.5573	9.98157	9.71606	9.67158	9.68373	10.237	10.1402	10.3683	9.92156	9.72334
SUMO2	9.7497	10.207	10.4881	9.87067	9.94604	9.70431	10.3084	10.8162	10.4703	10.1971	9.98912	9.87315	10.057	10.2287	9.82828	10.2659	10.139	10.1723	10.3196	10.3103	10.3275	10.4447	10.726	11.0843
ATP6V1G1	6.63457	6.41186	7.12296	6.88826	6.78246	6.58598	6.98419	6.99495	6.83423	6.53827	6.77163	6.47153	6.54669	6.57995	6.86245	7.03017	6.46409	6.72833	6.90568	6.49836	6.58078	6.60293	6.94545	7.3473
1810022C23RIK	5.1764	4.71262	4.67132	5.77913	5.06474	4.94597	4.48713	5.14952	5.44381	4.72499	5.33759	4.89686	5.23233	5.0308	5.48614	4.9105	5.28669	5.09019	5.27368	4.86339	4.74409	4.93591	5.10256	5.16594
BMP8B	4.84228	4.67837	4.69918	4.09229	4.68992	4.65956	4.84011	5.23724	4.2964	4.4943	4.36337	4.39913	4.05473	4.37065	4.62029	5.00922	5.1737	4.9847	4.45231	6.16707	7.38663	6.14672	4.3722	4.68119
MITF	5.09151	5.47739	5.41608	4.73446	4.93203	4.83279	4.92807	4.91498	4.81	4.66162	4.8371	4.44282	4.69207	4.7535	5.30297	4.44868	4.97384	4.82433	4.7099	5.26755	5.20341	5.11042	4.96043	4.80454
OLFR213	4.9631	4.99777	5.33311	5.0998	4.90347	4.39546	4.89516	5.10029	5.43972	4.86953	5.08816	5.32825	5.41227	5.07153	4.57258	5.12254	4.97676	4.28903	4.84989	4.8625	4.86344	4.99035	5.1146	5.24272
RPS7	9.86696	10.0509	10.4777	9.83324	9.47091	9.6014	10.0292	10.8077	10.4831	10.0013	9.97108	9.57197	9.6536	10.0866	9.71823	10.289	9.65688	9.86175	9.98389	10.5574	10.5719	10.1654	11.108	11.5565
NPTX1	4.33951	4.59418	4.39858	4.58809	4.15252	5.14182	4.39815	4.97498	4.21242	4.62388	4.23025	4.35747	4.72214	4.17142	4.61746	4.15804	4.41175	4.79676	4.08784	4.3748	4.42744	4.20865	4.64504	4.79795
ERH	10.5375	10.201	10.6447	10.4298	10.5436	10.5446	10.3102	10.5753	10.3538	10.3421	10.373	10.4493	10.2349	10.2774	10.6517	10.5835	10.3304	10.2972	10.4676	10.7036	10.5387	10.5215	10.9076	10.852
SS18L1	5.45258	5.03675	5.19139	5.11971	5.38566	4.97832	5.28293	5.43737	5.08969	5.2726	5.2612	5.33107	5.18547	5.27829	5.25162	5.29946	5.35921	5.18192	5.4683	5.0875	5.10106	5.03995	5.20072	5.31276
V1RH16	3.96199	4.06795	3.79768	5.03909	4.27447	4.34927	3.62339	4.77335	4.558	4.42573	4.84978	4.99544	4.31978	4.63388	4.67004	4.36865	4.246	4.72074	4.28173	4.43131	4.59473	4.66107	4.89127	4.89486
GTF3C2	8.59038	8.67981	8.61406	8.7512	9.04519	8.79148	8.63494	8.73398	8.66783	8.72487	8.67085	8.68868	8.78046	8.79486	8.59656	8.40849	8.90102	8.88696	8.38937	8.49903	8.56405	8.79625	8.16845	7.87766
LARP5	5.83525	5.40438	5.34824	5.67742	6.06755	5.5551	5.20656	5.34001	5.47111	5.76625	5.53602	5.7097	5.44066	5.82657	5.21314	5.32394	5.64665	6.02447	5.37313	5.58528	5.42673	5.35002	5.13029	4.96725
TAS2R131	4.79868	4.36393	4.45594	4.93771	4.28052	3.99075	3.59792	4.42517	4.39364	4.53199	4.60596	4.35912	4.17499	4.0768	4.68765	3.57401	4.67757	4.6317	4.39325	4.98055	4.77958	4.6208	4.1266	4.31898
MRPL51	5.56622	5.59197	6.03962	5.78792	5.85773	5.7967	5.63716	5.60352	5.73272	5.58829	5.70681	5.56599	5.76747	5.79963	5.42611	5.77871	5.46354	5.75347	5.78148	5.63996	5.73276	5.69481	5.56738	5.53738
OLFR10	3.93563	4.7266	4.65887	4.8115	4.75508	4.12307	4.35007	5.14818	4.53351	4.76353	4.1422	4.48271	4.06919	4.38943	4.64037	4.26588	4.68633	4.6753	5.29289	4.45812	4.7203	4.59527	4.1941	4.24372
STARD5	10.2959	10.142	10.396	10.2139	10.4905	10.3555	10.0986	9.85789	10.0613	10.2352	10.1212	10.2705	9.98267	9.93577	10.3605	9.75686	10.433	10.1374	10.222	9.45772	9.24256	9.60604	8.64303	7.88681
OLFR1322	4.16147	4.58888	4.55596	4.62554	4.44883	4.62683	4.28168	4.7538	3.99064	4.41366	4.77698	4.67509	4.42121	3.75883	4.7037	4.63127	3.85923	4.44892	4.19526	4.67024	4.52329	4.64133	4.31084	4.4052
DNALC1	4.61834	4.75946	4.50923	4.04468	3.60422	4.55609	4.17246	4.50118	4.04894	4.23685	4.27686	4.38639	4.35411	4.0204	3.8352	4.43594	4.5839	3.88839	4.55766	4.62763	4.67134	4.40585	4.19597	4.05105
LYPLA2	11.9096	11.7539	11.24	12.0769	11.9261	12.0598	11.6985	11.378	11.5909	11.7678	11.957	12.117	11.9502	11.8413	11.9184	12.0169	12.003	11.8771	11.6882	11.6961	11.5941	11.8178	11.3558	11.4088
COX7A1	7.16754	6.45695	6.57908	7.01472	7.2558	6.94909	6.93252	7.22828	6.21173	6.88298	6.30178	6.72446	7.07732	6.46256	6.80803	6.80142	7.04354	6.41713	6.70971	6.30092	6.72535	6.17853	7.51265	8.52173
TCF23	5.21031	4.59889	4.78269	3.93605	4.62874	5.04281	4.78684	4.84605	4.56822	4.20002	4.55293	4.83611	4.53178	4.91674	5.13026	5.20571	5.09748	4.34295	4.22643	4.75861	4.78729	4.52778	4.32201	4.21034
SSBP3	8.70824	8.67275	8.17159	9.10171	9.15462	8.97065	8.68946	8.16131	8.47549	8.83886	8.8871	9.1063	8.91691	8.80611	8.93796	8.43624	8.94181	8.71466	8.70184	8.20226	8.42378	8.64159	7.84995	7.63536
LRIG3	8.97077	8.69575	8.30769	9.02236	9.17684	9.04571	8.7861	8.3972	8.53435	8.87715	8.6746	8.92573	8.60496	8.82336	8.77478	8.37448	9.00013	8.87091	8.98697	8.423	7.96541	8.33576	7.57221	7.18688
B230378H13RIK	4.29032	4.89689	4.37478	4.67369	4.28295	4.51761	4.52378	4.64215	4.53234	4.75868	4.98782	4.78182	4.2933	4.54517	4.59526	4.50015	4.55255	4.64895	4.66485	4.39036	4.57792	4.6201	4.13002	4.212
SLC27A4	5.50923	5.51863	5.6192	5.96524	5.4244	6.18256	5.46516	5.20214	5.40075	5.48416	5.57136	5.47287	5.29252	5.40386	5.65105	5.40226	5.58252	5.72936	5.39739	5.60076	5.7158	5.57695	5.42008	5.28561
OLFR381	3.81685	3.84858	4.19385	4.48058	3.46673	3.41056	4.08625	4.57037	4.00064	4.68128	4.14339	4.59779	3.9033	4.30591	4.91415	4.88552	4.41572	4.04507	4.76445	4.41611	4.49559	4.49212	4.66056	4.59096
MED22	6.04987	6.31348	6.08728	6.36469	6.06992	6.41123	6.01578	6.43232	6.19916	6.29411	6.04866	6.39227	6.35363	6.27072	6.37811	6.34345	6.15299	6.42171	6.30234	6.03546	5.98619	6.10703	6.20101	6.23591
GPM6B	4.76334	4.41793	4.71941	4.30113	3.74195	4.72861	4.94409	3.75013	4.48699	4.34762	4.73444	4.52376	4.37814	4.77026	4.58119	4.82438	5.0166	4.37001	4.33433	4.98077	4.95257	4.8825	4.71975	4.79958
RHBG	6.84546	6.62132	6.63271	6.4861	6.20845	6.94602	6.49457	6.0044	7.02897	6.45494	6.83886	6.79583	6.21737	6.1291	7.02681	6.23599	6.14301	6.56638	6.20686	5.80214	5.33629	5.84291	4.92325	4.61134
EXT1	9.45656	8.98182	8.96496	9.37817	9.33195	9.30507	9.0916	8.89259	8.83405	9.26229	9.26341	9.22597	9.14811	9.09254	9.44833	8.99089	9.27133	9.08408	9.15181	9.42852	9.64197	9.49835	9.2387	9.11969
HAP1	5.50968	5.15432	5.20306	5.00901	5.39227	5.25357	5.11516	5.32862	5.0433	5.24281	5.32974	5.47725	5.30059	5.06291	5.53991	5.50099	5.49757	5.26776	5.3348	6.00656	5.58015	5.69885	5.1415	5.16146
DUSP9	4.16023	4.82298	4.50924	4.44336	4.17475	3.56242	4.73519	3.94535	3.858	4.30545	3.86688	4.45427	4.59221	4.20059	4.12905	4.45136	4.82684	4.30385	4.15527	4.17401	4.09457	4.25022	4.49956	4.38376
C2CD3	7.03133	7.23059	6.94778	7.28014	7.57882	7.54631	7.39349	7.14879	7.13826	7.5259	7.36048	7.48764	7.38056	7.31793	7.27769	7.14284	7.63191	7.46774	7.24817	7.12988	6.98566	7.24487	6.76073	6.54598
NDST1	9.2946	9.55619	8.81794	9.6687	9.75513	9.77464	9.39334	8.90624	9.22594	9.70288	9.30696	9.72493	9.62383	9.61524	9.64512	8.93343	9.71845	9.62717	9.06622	8.66343	8.86189	9.3069	8.07805	7.67929
PFDN2	10.4216	10.1587	10.388	10.5798	10.5541	10.4568	10.1845	10.3567	10.1358	10.2843	10.3069	10.3415	10.2252	10.2935	10.4908	10.2902	10.2324	10.3108	10.3467	9.8513	9.80559	10.1357	10.4257	10.7238
ACD	9.25514	9.23895	8.82196	9.49089	9.46543	9.36755	9.17663	8.99802	9.18081	9.26035	9.21151	9.42531	9.46392	9.33497	9.23232	9.37865	9.43731	9.44011	9.3227	9.23858	9.35125	9.50676	8.98133	9.00293
P2RY13	6.3495	6.06664	6.48518	5.60866	5.8196	5.52752	6.27351	6.497	6.62306	6.22107	6.2272	6.20237	5.868	5.97602	6.26916	6.1154	6.28636	6.00134	6.00645	6.12425	5.93008	6.15885	5.31597	5.65889
OTUB2	5.71169	5.48291	5.45918	5.48843	5.25489	5.69096	5.68182	5.52814	5.56452	5.45258	5.56529	5.50517	5.36457	5.41954	5.45621	5.43556	5.53316	5.43113	5.34604	5.66044	5.52761	5.52607	5.36862	5.27363
LRRC57	7.41009	7.56749	8.10796	7.64999	7.38509	7.52755	7.71542	7.83741	7.97951	7.81799	7.5484	7.34561	7.72004	7.92205	7.57453	7.64794	7.38713	7.70782	7.8856	7.48175	7.75308	7.67485	7.99813	8.07556
PPP1R3F	5.42739	5.45238	4.78982	5.09278	5.44355	4.11586	4.42169	5.38457	5.27868	5.02268	4.98947	5.12494	5.21231	5.50317	5.51463	5.22279	5.52424	5.35165	5.6332	4.77352	5.23292	5.03923	5.68632	5.6282
IRF2	11.7066	11.9907	11.6502	11.9725	11.7505	11.867	12.1376	11.5061	11.8414	12.2746	11.9803	11.7743	11.7176	12.0344	11.9061	11.7286	12.0604	12.1357	12.2533	11.2935	11.2508	11.625	10.8249	10.4856
CHIC2	8.1949	8.42895	8.61846	8.31401	8.24372	7.90904	8.23821	9.13833	8.52291	8.27436	8.40767	8.10878	8.28939	8.43916	8.19641	8.90674	8.42395	8.44296	8.46386	8.7902	9.04691	8.90721	9.72288	10.5822
GM106	4.19323	4.92557	4.56914	4.75618	4.85068	4.31453	4.67515	4.44691	5.07394	4.66746	4.81555	5.11344	5.052	4.53858	4.97972	5.13715	4.76795	4.54619	5.01657	4.56643	4.47518	4.35864	4.79067	4.73658
IFT172	7.95892	7.83038	7.16965	7.92815	7.94955	8.1195	7.61838	7.22984	7.36662	7.87436	7.92539	7.90636	7.89337	7.80286	7.92485	7.55322	8.00971	7.88487	7.81781	7.59332	7.60077	7.52786	7.11457	6.60184
A730049H05RIK	4.32061	4.26239	4.42113	4.74408	4.6651	4.77911	3.78163	3.48481	4.09136	4.53336	4.43204	4.15354	4.71562	4.20418	4.39649	3.63341	3.49239	4.73973	4.09573	4.89493	4.7889	4.46184	3.90191	4.13165
4933422H20RIK	6.92323	5.48743	6.30443	6.40106	6.74843	7.08137	6.14492	5.97807	5.65356	5.85844	5.89177	6.47976	5.75674	5.09246	5.97114	5.6478	5.57806	5.36532	5.81402	5.64235	6.03764	6.28661	5.15317	4.95701
LGALS6	5.75379	4.88493	5.16353	5.21662	5.2742	5.34618	5.01975	4.95033	5.27533	5.48066	4.85196	4.84319	5.4428	4.79395	5.11359	4.89242	5.70121	5.3386	5.60054	5.29163	5.3739	5.28199	5.03192	4.73254
PTPRB	10.4067	10.1567	10.2019	10.0627	10.3228	10.3676	10.0833	9.79822	10.4675	10.3182	9.9665	10.0183	10.0057	10.0178	10.2781	9.72522	10.3674	9.85685	9.91079	10.7248	10.016	10.4124	9.43225	8.899
MAGEA3	4.91352	4.74393	4.4559	4.46562	4.05411	4.441	4.48681	4.8551	4.70671	4.58486	4.34385	5.2737	5.17218	4.24395	4.60828	4.86751	4.72419	4.62731	4.45364	4.79512	4.76383	4.52711	4.31182	4.1239
CYB5R4	6.73706	6.92966	7.30499	6.76988	6.64969	6.47562	6.90477	7.5117	7.41299	6.95373	6.69926	6.75306	6.59917	6.9112	6.53925	6.9084	6.78138	7.11021	7.02021	7.18311	7.17601	7.0651	7.47975	7.83009
EG654465	4.52287	4.0947	4.50067	4.4277	4.20051	4.73583	4.45905	4.04695	4.79395	4.52068	4.48471	4.00096	5.09808	4.50379	4.36583	4.52088	4.12317	4.63962	4.48583	4.44282	4.48371	4.45853	4.69357	4.57471
ASGR2	8.93969	9.09774	8.77712	9.26644	9.58359	9.00614	9.00375	8.62889	8.85097	9.04492	9.04085	9.15549	9.13557	9.02118	9.20736	8.66282	9.31349	9.06591	8.99036	8.39255	7.984	8.43844	7.44342	7.63344
FIGN	5.99695	5.9881	6.12315	6.05861	6.27607	6.49126	6.24871	5.6568	6.17367	6.24405	6.117	5.88632	6.0678	5.99473	5.89685	5.81295	6.35343	5.97424	6.08409	6.02301	6.08303	6.13863	5.67897	5.23935
SDF2	8.8704	9.10452	9.47817	8.92225	8.71259	8.79894	8.9859	9.38954	9.21715	8.88253	8.94629	9.07761	8.98205	9.00431	8.94671	9.21367	8.80051	9.02982	9.09873	9.06151	9.3715	9.23599	9.64631	9.65078
FGFR1	4.40822	4.17327	4.07038	4.47359	4.25086	4.47784	4.57006	4.27492	3.77268	4.63157	4.15539	4.45835	4.69986	4.04332	4.19211	4.23912	4.45583	4.3314	4.32873	4.28674	4.33237	3.93877	4.74458	5.00521
ASCL1	5.10301	5.20291	4.79844	4.66136	4.41942	4.34471	4.72794	4.56538	5.04802	4.70845	4.44358	4.54685	4.85563	4.89038	4.63945	4.78686	5.19756	4.67799	4.74697	4.5586	4.6004	4.7087	4.81999	4.87791
LOC100047834	10.2902	10.238	10.2686	10.17	10.0581	10.1771	10.0355	10.36	10.277	10.178	10.1331	10.1515	10.2547	10.2302	10.2069	10.1548	10.1155	10.2551	10.3078	10.2496	9.90654	10.0615	10.5182	10.5839
OLFR199	4.74162	4.61644	4.60431	4.52655	4.34539	5.06335	4.31327	4.47783	4.24325	4.48272	4.7103	4.12623	4.90302	3.80362	4.6145	4.4736	4.28771	3.99489	4.44444	4.45386	4.37517	4.40388	4.65496	4.91767
2410129H14RIK	6.19078	6.7046	6.90781	6.07811	6.37852	6.25694	6.27083	7.01734	6.90745	6.46445	6.14084	5.82598	6.24026	6.40776	5.94614	6.10792	6.47176	6.33531	6.41936	6.47009	6.07996	6.42226	6.8823	7.1705
CD63	6.92336	6.08225	6.56558	6.33471	6.52661	6.56831	7.7277	7.54829	6.61573	7.12298	7.70225	7.71834	6.99639	7.45906	7.37507	9.24353	7.14039	6.85115	6.6828	10.6734	10.7763	10.7863	11.2195	11.7438
IFI47	9.1846	9.58415	9.4568	8.72101	8.44529	8.12783	8.85561	8.84945	9.74551	8.93689	9.73386	9.26276	9.05482	9.00654	8.95725	8.96224	9.02526	9.19932	8.98408	9.84853	9.36297	9.71154	9.00254	8.76179
SMPD4	6.70728	6.77944	6.18322	7.09892	7.00986	7.06029	6.92061	6.2858	6.52535	7.03807	6.58759	6.70531	6.99974	6.67243	6.2415	6.86567	6.87861	6.81279	6.73487	6.80447	6.53064	6.78603	6.23647	5.86704
IRGQ	6.70634	7.13916	6.10167	6.65562	6.64335	6.84413	6.57767	6.121	6.57963	6.66095	6.61749	6.97651	6.73264	6.86176	6.64996	6.59367	6.76873	6.7635	6.62241	6.45496	6.75995	6.55996	6.1945	6.11452
NAPRT1	10.7416	10.5819	10.5647	10.9139	11.0041	11.071	10.6134	10.3571	10.4508	10.8396	10.69	11.0165	10.914	10.6472	10.8912	10.3951	10.8456	10.7649	10.6867	10.2655	10.3348	10.1229	9.75368	9.26214
EIF2B2	7.49908	7.70955	7.49581	7.51129	7.75644	7.85221	7.57774	7.34587	7.3975	7.18777	7.44918	7.69352	7.67893	7.48664	7.60719	7.4343	7.34195	7.54217	7.46376	7.45788	7.33043	7.18684	7.71072	7.68346
REEP5	6.84381	6.65135	6.89743	6.6868	6.71974	6.70513	6.78894	7.1836	6.4511	6.98294	6.66072	7.0622	6.98409	6.58844	6.82679	7.01141	6.80549	6.41771	6.80676	7.5487	7.46829	7.18577	8.1368	7.89596
SSTR4	4.66079	3.81439	3.77917	4.02451	4.59561	4.09651	4.18921	4.25033	4.35883	3.83003	3.84057	4.72312	4.15168	4.44937	4.55782	3.96548	3.85486	4.28618	3.92141	3.92024	3.93128	4.20588	4.45668	4.46258
CD3D	5.24278	4.79914	5.43851	4.85653	5.35241	5.0326	4.933	5.21927	5.72374	5.1312	5.17215	5.64917	5.40264	5.13029	5.30872	4.87779	5.33741	4.77479	5.26644	5.22725	5.64962	5.72342	4.52613	4.84492
CBFB	8.486	8.27871	8.54612	8.31046	8.72079	8.24102	8.43599	9.17456	8.41987	8.90602	8.81518	8.65705	8.59126	9.02571	8.26476	9.00505	8.60077	9.16361	8.78176	9.29126	9.37902	9.28223	9.50953	9.68558
DSG1C	4.57344	4.71329	4.83188	4.84246	4.28459	4.39112	4.71321	4.49937	4.58723	4.7525	4.65721	4.87168	4.76208	4.79121	4.73949	5.05235	4.70624	5.1289	4.58403	5.01424	4.86143	5.20583	4.55527	4.25409
RGN	8.07845	8.50125	9.13254	8.29335	8.60257	8.5481	8.83409	8.70277	9.47398	9.1488	8.55293	8.31865	8.545	8.65851	8.71958	8.52952	8.49318	8.72071	9.16694	7.08605	5.86928	6.62972	4.89788	4.80984
PMF1	5.89221	5.10164	5.34009	5.34616	6.03877	5.58453	5.07171	5.05932	5.21474	5.17038	5.19623	5.37355	5.4731	5.427	5.07833	5.54558	5.60107	5.11046	5.57568	5.22543	5.13698	5.21328	5.04523	5.06972
TCL1B3	4.23751	4.77119	5.14234	4.58365	4.31343	4.04952	4.16147	4.18373	3.7024	4.70618	5.02187	4.09406	4.09178	4.86224	4.14702	4.45528	4.57984	4.65579	4.26181	4.87957	5.00669	4.87902	4.53431	4.70254
NOXO1	5.61796	5.38629	5.70455	5.48715	5.40439	5.75951	5.34853	5.32786	5.69084	5.39992	5.53679	5.84505	5.43984	5.2593	5.47001	5.81606	5.20489	5.12917	5.33173	5.47143	5.53673	5.71216	5.16151	5.25937
HBB-B1	10.8917	10.5727	9.78472	10.7337	10.3896	10.2469	11.1623	11.0928	10.8397	10.4239	10.5193	10.6907	10.7432	10.5256	10.3515	10.4252	10.1592	10.9056	10.7436	10.3392	11.011	9.81124	11.9061	12.312
HBA-A1	13.4493	13.2812	11.8851	13.3671	13.3317	12.9184	13.5299	13.2604	12.8019	12.5427	12.6055	13.406	13.2404	12.9037	12.8943	12.9085	12.7284	13.5024	13.316	12.6231	13.3322	12.3569	14.0672	14.7064
FAM18B	4.53846	4.77652	4.39666	4.06936	4.38576	3.97908	4.2533	4.88921	4.76359	4.21903	4.38904	4.51324	4.56498	4.77667	4.33576	5.00433	3.74722	4.33576	4.34216	4.00674	4.25264	3.86332	4.78717	4.54521
OLFR1286	4.49378	4.81721	5.00799	4.81971	4.49322	4.46925	4.84775	4.80847	4.86698	4.7002	4.45023	4.42199	4.40472	4.25013	4.50402	4.83963	4.40596	4.70035	5.03584	4.9645	4.64743	4.92946	4.38879	4.3633
RBAK	7.03344	6.66984	6.73347	6.74564	6.6913	6.83792	6.71356	6.77969	6.69358	6.75336	6.98304	6.70603	6.91373	6.76488	6.82711	6.78501	6.90119	6.83028	6.82369	6.9389	7.03203	6.92414	6.79382	6.66408
OLFR366	4.79652	3.80973	4.62789	4.86352	4.37465	4.26702	3.86737	4.69688	4.47304	4.75335	4.60208	4.2788	4.30233	4.46839	4.72332	4.34078	4.38796	5.075	4.36472	4.5352	4.66392	4.5073	4.12483	4.31949
OTOA	4.11816	4.52818	4.45858	4.69669	4.46147	4.17495	4.47393	4.41706	4.91131	4.53237	4.29858	4.39249	4.09549	4.55022	4.34746	4.71458	4.73291	4.70782	4.69708	4.39762	4.56283	4.59385	4.00057	4.21763
OVOL2	5.30756	5.02011	5.11031	5.40238	5.28042	5.08726	5.09855	5.20206	5.13312	5.12381	5.62194	5.27954	5.02638	5.02528	5.62785	5.22758	5.07827	5.51174	5.12952	5.11165	5.33084	5.37814	4.91139	4.84899
OLFR46	4.49211	4.49581	4.01406	3.93434	4.88885	4.20396	4.53144	4.32524	4.65028	4.89875	4.96949	4.47668	4.95291	4.56923	4.67433	4.74442	4.69337	4.5465	4.68342	4.84222	4.78598	4.9307	4.41763	4.61822
FKBP9	8.86599	8.8875	8.84563	8.91506	8.91128	9.04697	8.90497	9.10726	9.05043	8.6966	8.81023	9.02157	8.95024	8.94332	9.04997	9.25999	9.22717	8.87019	9.06322	9.17936	9.22279	9.29132	9.40556	9.54856
CYSLTR1	5.24861	4.42583	4.80205	4.36153	4.76317	4.09951	4.43944	4.70245	4.57355	4.54289	4.56782	4.58096	4.76521	4.86464	4.59449	5.16109	5.04276	4.66981	4.93564	4.93665	4.72213	5.09455	5.46526	5.88402
ELMO1	4.91252	4.66564	4.76261	5.01315	4.85937	5.01376	4.88315	4.82444	4.79262	4.87109	4.82472	4.79213	4.70245	4.61801	4.66901	4.86772	4.68945	4.73522	4.77112	4.8242	4.74283	4.86155	4.96153	5.0066
BMYC	5.00652	4.99145	4.33137	5.67641	4.85906	4.97884	5.29529	4.32151	5.09685	5.35857	4.78304	5.44766	4.9662	4.61288	4.46139	5.35834	4.31327	5.17249	5.53145	4.5033	4.64193	5.35381	3.43548	3.68285
PADI2	4.43209	4.65339	4.65193	4.73588	4.56442	4.29144	4.52376	4.65857	4.78972	4.39833	4.45003	4.15874	4.5816	4.25498	4.75126	4.46282	4.50076	4.45352	4.57689	4.33488	4.48996	4.3555	3.97298	4.15196
SMGC	4.65164	4.37003	4.67252	4.74153	4.79797	4.52918	4.45309	4.32264	4.58501	4.43844	4.73779	4.42437	4.63928	4.2628	4.47278	4.58079	4.46257	4.80364	4.60633	4.67816	4.70162	4.54508	4.42325	4.40148
INTS1	8.40236	8.23822	7.42769	8.43961	8.38393	8.62536	8.16592	7.58479	7.98201	8.18239	8.33368	8.61593	8.38232	8.35609	8.16983	8.20823	8.29884	8.30046	8.24826	8.41179	8.47075	8.31165	7.89292	7.33191
PCYT1A	8.44053	8.11397	7.89212	8.23124	8.24307	8.41216	7.82287	7.48676	7.89799	8.09899	7.86131	8.33249	7.90037	7.63836	8.32575	7.242	7.58214	7.91886	7.50573	7.54928	6.64165	7.1259	5.57231	5.97054
PRELP	10.9587	10.6639	9.89737	10.3768	10.7936	10.7963	10.5485	10.0277	10.2562	10.613	10.717	10.7431	10.0918	10.3099	10.3615	10.2062	10.7686	10.4556	10.4067	10.5246	10.3477	10.8132	9.59559	8.62271
DEFCR4	4.46006	4.66152	3.94538	4.97135	4.06112	4.7549	4.06128	4.13215	4.14687	4.09756	4.5447	3.92626	4.60841	4.00299	4.49077	4.52148	4.88507	4.57129	4.62283	4.69918	4.74311	4.85642	4.41606	4.55027
TUT1	8.45179	8.12036	7.65469	8.26366	8.42962	8.29568	7.9795	7.72194	7.64281	7.8985	8.22367	8.46885	7.94297	8.15505	7.95132	8.18143	8.28532	8.30452	7.9414	7.77999	7.93648	7.89258	8.08401	8.08949
LOC100047651	10.457	10.8297	9.88746	10.951	11.2382	11.4711	10.9985	10.2661	10.6867	11.0554	10.7448	11.2821	11.3364	11.2289	11.3202	10.7081	11.5557	11.3885	11.12	10.2241	10.5951	10.9373	9.59445	8.89759
RASSF1	7.3156	7.1749	7.33496	7.44451	7.50133	7.28238	7.30557	7.71131	7.11958	7.5725	7.22944	7.34095	7.48117	7.24227	7.35685	7.43682	7.27649	7.30643	7.23496	7.61841	7.29106	7.57931	8.42919	9.43826
SLC7A8	5.53309	5.32968	5.30799	5.42142	5.19722	4.69715	5.32392	5.21728	5.55584	5.2635	5.31855	5.34054	4.96217	4.98787	5.43323	4.9796	5.57321	5.32275	5.25924	5.17798	5.22435	5.23057	4.66659	4.95795
LOC100048221	8.36592	8.33874	7.81319	8.63298	8.54423	8.61413	8.30336	7.62744	8.01938	8.16377	8.31782	8.42916	8.38877	8.34472	8.35806	8.16312	8.4637	8.44647	8.16087	8.16424	8.4295	8.35152	7.95179	7.94614
COMMD3	9.77945	9.7507	10.2543	9.62711	9.55041	9.44336	9.54528	9.91895	10.0722	9.60442	9.64858	9.43396	9.53008	9.62156	9.53201	9.63331	9.56334	9.65442	9.60978	9.86822	10.2189	10.0183	10.5424	10.485
1110028A07RIK	8.10259	7.44968	8.19269	8.40296	8.33918	8.76792	8.14442	7.75691	8.42105	8.12026	8.11072	8.42513	8.0285	7.59258	8.48529	7.54211	7.19619	7.72198	8.1734	6.23053	6.31233	6.07374	5.54656	4.82709
OLFR745	4.88058	4.14166	4.61528	4.08843	4.71861	4.36618	4.4816	4.32136	4.30362	4.17644	5.0093	4.25367	5.15178	4.54568	4.54132	4.59952	4.22095	4.16174	4.53996	4.16287	3.89753	4.01975	4.59234	4.37759
MTHFD2	4.72532	4.82427	4.69145	4.4687	4.15852	5.06583	4.97456	5.46253	5.22485	4.8519	4.43508	5.26858	4.60626	5.42903	4.8434	5.42407	4.93327	4.77019	5.28479	5.48854	5.68893	5.67798	5.96645	6.25795
CRYZL1	7.19277	7.28968	7.638	6.82722	6.84914	7.01546	7.13378	7.63376	7.56838	7.04038	6.97894	6.97966	7.16417	7.31267	7.00018	7.33928	7.01587	7.02841	7.2952	7.19051	7.39354	7.58976	7.90001	7.96757
GM889	4.78021	4.99882	4.35415	4.71971	4.94538	4.77929	5.06572	4.74733	5.01752	5.02588	4.93842	4.72389	5.12539	4.85387	4.76298	4.79687	4.51616	4.83964	5.01058	4.93946	4.71619	4.66665	5.34314	5.14602
PANX3	5.04012	4.67366	5.52398	5.54553	5.19695	5.10406	5.22211	4.67958	4.93574	4.98761	4.88683	4.89822	5.27977	4.98042	5.03898	4.78512	5.00528	5.12368	5.14595	4.95583	4.63257	4.70269	5.27775	5.19024
2310001A20RIK	9.51319	9.59938	9.47309	9.63619	9.34713	9.74365	9.6399	9.26662	9.48371	9.58236	9.51505	9.62741	9.6144	9.3804	9.62515	9.5381	9.57902	9.43692	9.63997	9.53817	9.54403	9.45155	9.3047	9.09757
PELP1	6.12936	5.91778	5.46793	6.05248	6.09607	6.19351	6.03259	5.48041	5.74435	5.75074	6.11089	6.0905	6.13828	6.00344	6.24956	6.02627	5.7997	6.03892	5.8954	5.78319	5.94249	5.64724	5.37287	5.41113
2310016C08RIK	6.59431	6.15761	6.46097	6.44688	6.14675	6.13666	6.395	6.94494	6.34622	6.18665	6.49514	6.17641	6.66289	6.63919	6.22086	7.17296	6.32527	6.15688	6.41267	7.68078	8.9879	7.81677	10.1183	11.4488
OLFR937	4.66125	4.39144	4.59434	4.18626	4.67193	3.77908	4.5838	3.84061	3.98394	4.18589	4.03557	4.13986	4.36346	4.5162	4.83777	3.99652	4.58301	4.71828	4.69626	4.18878	4.47908	4.29485	4.9114	4.69976
WIZ	6.2854	6.37946	5.44185	6.41005	6.59255	6.62187	6.17343	5.72344	6.17876	6.39978	6.06939	6.55388	6.30964	6.27929	6.22489	6.08257	6.62824	6.33794	6.18589	6.05887	5.8967	6.08361	5.21983	5.61561
ZSWIM1	6.88447	7.0029	6.3583	6.07352	6.64077	6.81383	6.62863	6.45416	6.59277	6.45506	6.58873	7.09127	6.90095	6.73628	6.75992	6.56893	6.72175	6.84387	6.53637	6.28672	6.13118	6.19212	5.93014	5.67485
BBS5	6.56208	6.62892	6.79119	6.58061	6.16181	6.44076	6.6781	6.74796	6.70607	6.77254	6.46728	6.19397	6.38641	6.52583	6.56251	6.49669	6.49689	6.56818	6.86859	6.39801	6.28246	6.53238	6.71771	6.78108
NCAPD3	8.32586	7.42736	8.11019	8.02871	8.20628	8.06117	7.76943	7.92498	7.88974	8.17401	8.405	7.86295	8.12195	7.83273	7.79471	8.11951	8.11282	7.80957	8.1138	7.94027	7.85247	7.74639	7.56708	7.35314
ESAM	9.23552	8.60069	8.77127	8.69647	8.88558	8.9363	8.60391	8.70476	8.80333	8.69094	8.80302	8.67721	8.99058	8.6069	8.78663	9.14965	8.82796	8.5429	8.70298	9.70147	9.55119	9.6321	9.96828	10.3262
ZMYND10	4.76448	4.40315	5.16919	4.67953	4.70308	4.99732	4.78648	5.17889	4.64668	5.44892	4.70401	4.46663	4.08782	5.22839	4.64608	4.96656	5.03521	4.30624	4.66564	4.90094	4.95254	4.87589	5.05079	5.18579
PILRB1	5.62994	5.57925	5.66987	4.44085	4.55809	4.87903	5.46426	5.86805	5.39748	5.37359	4.78483	5.0349	4.84639	5.45065	5.52037	5.06513	5.37289	5.29861	5.6277	5.69391	5.74762	5.62128	5.35415	5.50147
PLEKHA1	8.54612	8.2258	8.37081	8.00474	8.44981	8.70221	8.31309	8.48155	8.45957	8.67711	8.36701	8.35519	8.37993	8.14646	8.28116	8.66948	8.541	8.13847	8.38622	9.76353	9.46562	9.98898	8.95225	9.0819
NHSL1	5.93536	6.90666	6.13595	6.36939	6.1809	6.25284	6.71526	5.91345	6.17973	6.37173	6.63566	6.38616	6.37812	6.41203	6.36535	6.41219	6.97305	6.67802	6.3418	6.90859	6.89965	7.24756	6.41817	5.92113
H2-M1	4.5226	3.98681	4.06023	4.35454	3.52186	4.453	4.47932	3.47257	4.04818	4.32232	4.64017	4.63838	4.08881	4.00288	4.28289	4.4157	3.86331	3.51355	4.06573	3.94623	4.11049	4.10484	4.55805	4.33185
OS9	10.3115	10.9438	10.1365	10.9524	10.7711	10.8532	10.9905	10.3403	10.4623	10.783	10.7841	10.8249	10.8515	10.9033	10.8837	10.618	10.9536	10.8849	10.4105	10.1376	10.4709	10.3468	9.7626	9.90178
QARS	9.37926	9.73114	9.40803	9.70983	9.47386	9.30002	9.53454	9.53212	9.54263	9.37606	9.55574	9.57248	9.73621	9.49109	9.55581	9.49266	9.53575	9.66734	9.51462	9.38201	9.61337	9.64341	9.90014	10.008
ASB1	4.66456	4.80032	5.1278	4.90341	4.77809	4.97243	4.95619	4.84117	4.89113	4.97943	4.82722	4.68076	4.85523	4.61924	4.55871	4.90328	4.78384	4.73251	5.02147	4.89675	4.80647	4.85196	4.69595	4.73979
GPR152	4.92523	5.17407	4.76181	4.39788	4.46841	4.4976	4.51239	4.80883	4.66841	5.08673	5.20508	3.77289	5.11754	4.28347	4.53331	4.92716	4.90267	4.43761	4.81941	4.76025	4.84051	5.0389	4.35265	4.52052
IGTP	9.39097	8.97816	9.5639	9.00138	9.40601	9.00807	9.14119	9.07628	10.2216	9.2023	9.45971	10.1889	9.66542	8.96612	9.41529	9.07908	8.83682	9.35643	9.50323	10.414	9.9702	10.6498	9.49025	9.25418
GAA	9.15577	9.66747	8.82638	9.75355	9.76276	9.80412	9.62958	8.9374	9.05533	9.48345	9.44561	9.95842	9.95367	9.73883	9.88203	9.31732	9.83454	9.66718	9.57939	8.94499	9.35799	9.58866	8.49056	8.2623
RNF20	6.09098	6.08035	6.19228	5.66492	5.67675	5.81435	6.10994	5.76713	6.4821	5.69812	6.30758	5.74963	6.03351	5.97719	5.12231	6.13827	5.81	5.75909	5.95664	6.30103	6.20159	6.16285	5.97971	5.75506
IL17RC	7.91002	7.81866	7.5054	8.02561	8.24769	8.21789	7.78452	7.51166	7.37507	7.87069	8.00981	8.13311	8.05133	7.81941	8.05903	7.82266	7.8669	7.72837	7.80229	7.53073	7.70219	7.55961	7.31556	7.36978
HIST1H2AF	7.3932	7.08314	7.73562	7.41075	7.74163	7.74517	7.71602	7.17477	7.28463	7.57885	7.59799	7.73112	7.24729	7.09132	7.54874	8.07213	7.27063	7.19711	7.44667	9.23551	8.61758	9.23098	8.15127	7.88501
1190002H23RIK	4.89809	4.35173	4.5445	4.86304	4.93404	4.63839	4.61101	4.82933	4.73853	4.71518	4.49405	4.89969	4.72149	4.75788	4.45601	4.49284	4.20036	4.20421	4.87458	4.85108	5.25318	5.36314	6.11215	7.02914
FAM119A	6.4799	6.1854	6.60886	6.52117	5.74608	6.35647	6.16439	6.18205	6.16948	6.43735	6.17985	6.22993	6.22301	6.37793	6.1237	6.64247	5.89911	6.06435	6.21683	6.88924	6.68547	6.49612	7.18725	7.2541
OLFR630	4.09779	4.46856	4.48498	4.41303	4.39289	4.50799	4.69338	4.46903	4.69464	4.68336	4.29336	4.69944	4.88453	4.50839	4.14803	4.58292	4.62923	4.33214	4.27727	4.19309	4.10131	4.03497	4.37105	4.6089
PABPNL1	5.06223	5.10538	4.40955	4.56021	4.71721	4.52801	4.3007	4.63657	4.66898	4.6781	4.84607	4.8665	4.54342	4.87009	4.96344	4.32027	4.09729	4.42925	4.68199	4.47964	4.27497	4.33337	4.08613	4.07873
AXIN2	6.46294	6.99211	6.7322	6.65625	7.05279	6.80163	6.50227	6.42735	6.87721	6.58661	6.23819	6.9999	7.14564	6.89239	6.90138	6.09083	7.21012	7.09732	6.85375	5.84057	5.36325	5.29504	4.64818	4.75075
SLC25A23	7.93853	8.59263	7.45389	8.60424	8.96493	8.8715	8.40968	7.47294	8.29257	8.37826	8.24786	8.76776	8.55126	8.49282	8.54541	8.09141	8.57658	8.446	8.38068	7.10438	6.98785	7.8112	6.20112	5.93369
CLEC4B1	5.02875	4.59461	4.45243	4.51107	4.88332	4.93109	4.79904	4.83474	4.89193	4.92465	4.82229	4.59915	4.97288	4.56768	4.4173	4.63243	4.8886	4.72805	4.45072	5.253	5.16646	5.02498	5.43072	5.51979
EG368203	4.69051	4.50148	5.30054	4.37492	4.66231	4.43337	4.62927	5.11084	4.34577	4.88466	4.71092	4.49883	4.27891	4.30219	4.12047	4.91314	4.78886	4.14943	4.88275	4.64581	5.00973	4.77106	3.95628	4.30835
2810004N20RIK	11.016	10.6321	11.1141	10.7081	10.7886	10.5119	10.7717	11.2685	10.9097	10.7779	10.8064	10.6399	10.5508	10.609	10.7716	10.6598	10.6159	10.7159	10.9978	10.5359	10.4031	10.5848	10.9137	10.7547
GJA1	8.60955	7.85425	8.25837	8.14461	8.08897	8.01888	8.08567	8.48623	8.01015	8.76017	8.01965	7.88231	8.57476	8.14058	8.27056	8.74342	8.43598	8.33963	8.35706	8.62568	8.46993	8.81573	9.704	10.92
PRICKLE3	7.03907	6.92895	6.62024	7.50665	7.37709	7.17842	7.22188	6.99581	6.80324	7.14482	7.20308	7.3268	7.1435	7.18811	7.14505	6.8364	7.24457	7.11572	6.77335	6.7809	6.5055	6.46889	7.00649	7.10246
EIF4G2	8.02976	8.48841	8.44199	8.12076	7.77881	7.82415	8.16501	8.7451	8.4616	8.46142	8.05764	7.74224	7.91167	8.27793	7.84054	8.16085	7.93539	8.06282	8.2665	8.36974	8.16785	8.03095	8.61964	8.67356
SCAPER	5.88742	5.44173	5.84655	5.41259	5.5042	5.24518	5.66836	5.44353	5.61332	5.71106	5.52415	5.51395	5.4654	5.69167	5.67984	5.31447	5.38131	5.42233	5.60062	5.5443	5.39059	5.50848	5.70035	5.68896
ARPC1B	8.62157	8.26001	8.63296	8.69319	8.70436	8.65196	8.95876	8.97559	8.53527	8.72849	8.84926	8.81935	8.97257	8.93241	8.87824	9.62938	8.94526	8.63372	8.56869	10.1715	10.4959	10.2268	10.755	11.0564
TMEM9B	7.58278	7.84977	7.92599	7.55521	7.41958	7.44154	7.55172	7.89438	7.78917	7.53082	7.44453	7.54669	7.56563	7.6233	7.39758	7.66769	7.49501	7.80938	7.67437	7.62648	7.96095	7.80287	8.2789	8.21518
CPT1A	4.8108	4.93909	5.23884	4.42372	5.02148	4.41193	5.30715	5.01615	4.97983	5.38755	4.94591	4.74251	5.09233	5.02479	4.87866	5.05725	4.97687	4.89712	4.66628	5.19509	5.31728	5.27999	4.95396	5.08845
AW555464	9.51306	9.70061	8.59041	9.5383	9.81668	10.0202	9.76309	9.22387	9.5513	9.60781	9.62317	9.92773	10.0349	10.0573	9.74205	9.98529	10.0679	10.0038	9.78888	9.89287	10.22	9.98686	9.4833	9.62148
OLFR592	4.8813	4.50133	4.42219	4.76891	4.41366	4.2516	4.79387	3.9838	4.62749	4.60157	4.4761	4.04006	4.23035	4.12317	4.8088	4.44865	4.7673	4.30086	4.73002	4.41607	4.06789	4.24397	4.73501	4.68093
UGCG	9.16963	8.93889	9.35309	9.23283	9.6559	9.10236	9.21412	9.97155	9.15807	9.50559	9.04703	9.49019	9.55244	9.70051	9.16449	9.64669	9.70978	9.62944	9.57695	9.8337	10.3951	10.0506	10.8311	10.8515
ZMIZ1	5.48105	5.58343	4.99441	5.85168	5.88314	5.52198	5.59794	5.1909	5.42108	5.74591	5.40344	5.90238	5.70463	5.55463	5.66514	5.43442	5.58132	5.39897	5.18624	5.46024	5.60956	5.93149	4.76092	5.06665
ITK	4.6053	5.4216	5.00135	4.92399	4.99161	5.0635	4.97888	5.04396	4.70495	4.91623	4.73189	4.78181	4.67555	5.06665	5.10483	4.75556	4.82586	5.16314	5.20746	5.14339	4.9029	5.14391	4.72318	4.59288
ATXN1	6.40624	7.19493	6.67302	6.73605	6.96067	7.02648	7.0937	6.48626	6.56572	7.09321	6.54751	6.77005	6.55711	6.70499	7.11987	6.03789	7.2072	6.46286	6.46496	6.42117	6.03039	6.22259	5.74442	5.6306
ABCD4	5.3537	5.64389	5.32	5.34257	5.67661	5.89779	5.47704	5.41647	5.29037	5.67208	5.64626	5.46931	5.57058	5.61765	5.39168	5.06895	5.39213	5.42697	5.26494	5.13937	5.1539	5.09629	4.79636	4.97256
2810410P22RIK	8.64818	9.15641	9.60953	8.84169	8.70208	8.4767	9.06706	9.95227	9.57112	9.32971	8.88943	8.67813	8.70718	9.26112	8.51459	8.94234	8.65953	9.03044	9.13395	9.01234	9.05776	8.97292	9.69744	10.525
OLFR1213	4.70385	4.93201	4.18985	4.26783	3.95588	3.53363	4.15177	4.53991	4.60044	4.47834	4.26749	4.14613	4.5545	4.37719	3.2889	3.94616	5.09977	4.27348	4.20286	3.68315	3.73082	4.12758	4.60501	4.4434
KLF7	7.4451	7.04252	7.08831	7.24582	7.37435	7.40275	7.45135	7.12663	7.16071	7.45899	7.11866	7.34656	7.14343	7.01685	7.59878	7.03464	7.29421	6.96477	7.04165	7.38045	7.42664	7.77203	6.88358	7.00085
2700087H15RIK	8.56199	8.17685	7.88602	8.48629	8.48034	8.4623	8.19845	8.12461	7.77577	8.22039	8.33813	8.48781	8.25395	8.57437	8.39122	8.64393	8.61018	8.33515	7.95147	8.42933	8.63942	8.50304	8.78825	8.83319
JMJD3	6.34847	6.47621	5.93712	6.80373	6.66558	6.72238	6.46001	6.03206	6.37206	6.05598	6.37705	6.65282	6.4792	6.39928	6.69062	6.4837	6.67115	6.5051	6.07933	6.75551	6.75622	6.54404	6.36363	6.1468
PDCL3	5.73321	5.35679	4.7723	4.49411	4.94894	4.92939	5.03902	5.30369	5.49326	5.67774	5.0346	5.13973	5.25343	5.13019	4.43455	5.33904	5.60175	5.08207	5.23085	5.42356	5.31669	5.44434	4.47302	4.96742
EG624866	4.80567	4.56772	4.6599	4.63996	4.00289	4.61636	3.85727	4.69804	4.55452	4.50184	4.43304	4.3572	4.12546	4.41653	4.33347	4.80666	4.58522	4.41129	4.23621	4.6546	4.69633	4.68081	5.38862	4.99831
SPG20	8.21615	8.05953	8.09474	8.09294	8.35261	8.40023	7.91901	7.7143	8.43684	8.35074	8.37918	8.40527	8.12943	7.89825	7.99457	7.95629	8.08944	7.77523	8.12298	8.18846	7.4619	7.71529	6.88668	6.48707
SIX1	4.57438	4.70228	4.35149	4.50668	4.43566	4.51923	4.52929	4.71566	4.50734	4.15274	4.40594	4.86966	4.51111	4.51467	4.58789	4.95616	4.08189	4.4906	4.35674	4.24798	4.17138	4.39629	4.62341	4.93513
HINT1	11.7787	11.7821	12.2236	11.7372	11.7812	11.5916	11.8883	12.3587	12.1083	11.7496	11.7061	11.8779	11.8633	11.9636	11.7358	11.9784	11.8678	11.7986	12.0034	11.8673	12.3589	11.9936	12.7265	12.7638
PRL7C1	4.00839	4.03307	4.0811	4.19058	3.85057	4.19819	3.22706	4.56911	3.50265	4.08396	4.52761	4.10445	4.1059	4.10289	4.53119	3.86179	3.04925	3.86185	4.32757	3.41679	3.61337	3.62283	4.45936	3.99823
TBC1D25	6.09411	6.31837	5.81737	6.59251	6.57312	6.86223	6.56371	6.23164	6.06544	6.34928	6.52469	6.65579	6.23963	6.47162	6.36972	6.34567	6.37837	6.47114	6.0962	6.18084	6.45793	6.55018	5.92634	5.81863
PSMC5	10.373	10.3589	10.2012	10.6681	10.4741	10.6124	10.3709	10.2642	10.3186	10.3552	10.3819	10.4362	10.335	10.3628	10.6635	10.37	10.338	10.4348	10.251	10.1207	10.1052	10.0629	9.77144	9.9436
STAG2	8.64313	8.48212	8.96301	8.61151	8.82696	8.64259	8.87613	9.37389	8.86646	8.80625	8.81148	8.52155	8.72136	8.86804	8.61819	9.03663	9.14637	8.78829	8.79862	9.08059	8.85916	8.89102	9.49966	9.26528
BIK	7.52064	7.83674	7.5163	7.35189	7.77167	7.69606	7.94773	7.59594	7.6281	7.60292	7.50419	7.69208	7.64377	7.07929	8.25254	7.48497	8.61897	7.42774	7.77277	7.59766	6.98617	7.68801	6.49876	6.14454
PJA2	9.92664	9.99248	9.64968	9.78917	9.85142	9.86748	9.72675	9.70503	9.74776	9.6763	9.66152	9.6506	9.8549	9.79797	9.74569	9.76253	9.83193	9.84379	9.71793	10.2564	10.0984	10.1589	9.96358	9.96131
REG3G	3.33792	3.99095	4.04244	4.1447	3.17743	4.02694	4.31632	3.94377	4.22801	3.91506	3.45295	4.05434	4.34864	3.52297	3.80707	4.23234	4.10896	3.89374	3.94683	3.65104	4.00896	4.11146	4.56617	4.54757
SERTAD3	6.6213	6.53728	6.97624	6.4818	7.13666	7.0371	6.4691	7.0442	6.66564	6.91832	7.0693	7.06903	7.00949	6.79644	6.83739	7.1934	6.92718	6.97986	7.15561	6.9182	7.03431	6.91108	6.58077	6.15362
HIST1H2AO	8.61688	8.2104	8.95275	8.29171	8.82561	8.98721	9.00433	8.59784	8.59467	8.68698	8.77028	8.72799	8.40177	8.1452	8.92693	9.17738	8.32784	8.40664	8.39695	10.4499	9.73629	10.4796	9.08215	9.15414
XRCC2	4.6098	5.03568	5.13527	4.98714	5.07147	4.6835	4.93973	4.93957	5.27281	4.76235	5.02998	5.13281	5.11434	5.22389	4.66676	5.04084	4.89653	5.15377	5.06938	5.21446	5.20888	5.41125	4.99117	4.95581
CES1	9.05192	10.0793	9.778	9.10573	9.09031	8.83476	9.23507	8.95502	9.82053	9.44076	9.41489	9.0309	8.50272	8.95076	8.87433	8.74355	9.11958	9.33179	9.35376	8.90018	7.40199	8.799	6.33769	5.46984
NR2C2AP	7.62795	7.55447	7.56576	7.69396	7.59038	7.85763	7.52807	7.5721	7.64778	7.31082	7.25245	7.73289	7.48357	7.45032	7.63087	7.71796	7.57679	7.50968	7.30347	8.02936	7.60237	7.61097	8.45562	8.34605
GALK2	4.77336	5.14155	4.92481	4.66626	4.77638	4.73973	4.60737	4.67655	4.80918	5.19391	5.21018	4.36941	4.60058	4.46625	4.75607	4.87309	4.98043	4.12894	4.29085	4.48702	4.7945	4.91856	3.83832	4.1742
KCND2	4.4041	4.51679	4.35175	5.4324	4.8436	4.90715	4.62377	4.55004	4.47012	4.32635	4.42017	5.18491	4.31613	4.21568	4.90281	5.06186	4.65826	4.64296	4.75579	4.63521	4.71975	4.97192	4.3055	4.32969
PDZK1IP1	6.96896	5.80021	5.77832	5.72506	6.37241	6.1884	6.20017	5.89859	5.81041	5.74103	6.48836	6.17096	6.19209	5.44231	5.90231	6.61154	6.01631	5.72058	5.98847	6.50473	6.43788	6.65481	5.91228	5.19567
OSR1	5.15695	4.74032	5.01841	4.59911	5.06604	4.85734	5.15907	5.06644	5.1363	4.7899	4.94656	5.30219	4.10269	4.49308	4.95289	5.13865	4.16857	4.83125	5.12886	5.0349	4.99734	4.83564	4.69155	4.53682
OPHN1	5.5829	4.81838	5.37451	4.88754	5.74884	6.00162	5.45364	5.45763	5.08913	5.693	5.68567	5.1982	5.39803	5.29924	5.20761	5.53936	5.73651	5.14467	5.2853	6.17663	6.07537	6.06072	5.72458	5.28012
ADIPOR1	11.2007	11.2581	11.1662	11.3224	11.2159	11.0688	11.3661	11.4125	11.4154	11.3671	11.322	11.2059	11.3214	11.4227	11.1675	11.4375	11.2425	11.4553	11.4262	11.3843	11.6375	11.6565	11.9259	12.0279
4931440L10RIK	4.67049	4.33407	4.92346	4.87929	5.24372	4.25049	4.33339	5.04567	4.92749	4.86761	4.63594	4.49568	4.79546	4.91977	4.58398	5.43755	5.39046	4.95621	5.00391	5.29037	5.09925	4.96872	4.53203	4.72552
AA415398	7.79312	7.24426	7.70167	7.74808	7.69606	7.69722	7.51493	7.64786	7.67129	8.10588	7.85846	7.83584	7.72488	7.75274	7.70458	7.65912	7.72413	7.8819	7.79705	7.53721	7.41399	7.38652	7.06896	6.64543
SUGT1	6.60386	6.12477	6.5226	6.24589	6.10486	6.21927	6.14971	6.65867	6.2253	6.13008	6.03261	6.00088	6.03277	6.14703	6.07684	6.56029	6.41941	5.86069	5.79833	6.49302	5.89414	5.95948	7.09577	6.90989
SLC35A3	6.88266	7.08479	7.54624	7.03757	7.16864	7.08038	7.17113	7.8639	7.05922	7.5058	7.05529	6.61669	7.20922	6.92401	6.84283	7.1155	7.1013	7.34384	7.4982	6.94981	6.69424	6.80207	7.49798	7.18474
EZH1	5.14424	5.29831	4.53745	5.6074	4.87667	5.14775	5.02571	4.80455	4.33336	4.74679	4.74151	4.81874	4.74946	5.09028	5.36379	5.00352	5.16201	5.04002	4.94604	4.36979	4.81101	4.62917	5.18384	5.17423
LTBP4	7.88124	7.59259	7.19688	7.59176	8.06754	8.12965	7.41458	6.99027	7.39195	7.28945	7.51392	7.76849	7.58318	7.23661	7.95803	7.57759	7.67197	7.45605	7.4236	7.80612	7.36185	8.24614	6.74173	6.28784
SNX2	9.32517	9.09339	9.60201	9.05157	9.37154	9.10268	9.21908	9.62182	9.34639	9.23414	9.21363	9.14514	9.18865	9.13545	9.14579	9.3689	9.24075	9.29687	9.38053	9.50418	9.47522	9.56605	9.69065	9.62874
RPLP0	5.81609	5.66356	5.77345	5.86028	5.68849	5.68967	5.81141	5.97791	5.70157	6.04302	5.66354	5.87977	5.68	6.02294	5.90561	5.67171	5.66832	6.1355	5.88074	6.00793	6.33354	5.81405	6.80951	6.68943
VMN2R81	3.93995	4.63558	4.84656	4.46163	4.00155	4.75381	4.66983	4.53576	4.51452	4.45093	4.47314	4.25323	4.7826	4.37834	4.48145	4.57489	4.22332	4.34361	4.57763	4.36789	4.55048	4.55413	4.07683	4.22825
FCRLA	4.94933	4.93301	4.78981	4.74913	4.76447	4.91502	5.26906	5.02687	4.90579	4.92745	4.76727	5.17154	4.99018	4.76576	4.89792	4.89126	5.02629	4.92731	4.80288	5.08097	5.08639	5.00928	4.94309	4.85408
PPP1R10	9.48709	8.58745	8.52826	9.53773	9.13336	9.35592	8.53502	8.92718	8.53701	9.29548	9.28982	9.30122	9.22311	8.81052	9.1997	9.3408	8.87481	9.58328	9.55195	9.2218	9.74485	9.2621	8.70395	8.34492
ELN	4.27233	5.2468	4.7378	4.31832	4.88363	5.3848	5.0792	4.41214	4.43507	4.61342	4.45898	4.82364	4.9847	5.1273	5.50024	5.048	4.96403	4.94617	4.74236	5.65677	5.26317	5.30801	4.80814	4.87991
LOC435565	8.47013	9.1496	9.44359	8.3324	8.96583	8.77588	9.22137	8.95052	9.36676	9.15926	8.72895	8.67826	8.78396	8.74753	8.88795	8.2306	8.92958	8.5951	8.8377	9.11768	8.40654	8.64442	7.85388	7.44417
CHRD	7.02198	7.17766	6.42943	7.3038	7.14575	7.21981	6.75137	6.86769	6.55201	6.803	7.30139	7.15292	7.11993	7.32481	7.09591	7.25923	6.91155	7.19528	6.94688	6.65743	6.57966	6.5854	6.95226	7.37395
RHOX3A	5.08971	4.67132	4.92411	4.47715	5.07885	4.37977	4.6593	5.04457	4.59862	4.68572	4.2741	4.95538	4.81805	4.85884	5.16248	5.34014	4.63651	4.81465	4.65552	4.54871	4.28436	4.53293	4.82375	4.8564
D630044L22RIK	4.61073	4.26286	5.32489	4.7325	4.1709	5.11187	5.27639	4.43558	4.68871	4.91895	4.44023	4.41265	4.79396	4.83061	5.29311	4.62334	4.77207	4.66486	4.52168	4.59403	4.564	4.27421	4.90934	4.96905
TEX264	9.44347	9.12652	9.08505	9.3599	9.36494	9.48097	9.16969	8.95781	9.18353	9.08818	9.23221	9.34504	9.3106	9.0999	9.41448	9.07215	9.28114	9.15471	9.24593	8.86633	8.74663	8.74425	8.603	8.60833
NDEL1	9.51554	9.29043	9.70122	9.356	9.3291	9.29393	9.41447	9.88345	9.49703	9.61867	9.35863	9.34623	9.61831	9.28368	9.45271	9.92217	9.55215	9.69051	9.72102	10.0063	9.78463	9.81337	10.1908	10.4411
CCT2	5.15738	6.09065	5.94229	5.47904	5.53009	5.18419	5.77721	5.79546	5.52562	5.29633	4.77361	5.66243	5.43905	5.59724	5.34482	5.60133	5.42501	5.34268	5.76013	5.69021	5.59383	5.34143	5.99254	6.02178
SSBP4	5.18506	4.71625	4.37421	5.43019	4.67427	5.03675	4.90007	5.03465	4.74737	5.20339	4.98963	5.48978	5.57755	5.00274	4.64502	5.75057	5.59746	5.06717	4.80897	5.23778	5.68173	5.35854	6.1704	5.97022
OLFR281	4.30911	4.44192	4.86071	4.3917	3.41361	3.66433	4.66718	4.18488	4.10919	3.87182	4.82923	4.54818	4.94425	4.3869	4.57772	4.36381	4.18393	4.13914	4.23252	4.0786	4.34954	4.10103	4.63429	4.53398
INHBC	8.11977	9.32845	8.90795	9.25663	9.44143	9.5872	9.15415	8.6176	9.19573	8.98716	8.89627	9.60219	9.09812	9.16666	9.62712	8.76055	9.39095	9.44459	9.05719	7.85526	7.5646	8.56545	6.71046	5.88192
B230342M21RIK	9.52155	9.40241	10.3568	9.67514	9.60955	9.71914	9.94173	9.48985	10.0862	9.92885	9.45579	9.77338	9.39131	9.25348	10.0356	9.70278	10.0085	9.34652	9.84373	9.90316	9.24783	9.77421	8.78061	8.71012
DNAJC16	7.07037	7.65084	6.87607	7.4607	7.16508	7.36629	7.46012	6.53113	7.21198	7.21523	7.2835	7.47538	7.45413	7.57217	7.3106	7.09658	7.41816	7.53494	7.40041	7.40724	7.64652	7.63605	7.08452	6.58631
COX7A2L	9.0819	9.56903	10.0227	9.39136	9.03433	8.89102	9.27462	9.99871	9.76847	9.04414	9.02191	9.0054	9.0661	9.36983	9.08787	9.29894	9.08868	9.39869	9.28153	9.08989	9.68108	9.79122	10.4229	10.8723
MCRS1	5.58426	5.19707	5.33814	5.57918	5.69276	5.74034	5.23238	5.41717	5.57388	5.74698	5.82433	5.40292	5.6191	5.37035	5.70995	5.37239	5.52517	5.26707	5.63435	5.57154	5.54199	5.50484	5.23127	5.39462
LOC100048280	4.74594	3.82709	4.43746	3.92893	4.49747	4.47838	4.47924	4.27416	4.23503	4.31011	3.48937	4.70668	5.06588	4.3193	4.55744	5.0913	5.0407	4.64699	4.77777	4.41154	4.20548	4.44878	4.66489	4.77019
PIRA1	4.35109	4.58312	5.16622	4.4545	4.81004	4.62935	4.31769	4.89145	4.21557	4.36243	4.63965	4.37391	4.80957	4.69098	3.83345	4.52065	4.26641	4.64193	3.70101	3.77417	4.33384	4.20138	4.89455	4.8231
UBXN11	4.38319	4.3558	3.89358	4.86158	4.23878	4.40328	4.58774	4.35869	4.39707	4.54455	4.32162	4.2833	4.33676	3.89219	3.71592	4.12989	4.39576	4.60602	4.90092	4.22698	4.40363	4.09608	5.00217	4.66118
HIPK2	6.41271	6.24485	6.11998	6.30575	6.99412	6.87141	6.01111	5.28783	5.95958	6.33992	5.87066	6.61229	6.11679	6.03688	6.68229	5.71909	6.46338	6.11748	6.00507	6.04218	5.45794	5.85578	5.04892	4.98381
U46068	3.81922	4.62294	4.08672	4.32741	4.4391	4.58304	4.28062	4.11648	4.10284	4.02081	4.37872	4.2879	4.47974	4.83953	4.63521	4.47964	4.47237	4.30684	4.34178	3.99326	4.16656	4.25468	4.45869	4.51277
ITGB1BP1	7.88871	8.06632	8.47476	8.27232	7.90019	7.7538	7.8693	8.60493	8.18534	7.82008	7.9479	8.04717	7.84	8.10455	8.31584	8.33787	8.00055	8.11084	8.12064	7.93145	7.93105	8.03512	8.37626	8.87912
1300013J15RIK	11.6011	11.2455	11.475	11.4472	11.4791	11.778	11.3409	10.9476	11.4712	11.5137	11.5442	11.4643	11.2948	11.1597	11.4799	11.3795	11.1968	11.4401	11.6998	11.1084	10.6903	11.2995	9.98203	8.91099
TSSC1	7.55323	7.67957	7.31223	7.61912	7.21744	7.75148	7.38472	7.20722	7.44035	7.41387	7.58581	7.66753	7.42811	7.28613	7.56408	7.71991	7.25219	7.20498	7.40045	7.6464	7.31673	7.38135	7.03178	6.9413
GRIT	6.20598	6.00473	5.18343	5.75869	6.03541	5.85874	5.56981	5.491	5.622	5.8954	5.75291	5.73208	5.99109	5.60805	5.78678	5.31367	6.34415	5.85502	5.8237	5.64343	5.52133	5.67645	4.88132	5.2694
ZDHHC9	9.0513	9.03672	8.80757	9.35059	9.04968	9.51318	9.17618	8.68509	8.81	9.15127	9.10416	9.20212	9.11224	9.12076	9.21421	9.22289	9.16232	9.12416	8.94136	8.73209	9.15035	8.99971	8.4595	8.32736
EBF2	4.50685	4.09061	4.57817	4.10919	4.29279	4.44508	4.46284	4.1366	4.55147	4.67248	4.57539	4.57401	4.15014	4.36309	4.59702	4.19299	4.15802	4.05243	4.54496	4.40794	4.57672	4.60648	4.02383	4.24684
WWC2	8.51307	8.11707	8.07099	8.22599	8.64519	8.43244	7.94789	7.991	8.02296	8.49466	8.09697	8.47328	8.08701	8.29391	8.35309	7.91259	8.50449	8.37113	7.99328	8.28616	7.82626	8.29608	7.50115	7.20575
USP26	4.33249	4.71699	4.34475	4.07156	4.44107	4.84204	4.26371	4.4754	4.75296	4.35496	4.80945	4.46705	4.62559	4.09581	4.22878	4.80916	4.05462	4.2805	4.74571	4.82845	4.58099	4.89038	4.38037	4.21012
3300001G02RIK	7.68425	7.06584	7.83718	7.63374	7.1793	7.27286	7.49123	7.26313	7.38363	7.18694	7.58577	7.2713	7.21195	7.30086	7.53172	7.50894	7.21056	7.1667	7.3376	7.95336	7.60595	7.51122	8.50085	8.24075
OLFR642	4.38608	4.17772	4.42831	3.68639	4.58278	4.57888	4.68381	5.16373	4.21482	4.08121	4.66833	3.62622	4.13515	4.05008	4.62973	4.16884	4.24268	4.26224	4.69158	4.58332	4.46261	4.5283	4.27936	4.37568
PTHR1	6.02505	5.82224	5.9213	5.84833	6.08036	5.99169	5.37171	5.22178	5.47433	5.56537	5.71862	5.77321	5.61767	5.57152	5.74444	5.31416	5.66674	5.41014	5.41535	5.0288	5.04888	5.18201	4.77618	4.88681
ATPAF1	4.73514	4.95591	4.9882	4.53882	4.27641	4.97742	4.85023	4.62073	4.34519	4.91376	4.59847	4.7768	4.72028	4.17422	4.43363	4.81338	4.36875	4.83162	4.83068	4.74485	4.81498	4.67998	4.4783	4.17992
A730037C10RIK	4.58519	5.06316	4.90023	4.51468	4.97758	4.52876	4.57138	4.9843	5.18541	4.50909	5.03936	4.67518	4.63512	5.06137	4.67545	4.56714	5.03875	4.49433	4.88949	4.31964	4.36899	4.48907	4.66431	4.59701
HMGN1	10.7714	10.9789	11.1433	10.6898	10.5746	10.6556	10.7679	11.2118	11.0867	10.5848	10.7919	10.7215	10.7168	10.9107	10.8177	11.1958	10.8374	11.0122	10.8486	11.3111	11.2023	11.3884	11.6995	12.1548
1110019N10RIK	7.52466	7.83904	8.14163	7.72195	7.64325	7.64485	7.91029	8.18412	8.13494	7.62888	7.56931	7.7785	7.90436	7.81885	7.81162	7.64602	7.67441	7.76678	7.76444	7.42077	7.7758	7.48014	8.00518	8.19754
LOC100045981	7.10061	6.89801	6.91407	7.13762	6.71846	6.87073	6.85872	6.4926	6.98617	7.35045	7.16743	7.11858	6.70622	6.77274	6.99156	6.81841	6.43683	6.58953	6.98639	6.44505	6.43624	6.7464	6.09221	6.09479
CLCN3	7.94921	7.88059	7.68009	7.98465	8.00118	8.11474	7.67236	7.86624	7.8384	7.95899	7.79129	8.20976	8.05557	8.0147	8.0201	7.81182	7.95263	7.85182	7.65989	8.03163	8.06926	7.84512	7.5038	6.96848
FUBP3	9.17468	9.17717	8.90618	9.21049	9.24646	9.16917	9.39758	9.22293	9.21343	9.22566	9.28639	9.18165	9.3471	9.41107	9.28712	9.48291	9.5852	9.48172	9.27858	9.57412	9.43653	9.37209	9.70415	9.76429
RLN1	4.17065	4.79363	4.85856	4.64837	4.785	4.97576	4.68137	4.36933	4.08137	4.34376	4.45924	4.87838	4.71313	4.48157	5.0236	4.54475	4.58364	4.6949	4.13938	4.59282	4.28726	4.70615	3.99514	3.64284
SNX4	8.7348	8.93658	9.02346	8.77071	8.75743	8.74513	8.93384	9.10353	9.01644	8.89454	8.88267	8.82071	8.83064	8.99587	8.76742	9.06876	8.95086	8.94449	9.0614	9.21576	9.05145	9.13166	9.32574	9.41296
KLHL21	9.27162	9.10357	9.45082	9.23256	9.55631	9.42862	9.44387	9.35596	9.42508	9.53118	9.10169	9.18819	9.70187	9.33424	9.53223	9.12797	9.6797	9.68868	9.74746	8.99391	9.01246	8.99448	8.7755	8.90121
FEZ1	4.69794	4.50298	4.91127	4.2537	4.55016	4.78799	4.56394	4.42763	4.89004	4.85697	4.35191	4.41322	3.72428	4.66294	4.56483	4.44171	4.63387	4.13701	4.48505	4.91447	4.64922	4.62593	4.30742	4.33501
BCL6	8.4304	10.5018	8.98834	8.0592	8.00555	8.61918	10.1437	8.89618	9.83624	9.24266	9.46816	8.52493	8.89328	8.4933	10.3134	9.24454	10.9399	8.2316	9.34284	11.0005	9.34696	10.3171	7.94791	8.22172
SLC31A1	11.2016	11.2128	11.1061	11.2695	11.1085	11.0675	11.179	11.0678	10.9377	11.323	11.0982	11.1926	11.1622	11.0686	11.0995	10.8862	11.3245	11.2954	11.0774	10.75	10.9943	10.9941	10.4941	10.0979
TNNC1	5.84598	6.08289	5.04819	4.72217	5.76433	5.71863	5.61374	5.77845	5.40306	5.44864	5.4393	5.853	5.80618	5.54779	5.31946	5.6557	5.5285	5.32723	5.77178	5.34981	5.51077	5.38067	6.11692	7.00615
GPRC2A-RS5	4.53767	4.23535	4.5553	4.57226	4.6635	4.60127	4.39349	4.16273	4.60081	4.24419	4.2508	4.52895	4.76156	4.42723	4.64532	4.30534	4.70742	4.39948	4.6068	4.47057	4.4723	4.68604	4.16486	4.25372
RNF103	12.1087	11.6395	11.716	11.6612	11.8229	11.8284	11.6833	11.3474	11.562	11.6668	11.9437	11.6148	11.4405	11.502	11.6411	11.7045	11.6639	11.4591	11.7384	12.0245	11.6116	11.695	11.2406	10.8832
IRS2	7.24007	7.65081	5.21816	7.24035	7.23502	6.75175	6.42836	5.7582	6.11755	6.70281	6.94288	6.50571	6.67729	6.2826	7.37253	6.20533	7.68119	6.20762	6.23746	6.79511	6.64019	6.94471	5.2799	6.09699
RANBP10	10.8684	10.7139	10.342	11.0895	11.0698	10.9483	10.6378	10.2427	10.6039	10.9138	10.8713	10.9181	10.8216	10.7434	10.9209	10.3966	11.103	10.7832	10.7593	10.1248	9.90802	10.188	9.65651	9.27882
ZSCAN10	4.19639	4.70015	4.69195	4.62292	4.85308	4.46787	3.93725	4.4179	4.6615	4.60225	4.73482	4.26407	3.947	4.655	4.04613	4.16805	4.47406	4.05532	4.73645	4.75678	4.62856	4.77291	4.32665	4.50628
PRPF18	9.26226	8.79978	9.24819	9.01519	8.99124	8.91702	9.02871	9.21088	8.81707	8.99677	9.18133	8.9933	8.76386	8.8862	9.13324	9.10306	9.23606	8.92687	9.11844	9.17259	9.20256	9.05935	9.42746	9.32469
MID1IP1	9.14848	9.33568	9.3285	9.84729	9.38804	9.66361	9.64231	8.88259	9.47139	9.42149	9.14056	9.50883	9.03321	9.70567	9.48369	9.0705	8.97479	10.0436	9.34372	9.18801	9.1885	9.4801	8.89301	8.72141
PSTK	5.67425	5.45602	5.68543	5.72711	5.394	5.48489	5.16535	5.60401	5.30351	5.03899	5.32027	5.20511	5.32668	5.59876	5.7315	5.59465	5.55436	5.17874	5.82838	5.35604	5.18481	5.35381	5.89774	5.6001
FOXE1	4.55784	3.66495	5.65335	4.5322	5.20884	4.4632	4.91003	4.94202	4.90413	4.3731	4.38131	4.4782	4.26556	4.88826	4.79115	4.92519	4.90648	4.5307	4.98469	4.4588	4.74639	4.67475	4.27467	4.19777
ESM1	9.01499	5.81821	5.83327	5.8501	5.89219	6.84111	7.38293	7.9394	6.93234	7.57555	8.18298	7.43418	7.31201	6.89173	7.41189	10.0528	6.43847	6.5985	7.2712	10.6593	10.878	10.0093	11.7973	12.9675
HIC2	5.72994	5.67533	6.07308	6.17507	6.2574	6.05364	5.79072	5.64928	5.99398	5.83684	5.73676	5.88769	5.89529	5.60871	5.66791	5.56071	6.26199	5.66333	5.8641	5.96904	5.57921	5.8218	5.16592	5.33372
HERPUD1	12.533	13.2083	13.0738	12.8699	12.8917	13.048	12.9816	12.8287	12.8593	13.0404	12.4639	12.7588	12.85	12.8672	13.0877	13.0383	13.2221	13.3078	13.4504	13.4596	12.877	13.3516	12.5008	12.1117
XLR3B	4.48073	4.57483	3.8653	4.21634	3.5431	4.29415	3.73683	3.74457	3.61041	4.16025	4.19543	4.47727	4.46325	3.73375	3.96429	4.10288	4.20622	3.84372	4.82505	3.9493	4.78741	4.338	3.2593	3.3346
SLFN2	5.23624	5.1649	5.58386	4.9944	5.35087	4.98201	5.18542	5.409	5.07835	4.77997	4.79438	5.15462	5.05573	4.77932	5.51156	4.95822	5.06727	4.67212	5.05939	5.28131	5.04858	4.90525	5.53351	5.58897
6720467C03RIK	8.40284	8.19153	8.5647	7.96551	7.90695	7.97973	8.48984	8.67544	8.51356	8.31626	8.23223	8.01229	8.2866	8.29666	8.0795	8.3128	8.15187	8.38893	8.56256	8.49354	8.58996	8.27402	9.05004	8.83439
MYH7	4.20804	4.66095	4.31907	4.42717	4.355	4.61115	4.3349	4.50479	4.61554	4.32148	4.09535	4.29687	4.27666	3.98313	4.70526	4.55141	4.26893	4.94146	4.32808	4.23809	3.94398	4.32079	4.70843	4.63904
KEG1	12.554	12.6176	12.981	12.4972	13.0311	12.6896	12.8502	13.2357	12.7536	12.9632	12.9727	13.1193	12.8354	12.7926	12.8007	12.5444	12.8426	12.9418	12.9481	11.7287	11.3375	11.3039	10.5084	9.421
PRSS16	5.282	4.87103	4.76958	4.39776	4.88098	4.89779	4.68459	5.14322	5.23808	4.93858	5.07584	5.31057	4.57363	5.14977	4.99428	4.84949	4.03599	5.13835	4.50394	5.06789	4.68293	4.68426	5.58534	5.32783
EMX2	4.11039	4.25051	4.60609	5.19539	4.58638	4.67136	4.1189	4.37963	4.98572	4.95787	4.42254	4.03971	4.57569	4.1664	4.21281	4.55056	4.83292	4.77708	4.89571	4.26256	4.56327	4.82953	3.68582	3.89667
PLEKHA5	6.40179	5.81646	6.30027	6.40078	6.63164	6.69373	6.2008	5.83635	6.01086	6.64655	5.96547	6.63938	5.92872	5.93861	6.3181	6.12401	6.27919	6.00684	5.89535	6.37389	5.88753	6.33075	5.54626	5.48823
COG8	9.89363	9.97625	9.06743	9.96889	9.96309	10.081	9.62363	9.04075	9.59748	9.53254	9.75953	10.0832	9.76671	9.69974	9.96042	9.60776	9.8654	9.88035	9.64865	9.49334	9.29081	9.75399	8.80767	8.9767
TRPV5	5.18294	5.49306	5.22164	5.01648	5.5341	4.98285	4.29884	5.34139	5.19704	4.92084	5.52215	5.02304	5.33802	5.29256	5.82298	5.21258	4.80563	5.25498	4.99465	5.37808	5.4843	5.10269	4.86536	4.74403
TUB	4.72612	5.04922	5.17952	4.93151	5.03771	4.54878	4.95132	5.37651	5.05868	5.41017	5.5873	5.15002	4.7633	5.12516	4.80172	5.2746	4.97442	5.35609	4.89576	5.28283	5.11594	4.96635	4.57961	4.75548
BBS1	4.98841	4.33639	5.18268	4.26778	5.37868	4.63248	4.90241	4.52079	4.81482	4.58034	5.03199	5.0999	4.7665	4.88639	4.62045	4.73741	4.33774	4.70149	4.54593	4.96164	4.96307	4.71244	4.5473	4.41157
CDH12	4.57587	4.29563	4.71109	4.8028	4.82902	5.19371	4.47307	4.91617	4.39428	5.08413	4.55797	4.44344	4.26421	4.34751	4.31635	4.76499	4.48775	4.63143	4.54271	4.73013	4.56176	4.78858	4.39858	4.17437
1700003M02RIK	4.72029	4.48027	4.35048	4.19084	4.53402	4.38906	4.44939	4.21023	4.46443	4.26464	4.36152	4.48931	4.12077	4.19344	4.26777	4.68981	4.02336	3.88394	4.2391	4.23061	3.81526	3.85152	4.4975	4.75971
D10ERTD610E	5.89278	5.46055	5.32529	5.64023	5.51654	5.62538	5.53357	5.62123	5.23541	5.1798	5.84169	5.2329	5.62814	5.63287	5.5618	6.16244	5.72466	5.36638	5.65164	5.8996	6.34767	5.76844	7.3054	6.75507
EPHA6	4.43221	4.31886	4.44599	4.96816	4.72136	5.10804	4.44895	4.96071	4.76045	5.00804	4.67955	4.84075	5.0095	4.44246	5.15991	4.6212	5.34674	4.70144	4.90405	4.63516	4.93624	4.72325	4.3183	4.40659
CISH	10.0517	8.24748	8.85612	10.3353	10.5076	9.57387	8.49028	10.5252	7.45232	10.9272	10.9004	10.7963	10.5292	10.2504	8.90756	10.6859	7.64508	10.3655	8.93521	7.44008	6.48995	7.50824	9.94469	8.65233
COL2A1	4.79263	4.96456	4.81352	4.99779	4.60455	4.55203	4.66802	4.86711	4.77265	4.92569	4.63664	4.87329	4.89978	4.49865	4.95929	4.8232	4.36829	4.39293	4.97974	4.49123	4.33119	4.56096	4.73207	4.85916
FNDC8	4.58882	4.30035	4.47104	4.67304	4.57137	4.29592	4.9095	4.36011	4.07137	4.64683	4.65459	4.63354	4.56607	4.53683	4.62594	4.50074	4.54172	4.09526	4.57013	4.18795	4.32051	4.30542	4.48858	4.70498
CCDC137	7.03471	6.65466	7.03301	6.95561	6.82431	6.77205	6.5792	6.77004	6.73211	6.84398	6.73902	6.8534	6.89629	6.86205	6.75367	6.71008	6.72572	7.07527	6.82036	6.62264	6.75864	6.4629	6.95388	7.09655
KRT19	4.81864	4.43459	4.09352	4.46023	3.87643	4.90009	4.67539	3.73107	4.27065	4.35904	4.94795	3.82584	4.64299	3.70694	4.76541	4.15387	4.31661	3.97408	3.85404	4.2361	3.96661	3.79236	4.57075	4.54457
STAT1	7.37106	7.45441	7.82716	7.03298	7.07071	7.14874	7.21652	7.40875	8.04828	7.4365	7.43425	7.52561	7.53686	7.22369	7.16426	7.17578	6.97524	7.42563	7.464	8.3795	8.10395	8.27545	7.90359	7.90739
PARVA	10.5956	10.3615	9.88409	10.6395	10.5345	10.7301	10.1543	9.62253	10.0598	10.4225	10.312	10.2603	10.0699	10.0567	10.3292	9.95894	10.2473	10.1271	10.0876	9.81718	9.32629	9.7275	9.02569	8.81872
CYPT9	4.26629	4.48856	4.22236	4.53058	4.64256	4.90195	4.72062	3.95579	4.32458	4.24218	4.2984	5.0323	4.87351	4.63449	4.42569	4.73282	4.24218	4.46673	4.27387	4.56614	4.74808	4.4521	4.23969	4.03559
FRMD6	6.44401	6.25736	5.89256	6.11404	6.38026	6.55701	6.42607	6.75378	6.13657	6.33268	6.68273	6.62581	6.47401	6.62901	6.26148	6.69155	6.43025	6.33732	6.22518	6.96294	7.44242	7.41058	7.99817	7.90396
SIRT2	8.22639	8.5252	8.07775	8.69328	8.49824	8.58241	8.56413	8.13702	8.52173	8.48408	8.49211	8.53016	8.54567	8.43892	8.42275	7.98714	8.39229	8.41092	8.2111	7.80555	7.76896	7.85207	7.70323	7.70662
CMTM7	5.36616	5.4357	5.3207	5.28901	5.42201	5.14607	5.45985	5.25632	5.16858	5.40666	5.17513	5.11401	5.4631	5.07246	4.871	5.35075	5.18164	5.39552	5.18317	5.65834	5.81374	5.58794	5.9952	6.26639
A030010B05RIK	5.83148	6.15952	5.89602	5.30344	6.16952	5.78157	5.99089	5.69002	5.56568	5.68302	5.6277	6.20597	5.87025	5.69659	6.11014	5.28315	5.92537	5.94588	5.53371	5.97737	5.57079	5.79929	5.27777	5.27094
DNAJB13	5.61574	5.30158	5.62512	5.97491	5.31408	5.24056	5.42402	5.30964	5.27821	5.14539	5.24045	5.03514	5.67325	5.47275	5.68456	5.38801	5.6812	5.58518	5.54467	5.33555	5.43638	5.43207	5.53822	5.63129
TMEM37	4.72818	4.89658	4.76821	5.09373	4.69559	5.07364	4.52125	5.2552	5.05922	5.21958	5.1916	5.09405	4.77476	4.97474	4.69991	5.73077	5.04713	5.17094	4.04399	5.56621	5.32695	5.11837	4.77363	4.78379
GTF2E2	6.7374	6.87031	7.00897	6.61214	6.6875	6.4797	6.85708	7.21507	6.90018	6.89823	6.67839	6.71958	6.78542	6.91595	6.58103	7.08689	6.71253	6.97143	6.90758	7.17434	6.72775	6.80646	7.49959	7.964
DYSFIP1	4.35866	4.55642	4.4986	3.55376	4.93826	4.46696	4.28588	4.48336	3.9154	4.06241	4.37783	4.5284	4.41711	4.60502	4.5548	4.30358	4.81574	4.48455	4.34164	4.39951	4.47474	4.48616	4.3044	4.14756
MAB21L2	5.50981	5.28276	5.67132	5.23571	5.80169	5.54834	5.47946	5.26893	5.03396	5.84689	5.70501	5.33034	5.72257	5.46647	5.27294	5.14166	5.44696	5.43817	5.18779	5.11901	5.13054	5.07713	5.40038	5.24002
MGAT5B	4.47576	4.11272	4.54838	4.39749	4.44532	4.04788	4.78688	4.27905	4.31574	4.10831	4.14696	4.36645	4.06082	4.37854	4.14521	4.68759	4.28855	4.37615	4.8143	4.41081	4.404	4.37385	4.65818	4.5116
IFNE1	4.57788	5.2686	4.6647	5.15334	5.04058	4.49934	4.76327	4.96358	4.69299	4.90625	4.90102	4.93196	5.16971	5.03975	5.13076	4.64169	5.02603	4.63488	5.35973	4.63416	4.66716	4.52001	5.1141	4.85341
BRP17	10.2888	11.0428	9.87961	10.7607	10.4702	11.0091	10.463	9.84053	10.3275	10.197	10.7093	11.1127	10.6289	10.3092	10.466	10.209	10.5101	10.3659	10.3835	9.36669	9.98462	9.86303	8.3998	6.8158
GM944	4.43564	4.4753	4.60729	3.93962	4.41808	4.20814	3.95119	3.84392	4.00014	3.83163	4.09	4.03246	4.33361	4.44564	3.65444	4.38803	4.38865	4.07036	4.3702	4.28383	4.45361	4.34472	4.87383	4.61666
ABCB6	9.51352	9.61325	9.68342	9.75278	9.99823	9.59937	9.44646	9.49991	9.55028	9.7176	9.53874	9.84755	9.70044	9.48537	9.70844	9.15563	9.6567	9.38515	9.63831	8.54654	8.2579	8.59889	7.99564	8.02439
SLC25A29	5.30144	5.10418	4.95557	4.87451	5.06531	5.15304	4.91176	4.56555	4.61781	5.34453	4.91433	4.775	5.40563	4.80727	5.11218	5.19096	5.2137	5.31582	5.11742	5.39466	5.3603	5.17715	4.9189	5.0438
CSK	8.82593	8.91903	8.86184	9.03264	9.29869	9.0484	9.12597	8.80575	8.87837	9.18455	9.08533	9.34031	9.30992	9.16385	9.29913	8.96905	9.22729	9.14436	9.08662	8.64917	8.809	8.80564	8.40651	8.54031
TMED1	6.19636	5.58265	5.78699	6.23287	6.36472	6.29528	5.71972	5.96278	5.89511	5.82426	5.89957	6.08549	6.00578	5.85082	6.23551	5.99688	6.14496	6.12471	6.10005	5.86656	5.77793	5.93054	5.6766	5.55647
INO80C	8.22689	7.79456	8.0019	8.20761	8.04984	8.24117	7.77806	7.9451	7.97081	7.9806	7.92227	7.87119	8.0249	7.91689	7.91864	7.89093	7.93473	7.8755	7.97023	8.05708	8.08228	7.94464	8.3824	8.21886
SUPT4H1	8.44358	8.4533	8.63221	8.40443	8.36494	8.31047	8.53347	8.86332	8.61066	8.53817	8.45094	8.41411	8.5308	8.37949	8.50036	8.32675	8.54372	8.41801	8.64814	8.48343	8.62021	8.43255	8.7913	9.06452
OLFR420	4.97182	4.44722	4.8223	4.6865	4.22853	4.41205	3.86578	4.05025	4.56206	4.56239	4.33505	4.84636	4.711	4.31138	4.72245	4.56466	4.49834	4.44607	4.65077	4.3892	4.87602	4.43585	3.94232	3.82963
SLC5A11	4.41465	5.01156	4.60976	3.95967	4.78461	3.9069	5.11208	4.5767	4.8738	4.30201	4.22337	5.16098	4.39679	5.11358	5.19205	4.5029	4.55755	4.73066	5.03777	5.18705	4.79267	5.08438	4.55381	4.3219
SRR	10.5694	10.2372	10.3528	10.2798	10.2874	10.8002	10.2612	10.2338	10.4415	10.4226	10.7864	10.4738	10.1697	10.3257	10.5091	10.3098	9.98772	10.2584	10.5799	9.94535	9.34198	9.51251	8.88847	8.52916
WNT7A	4.97427	4.3296	4.39214	4.78082	4.07115	4.52866	4.67492	4.08398	4.71254	4.85422	4.6968	3.65331	3.92381	4.20234	4.18465	3.55397	4.5056	4.29681	4.49856	4.46592	4.44227	4.38215	4.81842	4.60739
AA881470	7.09855	7.17524	6.53197	7.24184	6.95629	7.15675	7.20062	6.39202	7.02396	7.10794	7.00937	7.16471	7.13605	7.14181	6.827	6.88232	7.06367	7.05186	7.19597	6.99262	7.3291	7.05865	6.65702	6.24448
MAP4K5	5.38927	5.20686	5.12945	5.1805	5.32927	5.042	5.00105	5.30965	5.27212	5.18363	5.2674	5.00714	5.36335	5.29944	5.03595	5.21261	4.97509	5.2117	5.36113	5.05747	4.97382	5.07391	5.32275	5.68658
TBC1D5	7.34652	7.18207	6.78001	7.21487	7.43347	7.40856	7.16982	6.67447	6.9036	7.18225	7.20376	7.35315	7.33156	7.29539	7.242	7.03467	7.32641	7.30134	7.11813	7.32582	6.97895	7.08769	6.66661	6.26014
FGG	13.3267	13.5264	13.2675	13.4769	13.152	13.2102	13.2348	13.2226	12.9662	13.1544	13.37	13.1816	12.9442	13.1897	13.3338	13.1185	13.1699	13.2996	13.206	13.3259	13.3842	13.2046	13.6209	13.5137
TNPO1	4.38955	4.30816	4.02812	4.47262	4.39755	4.51083	4.44465	4.82928	4.26136	4.71352	4.64056	4.46406	4.36953	4.66074	4.42772	4.43633	4.37501	4.65211	4.63897	4.52539	4.48776	4.29073	4.73582	4.75836
C030045D06RIK	5.16086	5.56717	5.56545	4.77353	5.20684	5.27807	4.88203	5.08123	4.89233	5.23692	4.68136	4.986	4.90534	5.3449	5.39927	5.15247	4.95128	5.03112	5.01845	4.83411	4.99266	5.00632	5.16786	5.20011
CAPZA1	5.89536	5.41638	6.25661	5.33767	5.65172	4.84968	5.83477	6.33811	6.37696	5.33063	5.57645	5.40338	5.52946	5.64481	6.34254	5.72006	5.77685	5.73723	5.71504	5.61307	5.77662	5.65592	6.20498	6.88254
OLFR222	4.51539	4.11161	4.46708	4.19401	4.79789	4.56017	4.06599	4.79386	4.54054	4.8493	4.16986	5.09693	4.35022	4.17598	4.67158	4.13314	4.37748	4.57442	4.88552	4.39468	4.5859	4.51965	4.11319	3.65132
0610012H03RIK	10.1447	9.66374	10.0176	9.64409	9.87603	10.0367	9.69373	9.40348	9.99329	9.83699	10.1689	9.55716	9.53594	9.58404	9.74075	9.26901	9.34598	9.87871	9.93526	7.82596	7.61443	8.03037	6.82508	5.57586
OLFR1412	5.20488	4.7909	4.69105	4.55364	4.95351	4.61544	4.86861	4.51865	5.55889	4.97125	5.7944	5.23928	5.12333	5.15273	4.49839	4.86018	5.06288	4.98688	4.7625	5.20408	5.08034	5.03716	4.71625	4.89117
OLFR115	4.32317	4.3381	4.67034	3.91995	4.05495	4.24676	4.85173	3.82005	4.53804	4.65986	4.25097	4.67985	4.76846	4.38283	4.74721	4.91798	4.15889	4.64255	4.06718	4.3787	4.55947	4.73855	5.13264	4.96411
OLFR1215	4.24925	4.80502	4.35927	4.53487	5.15371	5.32473	4.79473	4.98173	5.05754	4.91143	4.32644	4.79113	5.20759	4.71329	4.79716	4.40465	4.30146	4.55897	4.48243	4.36703	4.58806	4.55528	4.77505	4.92399
FOXO4	3.77468	4.07288	4.44518	4.20669	4.56079	4.15541	4.3696	4.78598	3.96454	4.20587	4.61699	4.24967	4.31903	4.0043	4.51482	4.53331	4.06665	4.56777	3.81621	4.02014	4.15986	4.1979	3.79372	3.91265
ZXDC	6.09103	6.28449	6.31516	6.53807	6.44654	6.42738	6.20033	6.12052	6.23156	6.38978	6.21381	6.15039	6.41228	6.44933	6.32081	6.18571	6.43912	6.5411	6.36926	6.07785	5.99351	6.08104	5.52347	5.81674
USP39	7.95984	8.63663	8.2542	8.31751	8.30983	8.19697	8.44016	8.45082	8.37893	8.089	8.20372	8.44039	8.2081	8.46709	8.31214	8.39929	8.4416	8.59129	8.34825	8.41535	8.48174	8.26748	8.1146	8.12203
GM962	5.26544	5.55206	5.13574	5.18483	5.90687	5.5579	5.1879	5.07293	5.18954	5.25281	5.59584	5.79376	5.26861	5.67722	5.48833	5.23859	5.48802	5.44372	5.20169	5.38844	5.3771	5.64253	5.12372	4.91123
GATA2	5.84063	5.38938	5.23214	5.85481	5.62102	5.76233	5.54412	5.54545	5.83553	5.60815	5.3253	5.67586	5.95006	5.75197	5.80961	5.70265	6.15625	5.78538	5.72467	6.09947	6.12149	5.82547	5.5772	5.63217
TMEM109	10.3094	10.6617	9.9005	10.4694	10.2442	10.5349	10.5815	10.1618	10.5561	10.496	10.3881	10.4335	10.5518	10.6641	10.5045	10.4537	10.7193	10.6474	10.3906	10.3925	10.5722	10.3067	9.81986	10.09
D130043K22RIK	6.9833	6.1011	7.07686	6.95209	7.51183	7.96246	6.84165	6.52271	6.99397	6.69376	6.33262	7.11215	7.23415	6.49061	7.12384	6.85499	7.12021	6.29757	6.96574	6.84911	6.40703	7.00476	6.01114	5.45432
UBE2B	9.73983	9.72315	10.1754	9.7476	9.40402	9.47713	9.58844	10.1304	10.0112	9.82262	9.95814	9.50757	9.61258	9.74538	9.55656	9.84043	9.57535	9.81166	9.98083	9.70301	9.54092	9.63751	10.1698	9.88593
RECQL	4.11292	4.33109	4.21463	4.57819	4.79832	4.82805	4.64986	4.62095	4.99511	4.57783	4.66569	5.35877	4.85803	4.91087	5.16196	4.55019	4.74175	4.19525	4.27555	5.05164	4.85069	4.86623	4.14864	4.55714
RASGRP2	5.28184	4.72245	5.0477	4.89788	4.57763	4.69791	5.04767	4.87483	4.66273	4.71651	5.15876	4.81606	5.05589	4.6867	5.04386	5.72565	4.97982	4.74455	4.83634	5.28184	5.10975	5.33509	5.99428	5.60465
GTPBP5	6.02814	5.70236	5.67602	5.7445	5.61825	5.96251	5.18703	6.09972	5.79307	5.6148	5.60062	5.61217	5.63773	5.39884	6.0096	5.41752	5.74014	5.58023	5.57367	5.61694	5.72185	5.51319	5.32783	5.38023
APRT	10.8733	10.5327	10.54	10.8349	10.7356	10.417	10.5694	10.5482	10.4105	10.5789	10.7729	10.7792	10.625	10.6768	10.6813	10.6083	10.8098	10.8334	10.4931	10.7383	10.614	10.5873	11.1076	10.8758
BC048355	5.7759	5.84807	5.75176	5.68714	5.22385	4.93317	5.51699	5.75233	5.79583	5.23694	5.61937	5.72692	4.96746	5.53503	5.64141	5.18902	5.31888	5.93695	5.81363	5.47478	5.93052	5.71599	5.05834	5.19349
CLPB	5.17613	5.09705	4.99001	5.18729	5.1254	4.91655	5.52164	4.99314	4.83076	4.93633	4.64329	5.04257	4.83495	4.81494	4.89424	5.0708	5.53147	4.88893	4.84599	4.84687	4.92203	4.89968	5.38954	5.10641
5930434B04RIK	6.99502	7.07795	6.6569	7.1149	6.91925	6.9299	6.90702	6.78478	6.85275	6.64104	6.96408	7.08945	6.91002	6.94564	7.12058	6.91589	6.90517	7.06741	7.0103	7.22285	7.17089	7.07561	7.3246	7.41619
MPP3	4.66803	4.87948	4.96633	5.04473	4.6541	4.61806	4.96649	4.58554	4.72947	4.79653	4.67724	4.28918	4.80388	4.73899	4.24782	4.76207	4.56791	4.60945	4.79677	4.6183	4.62707	4.61081	4.87411	4.72636
BC061212	4.76219	4.7339	4.79881	4.64891	4.87917	4.61242	4.96444	5.12269	4.92962	5.1855	5.09682	5.04241	5.19899	4.56668	4.95378	5.03005	4.47658	4.79556	5.08936	4.95361	4.82828	4.83482	5.196	5.04794
PRKAR2A	5.61277	5.83487	5.09082	5.69889	5.74956	5.61945	5.70868	5.42534	5.44242	5.64519	5.72742	5.32388	5.16063	5.86154	5.84474	5.68743	5.58123	5.56029	5.35101	5.1659	4.89174	5.09681	4.42089	4.70293
FAHD1	11.2772	11.1716	11.1791	11.3012	11.8553	11.5623	11.1534	11.0269	11.3006	11.3191	11.393	11.4769	11.3262	11.3367	11.3425	11.0067	11.4757	11.2863	11.2835	10.744	10.4713	10.7532	9.98971	9.16582
EG624367	4.46484	4.82595	4.39073	4.63612	4.74687	4.96394	4.14364	4.92169	4.5665	4.71411	4.46312	5.28789	5.51429	4.95059	4.59038	4.74628	4.75774	4.65284	5.29164	4.53761	4.32101	4.6581	4.90253	4.95008
LOC100046320	7.10364	7.11375	7.36518	6.71685	6.75849	6.77798	7.4887	7.70084	7.53491	6.74651	6.83398	6.38563	6.71004	6.99143	6.50216	7.02665	6.85217	7.11332	7.2232	7.25039	7.45794	7.15212	7.70582	8.10633
TAF9B	5.96884	5.4566	5.85691	5.85706	5.79784	5.85954	5.67717	6.13411	5.77364	5.92727	5.79748	5.61854	5.89195	5.84966	6.09497	6.59171	5.87468	6.026	5.71273	5.93779	6.01142	6.27541	6.58285	6.47291
A430107P09RIK	6.45035	5.85021	7.18421	6.17135	6.64939	6.26645	5.66788	6.18778	6.20827	5.78679	6.50694	6.17046	6.29716	6.16181	6.18183	6.24228	5.8727	5.83765	6.13153	6.07745	5.56401	5.69482	6.68074	6.37523
KLF13	6.93231	6.80564	6.97268	7.4095	7.61415	7.57576	7.44608	6.52574	6.91279	7.2863	6.41443	7.20967	6.96571	7.16578	7.26091	6.37975	7.13853	7.3936	7.03235	6.37125	6.48335	6.82778	5.87734	6.02825
CSRP1	6.73757	6.1607	6.50578	6.54061	6.35891	6.26113	6.19601	6.60531	6.45185	6.57588	6.33625	6.47231	6.4814	6.03028	6.3721	6.80242	6.28218	6.29246	6.21085	7.48354	7.26591	6.9427	7.96328	8.66954
SCRN1	4.96809	4.93043	4.7514	5.25628	4.8918	4.88389	4.49646	4.76359	5.04412	4.6689	4.9284	5.01268	4.70031	4.62729	4.86256	4.80995	4.77724	4.76266	4.42761	4.73613	4.61119	4.45051	5.05403	4.91725
OLFR313	4.54223	4.95769	4.41414	4.89659	4.64032	5.01785	4.76249	4.68867	4.97519	4.98282	4.46078	4.55023	4.84505	4.39387	4.83668	4.94312	4.59855	5.08859	4.51342	4.95981	4.73504	5.06737	4.50636	4.16624
2210418O10RIK	9.63032	9.20008	9.61269	9.12162	9.19313	9.14925	9.18779	9.68057	9.65914	9.31922	9.56274	9.07404	9.05868	9.02157	9.06365	9.16096	8.89758	9.12986	9.41187	9.07504	8.69812	8.7019	9.30607	9.47573
CAND2	4.22485	4.56204	4.31413	4.85311	5.16625	4.36346	4.3802	5.01884	4.85372	5.33474	4.83069	5.11377	4.70911	4.67487	4.7955	4.98308	4.71633	4.60743	4.7776	4.72459	4.85332	5.00193	4.54761	4.47267
SLC4A1	6.0319	5.86744	4.98623	5.83947	5.59473	5.24594	6.29428	5.43491	5.63788	5.33118	5.07745	6.00521	5.61204	5.92378	5.59977	5.63715	5.04452	5.84299	5.46871	5.1274	5.12215	4.79612	6.21059	7.8042
DENR	6.56318	6.60013	6.90233	6.54865	6.21689	6.26438	6.55077	6.48024	6.66568	6.58009	6.33215	6.47275	6.43831	6.61467	6.43465	6.33994	6.37385	6.47363	6.51183	6.43921	6.46322	6.30598	6.91962	6.65331
CNOT2	7.74646	7.77554	7.69213	7.68078	7.73169	7.59826	7.74304	7.68336	7.74794	7.61752	7.67901	7.66333	7.54908	7.69892	7.6154	7.63778	7.84283	7.68222	7.67481	7.62327	7.47055	7.66328	7.82281	7.84614
TGFBRAP1	10.9434	10.489	10.3349	10.8126	10.9411	11.1202	10.638	10.3996	10.4727	10.8555	10.8387	10.8685	10.9325	10.6016	10.5954	10.7334	10.875	10.7152	10.8231	10.2194	10.1618	10.0551	9.81741	9.41495
MOSC2	5.67361	5.62144	5.98972	5.4714	5.68589	5.66275	5.39349	5.78521	5.97882	5.48968	5.40631	5.59786	5.46011	5.58404	5.38719	5.6701	5.43897	5.74535	5.81585	5.26756	5.11558	5.26	5.01953	4.98435
EDNRB	8.34192	7.95233	7.85066	7.52167	7.92111	7.90193	7.9545	8.05925	7.94987	7.8453	7.78538	7.62131	7.79687	7.81703	7.64782	8.0963	8.02182	7.73254	7.91687	8.15963	7.81015	7.72696	8.57814	9.30233
PHC3	4.88776	4.90691	4.78741	4.72535	4.66611	4.69295	4.80236	4.27914	4.28607	4.15406	4.23858	4.35829	4.87114	4.38313	4.43794	4.8265	4.71883	4.58354	4.03967	4.47524	4.39165	4.3566	4.65702	4.96656
SLC35B2	10.1755	9.54983	10.2271	10.0454	9.99592	10.0135	9.84327	9.96911	10.0703	9.77339	10.1245	10.0191	10.0461	10.0178	10.1177	10.3294	10.0265	9.99081	9.90506	10.2685	10.333	10.0093	10.637	10.6058
OLFR1099	4.09769	4.68714	4.51793	5.02486	4.1776	4.90669	4.37181	4.37582	4.19126	4.97824	4.72704	4.70333	5.18466	4.6837	4.44054	4.73788	4.67586	4.1904	4.81664	4.52143	4.43885	4.57026	4.31277	4.10033
IER3	7.17864	6.41996	6.23739	6.25581	6.65714	6.02766	6.92278	6.96092	6.14737	6.56195	6.74212	6.44945	6.93403	6.79007	6.89807	7.48677	6.79011	6.50653	6.37227	7.86718	8.59091	7.97469	9.8285	11.9586
ANKRD47	7.43356	6.78042	7.33631	7.38948	7.26806	7.28283	7.12046	7.11177	7.27304	7.11721	7.31203	7.22937	7.46786	7.0022	6.85409	7.40721	6.97556	7.197	7.3522	7.3287	7.63473	7.28073	7.89877	7.86455
PQLC3	4.65725	4.47804	4.44634	4.70279	4.49349	4.53346	4.77411	4.80571	4.71688	4.42029	4.61058	4.52099	4.71046	4.92807	4.65247	5.14343	4.61014	4.72248	4.6252	5.02953	5.7478	5.29178	6.23194	6.94344
BC017647	8.44873	8.51227	7.74417	8.36758	8.71541	8.60877	8.22511	7.90144	7.87403	8.14931	8.17469	8.5111	8.25304	8.38964	8.42352	7.77752	8.47295	8.45488	7.97664	7.87196	8.20659	7.97767	7.60981	7.28396
SERINC4	4.74263	4.47328	4.6777	5.18115	4.72837	4.05742	4.71512	4.42638	4.34576	4.65508	4.63635	4.5102	4.1008	4.7429	4.83358	4.83447	4.55567	5.04836	4.70848	4.73514	4.53411	4.3639	4.98338	5.00666
EG208426	4.47251	4.92241	4.73145	4.94616	3.91886	3.63823	5.18054	3.6441	5.09709	3.85956	4.74504	4.43875	4.54291	4.38134	4.32128	4.56363	4.79893	4.40385	4.39337	4.69794	4.73994	4.2277	3.77303	3.91754
1700019G17RIK	9.77221	10.2161	10.3287	9.90902	10.0252	9.98305	9.66184	9.58103	10.1624	10.2371	10.365	10.0735	9.98147	9.94686	10.4028	9.62955	9.63923	10.1427	10.0057	8.87505	7.60772	8.61878	6.73808	6.75415
PRL7A2	4.62583	4.11678	4.52391	4.22917	4.51538	4.60762	4.33148	4.24904	4.36367	3.92235	4.59595	4.72749	4.75847	4.41893	4.27602	4.70551	3.82194	4.47001	4.59559	3.97422	4.21332	4.20053	4.52146	4.42631
ZFP655	9.529	8.57008	9.19027	9.09663	8.97233	9.09582	8.63209	9.74856	9.05346	9.77646	9.63641	8.99253	9.25191	9.20586	8.7966	9.1179	8.61571	9.04766	9.06352	8.9808	8.97596	8.85643	9.63912	9.24559
MED27	6.9684	7.53137	7.23507	7.17967	7.42025	7.44602	7.11111	7.00378	6.96913	6.98697	6.85414	7.52174	7.38514	6.99059	7.34699	6.99869	7.17577	7.10354	7.07924	6.7512	6.86765	7.05741	6.53319	6.50107
OLFR393	3.87818	4.59226	4.46216	4.13033	3.45031	4.50761	4.78975	4.81342	3.76102	4.49674	4.4088	4.62194	4.63751	3.88682	4.36758	4.85956	4.80833	4.39071	3.71186	4.61664	4.63905	4.55263	4.37229	4.06809
CPB1	4.70435	4.65782	4.23673	4.2829	4.51904	4.16816	4.08165	4.40792	4.46273	4.78989	4.74281	4.30561	4.47956	4.6342	4.29539	4.5774	4.33555	5.04496	4.29215	4.49163	4.83954	4.75994	3.68098	4.19469
KYNU	12.0351	12.1207	11.8512	11.5943	12.0572	11.9752	11.9146	11.8157	11.8805	11.9129	12.039	11.8578	11.6902	11.9123	11.7855	11.9651	12.0523	11.9804	11.901	11.3708	10.9777	11.0134	10.6441	10.4494
D630042P16RIK	4.34226	3.94889	4.7111	4.48438	4.7249	4.79499	3.97347	4.54333	4.62023	3.59204	3.83029	4.54788	4.20838	4.83938	4.73055	4.38973	4.37436	4.09962	4.3672	4.41163	4.41187	4.55404	4.66053	4.65387
ADAMTSL4	6.66052	6.04917	5.57653	6.16209	6.47517	6.46604	6.03956	5.58651	5.6541	6.17652	6.04336	6.16657	6.0275	6.09942	6.01036	6.13012	6.36327	6.0596	6.08902	5.53548	5.62495	5.60094	5.41135	5.19392
MT2	5.45589	5.35425	5.03717	5.31452	5.0028	4.75213	5.69482	5.50833	5.74507	5.03758	5.25046	5.0972	5.47837	5.60004	5.08639	5.24693	5.36198	5.5587	5.22841	5.28695	5.75695	5.50885	6.63218	8.08987
MED15	7.7224	7.80916	7.33981	7.89552	7.95798	7.95804	7.81941	7.41475	7.49619	7.77479	7.75197	7.93266	7.79961	7.76274	7.71903	7.65665	7.85333	7.62836	7.79874	7.66924	7.8303	7.85678	7.4685	7.56327
CDC16	7.79027	7.93211	8.39177	7.97929	7.3208	7.70468	8.22699	8.28174	8.31365	7.96066	8.04177	7.56825	7.65978	7.89937	7.65331	7.94294	7.81072	7.92553	8.06047	8.29838	8.43673	8.18553	8.67361	8.5833
KLHDC2	11.0471	10.9888	11.1072	11.081	10.843	10.8565	11.0613	11.5067	11.0524	11.0959	11.2472	10.9326	10.9856	11.2202	10.9262	11.4132	11.1186	11.1582	11.1138	11.7492	12.099	11.8095	12.5191	12.2979
2310005N03RIK	9.53051	9.83139	9.80573	9.47794	9.17307	9.55286	9.90826	9.77448	9.86648	9.78378	9.62836	9.55982	9.58103	9.917	9.64128	9.85538	9.31623	9.67253	9.72691	9.78911	9.59203	9.93162	10.1479	10.2488
SPATS1	4.92115	4.55254	4.04792	4.74797	4.8792	4.51416	4.66649	4.80817	4.8521	4.3679	5.47658	4.73036	4.42619	3.99673	4.29462	4.7989	4.55984	3.71259	5.03045	4.29664	4.19971	4.49232	4.75461	4.65776
SNRPD1	6.93298	7.26383	7.36694	6.96355	6.5741	6.87872	6.93182	7.17346	7.19544	6.96756	6.88815	6.93739	6.9811	6.94426	7.10362	7.14123	6.76394	6.93815	7.1986	7.52443	7.45831	7.34132	7.73293	8.06613
MCAT	5.01382	6.21055	5.75863	5.4264	4.98699	5.09959	5.45506	5.63581	5.74745	5.36318	5.84643	5.26194	5.34553	5.57226	5.11948	5.49832	5.67856	5.42879	5.56073	5.40656	5.70313	5.43999	5.12634	4.79938
ESD	8.78777	9.29428	9.41265	8.98845	9.11559	8.85341	9.40859	9.65046	9.51129	9.26955	8.82997	8.88027	9.00561	9.2675	8.99362	9.06718	8.80342	9.08705	9.28079	8.96413	8.50149	8.81248	9.38323	10.0008
ITGAM	4.62616	3.9983	3.94102	4.60505	4.83278	4.36084	4.36035	4.10433	4.6693	4.133	4.42139	4.44063	4.49475	3.91	4.28241	4.16858	4.49093	4.64952	4.1843	4.21457	4.42956	4.48157	4.80195	4.68429
OLFR1306	4.70265	4.90171	5.04727	4.62293	4.695	4.59308	4.71567	4.18884	4.59898	4.10027	4.26515	4.2619	4.507	4.65189	4.01242	4.53109	3.9297	4.4092	4.13166	4.59667	4.29466	4.21882	4.90497	4.81717
SLC9A1	7.28418	7.57005	6.716	7.75894	7.32867	7.62028	7.58145	6.85462	7.32287	7.43061	7.48972	7.74832	7.67597	7.41863	7.58732	7.46136	7.64436	7.46041	7.3556	7.03892	7.29032	7.28391	6.30695	6.77848
2310039E09RIK	4.85337	4.96303	4.46307	4.64726	4.9922	4.35427	4.58098	4.19033	3.04735	4.21952	5.19144	4.64332	5.168	4.9797	4.73209	4.39711	4.72003	4.65634	3.69791	4.36805	4.6382	4.29562	4.91692	4.83746
MSH2	5.87615	6.00357	5.20943	6.02635	5.43739	5.74217	5.76167	6.06147	5.75111	5.767	5.61216	6.17862	5.92871	6.11031	5.89478	6.12731	6.10373	5.75187	5.95911	5.93109	6.08915	5.81324	6.57527	6.28142
MASP2	11.2816	11.2638	11.3051	11.2598	11.361	11.3692	11.2156	11.2171	11.2361	11.3473	11.3777	11.3608	11.3233	11.2702	11.5402	11.0721	11.289	11.3231	11.1941	10.6491	10.4039	10.7179	10.2301	10.1008
RNF11	10.2086	10.3238	10.6409	10.1999	10.3088	10.3192	10.419	10.7125	10.4966	10.472	10.2499	10.168	10.2282	10.4893	10.2777	10.5375	10.3164	10.2722	10.5032	10.6727	10.4461	10.4438	10.8626	11.1952
OLFR32	4.52191	4.49749	4.03203	3.55385	3.7687	4.28707	4.37368	4.28577	4.46626	4.35131	4.38644	4.26742	4.25979	4.50271	4.26238	4.33845	4.57641	3.95214	4.71754	4.77207	4.90984	4.84086	4.08631	4.51549
CDS1	5.28179	5.44511	5.434	4.51448	5.25059	5.60481	4.96881	5.2942	5.16241	5.05111	4.61042	5.21968	5.21817	5.33925	5.10194	5.11883	5.14798	4.80007	4.59771	5.07408	5.04274	4.98922	5.19085	5.38209
ATP13A1	9.65023	9.26503	8.80436	9.64161	9.5844	9.60454	9.57634	9.03445	9.03673	9.58626	9.53088	9.69487	9.43804	9.44139	9.66116	9.44093	9.62506	9.62718	9.41027	9.54333	9.71384	9.42219	9.22061	9.19407
ATF7IP	8.31776	8.49959	7.55108	8.69237	8.46744	8.3574	8.4976	8.14603	8.16959	8.37691	8.45981	8.5244	8.45323	8.4676	8.31918	8.28231	8.72353	8.37486	8.20284	8.38006	8.76903	8.31891	7.80397	7.95228
TXNDC11	5.37004	5.7931	5.42384	5.33265	5.23762	5.64543	5.50981	5.20093	5.3674	5.44508	5.22184	5.27678	5.43233	5.47294	5.12484	5.30381	5.13027	5.63394	5.60579	5.08769	5.24457	5.22452	5.44454	5.37145
ELP2	9.00967	9.4888	8.64651	9.23232	9.17287	9.34749	9.31152	8.60167	9.09239	8.94899	9.03128	9.33426	9.2378	9.38463	9.13191	9.14223	9.34267	9.07623	9.06783	9.16383	9.04688	9.35262	8.75521	8.84852
ARNT2	4.25668	3.82726	4.40392	4.88288	4.33115	4.95978	3.96746	3.85135	4.0639	4.20014	3.68294	4.57281	4.05519	4.3293	4.07568	4.47951	4.07525	4.16396	4.31123	4.72425	5.04055	4.76062	4.44757	4.16179
GM1322	4.99894	4.57846	4.71852	4.33827	4.56694	5.03998	4.54195	4.72725	4.71491	4.64019	4.88657	4.74503	5.25121	4.69742	5.04879	4.86606	4.54145	4.77214	4.73675	4.29304	4.49005	4.56529	5.43026	4.90158
OLFR139	4.88257	4.44351	4.51665	4.57454	4.62073	4.62718	4.89223	3.60928	4.62192	4.55845	4.85815	5.2247	4.73436	4.81102	4.64098	4.74246	4.88583	4.62788	3.77993	4.92283	4.93756	4.78464	4.66668	4.46187
HIST1H2AN	7.26336	6.56565	7.36291	6.78369	7.58011	7.67893	7.60477	6.936	7.30138	7.44698	7.57369	7.49192	6.98523	6.81076	7.50431	7.69173	6.82959	6.90197	6.96183	9.18228	8.32285	9.17127	7.75438	7.66199
ATP6V1G2	6.14149	5.61253	5.61264	5.95234	5.83172	5.97453	5.78277	5.65855	5.69015	5.9211	5.90565	6.08635	5.96846	5.87101	6.05521	5.81209	5.90519	5.8054	5.99425	5.7081	5.78101	5.65221	5.56558	5.45418
DOT1L	5.70527	6.10965	5.31077	5.5087	6.0013	5.63142	5.14497	5.46043	5.36679	5.14195	5.86842	5.961	6.08393	6.03766	5.02975	5.54026	6.02308	5.51443	5.59914	5.60319	5.93059	5.52419	5.1711	5.17065
2016-09-16	9.23114	9.4066	9.9815	9.04181	8.9008	8.93655	9.52236	10.1897	9.81211	9.35769	9.13808	8.95423	9.07664	9.52494	8.94561	9.49418	9.1066	9.53863	9.54773	9.3823	9.92177	9.41046	10.4646	10.2321
FABP7	4.80416	5.45029	4.98116	4.50925	4.43364	4.55902	4.67091	4.43778	4.71482	4.82968	4.82186	4.61362	4.95411	3.91252	4.27442	4.82421	3.6118	4.7194	4.48664	4.84076	4.72372	4.87721	4.19186	4.53377
AB041803	4.69916	4.57336	4.22541	4.58704	4.74947	4.97622	4.96092	4.42009	4.63283	4.70549	4.55853	4.54277	4.79553	4.45612	4.51795	4.6094	4.6062	4.86257	4.63214	4.93166	4.97483	5.15809	4.51903	4.7416
CENPP	4.89021	5.02352	5.13917	4.55662	5.05539	4.81627	4.95676	5.22229	5.11635	4.63897	4.79968	4.92002	5.30165	4.99621	5.11739	5.30126	5.05347	5.04705	4.60318	5.24523	5.16126	5.0809	5.34042	5.41566
OLFR131	4.37301	4.66781	4.45826	4.64568	4.70427	4.52887	4.75128	4.79759	4.21428	4.62162	4.61811	4.2242	4.4503	4.47194	4.55629	4.76811	4.74697	3.78879	4.47027	4.88811	4.99981	5.02752	4.77692	4.80727
6230427J02RIK	4.69481	4.73001	5.00877	5.79202	5.15209	3.54965	4.87166	4.28353	4.61787	5.26551	4.50704	4.99694	4.06983	5.03476	4.67183	4.80473	4.56391	4.71708	5.29069	4.42176	4.66008	4.56106	5.34739	4.91868
CCDC44	5.74054	5.98489	5.80073	6.11022	5.80552	6.03397	5.76305	5.49698	5.65473	5.24979	5.84481	5.63976	5.94518	5.73977	5.65633	5.70891	5.73846	5.63002	5.70102	5.42815	5.70186	5.4131	5.15622	5.07174
POGZ	4.85676	4.88187	4.86056	4.62615	5.12081	4.73799	4.96469	5.09587	4.81434	5.06334	4.69153	4.9683	4.91542	4.87544	4.83357	4.84163	5.10488	5.16489	4.93853	5.05055	4.95558	4.78225	4.57019	4.62653
SPAG4	4.19429	4.74671	4.69124	4.80062	4.73042	4.7936	4.27358	4.64383	4.63131	4.49704	4.55088	4.10811	4.47982	4.53181	4.12554	4.75048	4.33719	4.38943	4.81366	4.52069	4.45988	4.50309	4.56541	4.61706
CNN1	3.90835	4.76784	4.57011	4.685	4.64885	5.19328	4.98407	4.28011	4.46437	4.75593	4.9717	4.26883	4.36762	4.60556	4.45198	4.56407	4.6756	4.46713	4.2133	4.52446	4.81229	4.89441	4.11792	4.32281
LOC100048105	13.35	14.0903	13.1432	13.7755	13.7439	13.9242	13.6557	13.5649	13.7428	13.4514	13.3499	13.7178	13.0712	13.6748	13.4202	13.6089	13.6938	13.3402	13.7966	13.8857	13.6622	13.8009	13.5082	13.2614
OLFR773	4.78437	4.12596	4.34681	4.29096	4.28385	4.6581	4.61281	4.74283	4.56662	4.18985	4.26194	4.54331	3.87253	4.19845	4.43694	4.15547	4.15123	4.19272	4.30688	4.60532	4.94563	4.62518	4.25653	4.2826
TCTEX1D2	7.32234	6.99187	6.92813	6.95258	6.69915	6.74843	7.05536	6.99245	7.19479	7.14773	7.31045	6.86757	7.08493	7.03505	7.13919	7.15461	7.0246	7.03405	7.05014	7.17971	6.75935	6.90381	7.46015	7.45225
CD151	9.44379	9.37851	9.45625	9.47189	9.141	9.31104	9.45081	9.44283	9.36197	9.41305	9.43084	9.43246	9.53366	9.55136	9.62792	9.78303	9.31256	9.38022	9.36007	10.0169	10.1026	9.83838	10.4361	10.9795
ALDH1A7	11.9713	11.7843	12.1695	11.7267	11.8456	11.9537	11.9824	11.8638	12.2021	11.9572	12.0231	11.8678	11.9417	11.4178	11.637	11.6877	11.8086	11.8912	12.1821	11.6761	11.6882	11.614	10.7103	9.3377
GOLT1A	7.01921	6.72019	7.33512	7.37153	7.06704	7.33515	6.85998	6.79382	7.07594	7.09101	7.36622	7.18497	7.22208	7.30305	7.14142	7.31524	6.9014	6.94297	6.9739	6.94932	7.13483	7.09207	7.6009	7.32297
2810422O20RIK	5.77499	5.80568	6.20916	5.86279	6.0885	6.03494	5.93665	6.24118	6.19575	5.97476	5.83728	6.22116	6.12431	6.11393	6.20077	6.18554	6.08801	6.20271	5.4446	6.22477	6.19786	6.12376	5.63891	5.94846
TNFRSF12A	6.61165	6.22031	6.55122	6.27606	6.90902	6.66971	7.47992	7.91689	6.48705	6.77201	7.46553	7.06308	7.14612	7.41947	7.32708	8.98133	7.39074	7.3526	6.70145	8.9889	9.90468	9.55767	10.5084	11.1905
GANC	9.88765	9.20196	9.31938	9.62302	9.73217	9.85073	9.2945	9.16708	9.3582	9.68657	9.62374	9.58523	9.56392	9.41555	9.39129	9.24211	9.4935	9.16452	9.39548	9.47884	9.25532	9.09712	8.8326	8.47418
AW125391	4.09103	4.35483	4.76099	4.10067	4.96683	4.35753	5.07089	4.82629	4.98511	4.8164	5.37385	4.17115	4.86816	4.33028	4.91127	4.11175	4.55824	4.86677	4.55344	4.75707	4.47385	4.391	3.97961	4.12584
MGC117608	4.67051	5.34427	5.21743	5.09502	4.77504	5.02418	4.7699	4.96111	5.28277	5.04425	4.5585	4.90095	4.94219	5.00619	5.27592	5.04327	5.24366	4.9328	4.64605	5.15243	5.19392	4.90589	4.72074	4.70704
MAFK	4.89922	4.83618	4.95354	5.44085	5.06484	4.57735	4.50492	5.37824	4.82266	4.95678	4.70082	4.89732	5.02674	5.19177	4.6519	5.13715	4.76687	5.09703	5.46116	5.68896	5.36403	5.57915	6.28722	5.93983
FZD10	4.68611	4.47264	4.62511	4.39274	4.71414	4.81797	4.6441	4.48928	4.3487	4.79134	4.64668	4.35173	4.55936	4.59298	4.6048	4.45486	4.77243	4.34286	4.43452	4.38062	4.42954	4.33336	4.4978	4.60302
KHSRP	6.24448	6.46498	5.80544	5.6845	5.82383	5.34208	6.14025	6.04362	6.17722	6.07648	6.38411	6.51112	5.74947	6.18333	5.59984	5.83595	5.93132	6.27371	6.02987	5.77478	5.84149	5.55005	5.38851	5.30321
ICAM5	5.61727	6.3222	5.81364	5.27787	5.47056	5.53009	5.58002	5.54178	5.95024	5.10605	5.66602	5.46028	5.46419	5.60378	5.65318	5.50877	5.17168	5.66405	5.78842	5.48697	5.35637	5.73454	4.89507	5.1113
PTGFRN	4.96975	4.08081	4.25365	5.04418	4.53685	4.74212	4.24489	4.69501	4.4538	4.35187	4.78627	4.87128	4.34476	4.75777	4.95484	4.61882	4.73074	4.5117	4.77886	4.45582	4.65855	4.54878	5.13756	4.83497
V1RG3	4.90169	4.37178	4.58437	4.05317	4.4353	4.75209	4.94414	3.94567	4.46217	4.39791	4.72682	4.36385	4.8621	4.22782	5.10708	4.08728	4.78028	4.21262	4.67342	4.36733	4.58647	4.26813	5.12602	4.79265
SP5	7.12456	7.51703	7.11673	7.39852	7.62844	7.85135	7.68801	7.05204	7.97445	7.54807	7.23279	7.91842	7.86612	7.71824	7.86693	6.96487	7.77516	7.79972	7.75138	5.88173	5.19169	5.3508	4.53118	4.67401
GPRC6A	4.57669	4.69365	4.42149	4.82854	4.69417	4.62785	4.82917	4.66343	4.70337	4.62421	5.08281	4.7282	5.14125	4.54826	5.02601	4.85778	4.6758	4.96998	4.59107	4.86432	4.60239	4.50215	5.10525	5.09292
1110033O09RIK	4.66976	4.11732	3.48045	4.83155	3.5661	4.66494	4.37782	4.43984	4.44973	4.47837	4.63703	3.86465	4.56371	4.02871	4.94846	4.88295	4.41777	4.83992	4.63505	3.98321	3.95224	4.19637	4.48693	4.33063
PSMD10	8.23326	8.29036	8.65101	8.30792	8.08203	8.1269	8.44708	8.69431	8.55955	8.31114	8.28145	8.17532	8.22495	8.32789	8.2794	8.70206	8.20735	8.33248	8.37832	8.75003	8.78952	8.72192	9.02917	9.4222
COX17	9.85919	9.54508	10.0157	9.81141	9.67339	9.77633	9.76264	9.90279	9.94641	9.854	9.8144	9.88363	9.95677	9.61109	9.68771	9.72108	9.68813	9.6821	9.85853	9.81463	10.0503	9.93648	10.2681	10.188
ZC3H3	6.71799	6.48278	5.91426	7.16859	6.98438	7.13932	6.65083	5.99645	6.42091	6.73025	6.73734	6.97421	6.88433	6.73428	6.7334	6.66594	7.09033	6.62446	6.58586	6.2696	6.75512	6.5573	5.94837	5.95212
GPD2	8.31891	7.40156	7.66815	8.11771	8.44052	8.69915	7.84414	7.40594	7.39741	8.22023	7.93622	8.04567	7.90322	7.75086	8.36139	7.46378	7.93776	7.8287	7.83396	8.04283	7.9915	8.20885	7.6335	7.05086
2310057N15RIK	4.12842	4.17739	4.24468	4.44877	3.8958	4.23852	4.69429	3.59527	4.81385	4.0487	4.02397	4.73518	4.39521	3.93425	4.51971	3.99406	4.15194	4.23328	4.33472	4.63999	4.26301	4.44922	4.03873	3.94608
ZFP574	8.08542	8.61965	8.07608	8.81489	8.73812	8.83816	8.68067	8.30405	8.59569	8.77302	8.5196	8.98839	8.84264	8.82179	8.71991	8.39939	8.97278	8.95889	8.78566	8	8.67136	8.53401	7.49966	7.60931
CETN2	5.8714	6.39626	6.41554	6.08895	6.08863	6.14132	6.21627	6.98963	6.46157	6.22899	6.29562	5.87608	5.99189	6.4319	5.84002	6.71232	6.18185	6.12142	6.41868	6.65981	6.33797	6.59693	7.17492	6.90919
KCTD5	6.41703	6.31642	6.53563	6.57741	6.33823	6.278	6.25843	6.3866	6.16452	6.33253	6.58434	6.34346	6.52014	6.39025	6.59099	6.76193	6.4677	6.5114	6.32465	6.82589	6.80853	6.66328	7.12656	7.6002
PEX5	9.2419	9.43296	9.16566	9.63919	9.70781	9.55904	9.5158	9.14121	9.40019	9.51662	9.32497	9.56528	9.52646	9.41738	9.47755	9.24916	9.4695	9.47083	9.51792	8.80852	8.68367	8.70787	8.38281	8.56063
RAB39	4.80307	4.96141	5.78699	4.88364	4.56847	4.55612	4.68064	5.20312	5.27813	5.10082	5.20758	4.65852	4.99588	5.07328	5.02721	4.9287	4.92147	5.11544	4.7938	5.07609	4.92236	4.98999	4.74046	4.42618
WRB	6.3085	6.24319	6.67579	6.44726	6.1045	6.48262	6.35691	6.5876	6.50538	6.30923	6.3025	6.20515	6.64009	6.3838	6.52251	6.71234	6.37369	6.60285	6.44833	6.67615	6.61231	6.19573	7.05211	7.28624
ZFP61	4.65235	4.50892	4.73135	4.46578	4.878	4.33319	4.53595	4.56461	4.43563	4.62615	4.72678	4.4336	4.85959	4.82739	4.27559	4.27508	4.75093	4.15176	4.3247	4.09098	4.41429	4.17903	4.58638	4.77438
OLFR1251	4.21289	4.10564	4.44104	4.72526	4.40686	4.68628	4.70415	4.3285	4.19585	3.95172	3.92066	4.70569	3.84357	4.41407	4.74775	4.22728	4.37527	4.29021	4.61042	3.95796	4.32221	4.1304	4.57446	4.55941
2310007F04RIK	5.02805	4.80788	5.39201	5.39472	4.49526	4.58594	5.00081	4.56715	4.56235	5.31802	4.69094	4.91996	4.6834	5.10836	4.61915	5.097	4.51028	5.07948	5.13565	4.6512	4.52068	4.51782	5.03125	4.78272
TRIM2	7.86034	7.84469	7.60479	7.6493	7.69555	8.07744	7.31279	6.93581	7.26555	7.35734	7.7258	7.74246	7.12897	7.32684	7.54813	7.70094	7.36006	7.14772	6.94931	8.63676	7.86863	8.31772	7.40926	6.75549
2900009I07RIK	4.4218	4.90262	3.86306	3.6769	4.26455	3.85885	4.50695	4.18225	4.26159	4.3288	4.29648	4.9671	5.17733	4.33293	3.90273	4.29707	4.49899	4.35346	4.16048	4.1023	3.87582	4.27654	4.51422	4.6792
CRISP2	4.62968	4.83492	4.94161	5.30923	4.33846	4.67034	4.6427	3.92352	4.4233	4.27982	4.57017	4.77976	4.35369	3.85587	4.52546	4.73119	4.4954	3.72944	4.46701	4.86204	4.53055	4.81268	4.35227	4.14865
IL18	7.73297	8.21094	8.70339	8.12623	7.80197	7.85809	8.06943	7.95146	8.72594	8.09989	7.93595	7.90509	8.01028	8.15267	7.99962	7.75603	8.0135	8.13094	8.17607	7.48212	6.98964	7.49805	6.70145	6.51646
2310044H10RIK	9.81412	10.5199	9.94269	10.246	10.1043	10.2169	10.2215	10.1654	10.3403	10.1101	9.90732	10.4079	10.3907	10.4671	10.2308	9.99223	10.4723	10.4131	10.0635	10.0148	10.3312	10.1526	9.74375	9.82085
UBR5	10.5946	10.4597	9.78371	10.328	10.55	10.5241	10.4722	10.4594	10.0774	10.5771	10.3491	10.4974	10.6252	10.473	10.5009	10.3036	10.6955	10.7183	10.5101	10.3605	10.7416	10.5236	10.1328	9.90742
RPS27A	7.30008	7.20601	7.56142	6.93535	7.08029	6.77596	7.30412	7.40891	7.39709	7.04947	7.2886	7.08609	7.08772	7.05987	7.03193	7.2611	7.1917	7.11458	7.31121	7.31061	7.30901	7.52412	7.85216	7.65446
PSG18	4.32209	4.22976	4.2556	4.43724	4.4494	4.23484	4.18379	4.41757	4.46402	4.12203	4.22335	4.33846	4.27952	4.178	4.53305	4.46436	4.56741	4.54443	4.29155	4.36477	4.39865	4.47959	4.24021	4.28876
CLIP2	5.01995	4.31576	5.15708	4.33488	4.69144	5.07257	4.61706	4.91307	4.90702	4.79082	4.54177	4.66557	4.19037	4.98431	4.81681	4.69793	4.55462	4.71223	4.67922	4.94606	4.77212	4.83032	4.45606	4.64125
6430411K18RIK	4.74008	4.04332	3.68214	4.07869	4.49173	4.46193	4.28989	4.03258	4.42253	4.11587	4.08111	4.7734	4.3804	3.31923	3.838	4.19349	4.17995	4.09789	4.05588	3.98224	4.0384	3.67372	4.32913	4.4071
CYP2D40	10.2076	10.8686	10.9306	10.5651	10.5884	10.6209	10.5923	10.6309	10.4982	10.8661	10.5596	10.856	10.735	10.4762	10.7523	10.4418	10.4635	11.0056	10.8837	9.33534	9.82298	9.78143	8.65074	7.36233
HS6ST1	8.77178	8.82626	8.66606	9.09686	9.13635	9.1055	8.77764	8.49744	8.68936	9.0276	8.79826	8.94606	8.89935	9.16589	9.0833	8.71689	8.99337	9.12071	8.94003	8.75974	8.5607	8.34744	8.11839	7.93255
RFX1	7.35008	7.04496	6.38093	7.30552	7.81373	7.55978	6.97813	6.41385	6.32187	6.90095	7.33348	7.22484	7.14497	7.04953	7.11844	6.95983	7.44743	7.15361	6.78905	6.9754	7.11507	7.16366	6.78537	6.42707
4932418E24RIK	4.42469	4.35049	4.36311	4.27122	4.49437	4.92805	4.93904	4.22031	3.99509	4.21482	4.18904	4.09009	4.48411	4.30254	4.92435	4.80497	4.78171	4.4587	4.81816	4.55669	4.29441	4.29569	4.94249	4.71221
5133401N09RIK	8.99736	8.72656	9.3269	9.2243	9.34401	9.00019	8.75067	8.85808	8.88815	8.61127	8.97271	9.06555	8.8837	8.63132	9.12974	8.98246	8.8549	8.74273	8.90636	8.76055	8.63188	8.7877	8.93474	9.14262
EPHB3	4.1058	4.63364	5.06242	4.48144	4.4311	4.41718	4.85819	4.91181	4.43808	5.17309	4.59398	4.45216	4.3889	4.29007	4.89938	4.29929	4.90061	4.3131	4.27574	4.87206	4.57533	4.71868	4.3793	4.36917
XYLB	8.45173	8.52164	8.58211	8.99107	9.32718	9.28705	8.78365	8.72182	8.75337	9.30857	9.03837	9.19413	8.97155	8.91989	9.18537	8.81231	9.4377	9.19707	9.19519	8.34465	7.83036	8.60757	7.27462	6.29019
SRC	5.05295	4.83557	4.70791	4.71736	5.20548	5.00308	5.14907	4.81414	4.68805	4.8591	5.1429	5.10051	4.70061	5.084	4.83608	5.2714	4.69873	4.82676	4.54801	4.85106	5.21109	5.18692	5.50933	5.71165
ZIC3	5.01163	4.66148	4.67718	4.93742	4.84189	4.63337	4.74171	4.49321	4.59014	4.90421	4.84558	4.82566	4.19351	4.97531	5.21194	4.64329	4.52299	4.8556	4.31047	4.9022	4.77975	4.61066	5.10393	5.10996
C530044N13RIK	10.0466	10.054	9.98525	9.70861	9.7886	10.0317	9.94695	9.69569	9.93926	9.75867	10.1012	9.88906	9.86393	9.74266	9.94939	9.64004	9.77576	9.83263	9.9092	9.86626	9.99229	9.71542	9.55128	9.32074
PRB1	4.88553	4.51744	4.44598	4.26862	4.61106	4.3058	4.69184	4.30102	4.37635	5.05925	4.7183	4.50197	4.23016	4.70253	4.32224	4.48933	4.85751	4.48439	4.94383	4.37387	4.72511	4.68612	4.15857	4.1274
PHEX	5.12677	4.7322	4.80037	4.30349	4.95382	4.56132	5.26355	4.57642	4.76959	5.48679	4.36543	4.56752	4.88046	4.82945	4.54157	4.98462	5.42605	4.86465	4.61078	4.29913	4.6355	4.38266	4.81533	5.05148
GM867	4.86997	4.82255	4.62347	5.23384	4.41156	4.5409	5.05487	4.50624	4.93721	5.14402	4.66054	4.35988	5.14462	4.51336	4.49545	5.08277	5.13129	4.63489	5.12669	4.49344	4.57073	4.60468	4.80984	4.68993
VCP	12.3171	12.2006	11.8608	12.3487	12.3874	12.4667	12.1603	11.8278	11.9574	12.0641	12.1268	12.3441	12.1244	12.1014	12.4206	12.2138	12.301	12.2246	12.2424	12.5601	12.2667	12.2942	11.9507	12.0209
BACE2	5.19797	5.44785	5.58937	5.14607	5.15084	5.46851	5.08919	5.28382	5.61241	5.25366	5.16769	5.128	5.29449	5.39193	5.21571	5.44153	5.41508	5.22072	5.39281	5.50158	5.40364	5.69983	5.19127	5.17185
RAB6	6.09684	6.30672	6.48335	6.21523	6.19778	6.13598	6.33183	6.48385	6.18912	6.14466	6.15872	6.28669	6.06202	6.31159	6.0032	6.27182	5.95138	6.3555	6.12406	6.29718	6.55745	6.38608	6.86644	6.69611
NR2E1	5.15108	4.99924	5.23142	4.98632	5.09676	5.29394	5.49396	5.25287	5.36897	5.399	5.19718	5.65041	4.98188	5.22518	5.22545	5.07599	4.56663	5.04959	4.78022	5.01256	4.82483	4.91197	5.60903	5.2243
RPAP1	6.45762	6.07864	5.59808	6.30848	6.30998	6.32345	6.19495	5.61944	6.1006	6.17728	6.31552	6.37078	6.10096	6.16845	6.53321	6.08739	6.3331	6.02791	5.96399	6.0741	6.08336	5.94005	5.86059	5.81444
PEX11A	10.3702	9.889	10.566	10.3209	10.8727	11.0663	10.0712	10.0359	9.96405	10.7248	9.8248	10.4595	10.4427	9.45811	10.2362	9.2236	9.9878	9.69813	10.3128	8.75645	9.20912	9.43274	8.20879	7.19642
KLF12	4.70463	4.9852	4.76559	4.82906	4.83109	4.57425	4.75259	4.68361	4.78964	4.66529	5.1108	4.79677	4.87438	4.82015	4.61554	4.97937	4.983	4.82947	4.87246	5.03449	4.86524	5.07704	4.69059	4.35869
GNG7	4.9256	4.75661	4.83943	4.97785	4.54565	4.72804	4.8772	4.54472	4.82942	4.91792	4.62841	5.05624	4.69279	4.75008	4.85734	4.63186	4.8748	4.74486	4.84132	4.43054	4.68947	4.6923	4.25251	4.25369
POSTN	4.12839	4.70715	4.39084	4.28987	4.25736	4.19416	4.59075	4.59596	4.3564	4.04677	4.30983	3.59886	3.49397	4.095	4.32748	4.03503	4.70071	4.27044	4.25377	4.31172	4.42719	4.22743	4.54693	4.56827
RPL22L1	7.09499	6.43705	6.75813	6.23749	6.36684	6.35061	6.81601	6.88853	6.92902	6.4765	7.01578	6.29827	6.33447	6.84309	6.4337	7.13395	6.9466	6.51386	6.32993	7.65165	7.19981	7.01911	8.0855	8.02269
LOC100048530	7.49061	7.33739	7.7462	7.06665	6.8785	7.37759	7.71874	7.91768	8.07164	7.20878	6.81497	7.173	7.17111	7.34334	7.28904	7.66613	6.83073	7.26722	7.4132	7.58	7.24395	7.31151	7.93612	7.75337
PLAC8	7.54788	6.87436	7.65205	6.80916	6.59475	6.59389	7.08672	7.78898	8.03185	7.40328	7.41798	7.23457	7.42509	7.41841	7.0106	7.79956	6.95889	7.13801	7.39393	8.64255	8.59654	9.03789	9.41487	10.1417
A630098A13RIK	4.91234	5.29763	4.70106	4.74303	4.98714	4.68344	4.6345	5.16097	4.93232	4.91407	5.47619	5.06361	4.98488	5.09529	4.83607	4.98389	4.91657	4.92924	4.64802	4.81703	4.69431	4.85568	4.51775	4.61114
SPSB2	7.97395	7.03608	7.76978	7.96351	7.90069	8.04392	7.15728	7.14261	7.26485	7.32691	7.63939	7.74797	7.23458	7.21704	7.69886	7.41317	7.51752	7.14236	7.48779	7.57804	7.60193	7.50318	7.33978	7.03701
DGKH	4.51543	4.63375	4.97045	4.41825	5.13471	4.37135	4.11195	5.08139	5.18794	4.69931	4.85955	3.68043	4.70256	5.20609	3.60506	4.47883	4.74249	4.44741	5.06557	4.83763	4.89088	4.90868	5.29013	5.05108
SNTB2	5.19005	5.1526	4.96079	5.00948	4.79506	4.80625	5.00731	5.09168	4.8271	5.20795	4.5601	4.95267	5.0467	5.03394	4.93443	5.0441	5.03934	4.90446	5.44348	4.94485	5.35273	4.8903	5.6187	5.69879
FAM116B	7.10982	6.52629	6.19691	7.10628	7.03316	7.02258	6.64373	6.25262	6.31863	6.76723	6.99923	6.84432	6.7121	6.64205	6.91935	6.58344	6.82664	6.63755	6.69937	6.48773	6.41453	6.46175	6.15481	5.7146
ATPIF1	10.8905	10.4176	10.8025	10.4292	10.3805	10.4437	10.8715	11.0744	10.8484	10.6462	10.9697	10.6642	10.8553	10.8412	10.6098	11.4033	10.6722	10.6887	10.6041	11.9588	12.1313	11.7977	12.4069	12.8948
PAK4	7.99266	7.61569	7.35184	7.88471	8.24108	7.98805	7.70454	7.45113	7.24531	7.46034	7.75687	7.94959	7.97609	7.80038	7.9115	7.85713	7.91326	7.66546	7.67199	7.55166	7.77595	7.72913	8.01004	7.93746
AIM1	7.17231	7.01688	7.12716	6.87363	7.14501	6.84612	6.95458	6.94626	6.77026	7.25336	7.34211	7.10405	7.19738	7.18812	7.26495	7.287	7.11139	7.33244	7.41782	7.38885	7.39035	7.85696	6.95393	6.51049
TRAM1L1	3.90204	4.54692	4.86577	4.0915	4.36671	4.36329	4.55431	4.17178	4.16671	4.46815	3.96389	4.66092	5.05788	4.21242	4.54292	4.7072	5.15908	4.13316	4.4509	4.46207	4.39114	4.81528	3.76134	4.07101
CNGA1	5.82751	5.20295	5.3604	5.01952	5.65399	5.49437	5.2549	5.06267	5.12766	5.43704	5.5934	5.17639	5.30242	5.44823	5.61052	4.94218	5.6027	4.85016	5.53654	5.22691	5.07766	4.9314	5.68703	5.41118
CENTG1	4.64977	4.64894	4.7347	4.89668	4.74456	4.22247	4.61209	4.86633	4.85041	5.0285	4.8059	5.04349	4.94004	4.70682	4.87509	4.50753	4.65203	4.9798	4.67239	4.78323	4.66197	4.77644	4.55809	4.59464
OLFR1280	4.54435	4.17189	4.74857	4.45438	5.05755	3.99231	4.45507	4.54876	4.2886	4.45095	4.22378	4.59523	4.47976	4.51937	4.42692	4.34293	4.56737	4.50247	4.80941	4.12764	4.24386	4.2675	3.96336	3.64603
CHURC1	7.88499	8.27524	8.89663	8.14841	7.52062	7.7124	8.34463	8.33647	8.54469	7.97933	8.09496	7.85187	7.98193	7.96965	8.12727	7.63093	7.8306	8.05941	8.24638	7.74942	8.38076	8.06338	8.89305	8.74495
PANX1	5.35897	4.98807	4.78542	5.1072	4.86105	4.50299	5.29765	5.1782	5.19347	5.15701	4.45457	5.60542	3.88327	5.29942	5.11505	5.74624	4.83763	4.77917	5.0312	6.2832	5.82846	6.19247	6.67032	7.20338
KCNA2	4.39196	4.67643	4.33139	4.35355	4.76111	4.53298	4.86636	4.93814	5.13562	4.51763	4.91377	4.47656	5.02633	4.35307	4.14105	4.54432	4.92298	4.8357	4.16286	4.38207	4.59232	4.29482	4.74956	4.83512
FBXW5	9.87235	10.0754	9.61342	9.70874	9.78409	9.97535	9.72631	9.51954	9.77848	9.70381	9.82813	9.85413	9.79279	9.87122	9.64987	9.59193	9.90013	9.89868	9.67778	9.73947	9.78583	9.62971	9.49868	9.24989
ZFP318	7.34531	7.08375	7.16102	7.43234	7.525	7.41975	7.28111	7.34336	7.07405	7.71318	7.45162	7.26742	7.20352	7.40109	7.45434	7.0978	7.6598	7.60281	7.29491	7.31532	6.91762	7.19089	6.71212	6.47088
LRRN4CL	4.88938	5.04839	5.0435	4.65079	4.01234	4.99475	4.1044	4.51222	4.55256	4.84095	4.34665	4.3256	4.55708	4.80903	4.92972	4.72206	5.10397	4.66941	4.87857	4.81559	4.66625	4.59384	4.35326	3.94349
SULT1A1	12.7054	12.4556	12.5739	12.7356	12.6006	12.6864	12.4036	12.1674	12.8378	12.2875	12.4292	12.4034	12.4363	12.5997	12.4897	12.8025	12.3721	12.5186	12.7689	13.2251	12.7956	13.0273	12.4398	12.5575
CPNE2	6.67975	7.48002	6.89635	7.06003	7.35384	7.33981	7.67319	7.64795	6.97842	7.46111	7.30398	7.58987	7.52009	7.56472	7.39842	7.48524	7.73288	7.83413	7.18354	7.47772	7.54935	7.70126	7.33428	7.18544
TAS2R107	4.89512	4.33404	4.51592	4.25207	4.56842	4.89096	4.46351	5.03973	4.87308	4.97909	4.73513	4.36617	4.71293	4.51774	4.65951	4.62577	4.79049	4.63141	4.12909	4.2946	4.208	4.54185	4.71706	4.95707
GM71	4.67029	4.71048	5.48967	5.12201	5.71161	4.44731	5.53565	5.87912	5.15513	5.17674	5.40542	5.40849	5.03455	5.22431	5.12218	5.54349	5.35443	5.1424	4.91683	6.33484	5.98892	5.81598	6.60029	6.81917
PKN3	4.89689	5.3113	5.01533	5.83045	5.05636	4.9946	5.02047	5.22272	4.91674	5.27342	5.20778	5.58397	5.31349	5.28847	5.18667	5.27171	5.31748	5.06197	5.52348	5.5046	5.27552	5.23328	5.97421	5.67297
DDC8	5.07003	5.00167	4.44461	4.4165	5.01134	4.86309	4.47625	5.06308	4.499	4.44009	4.69169	5.05223	4.38965	4.50038	4.98008	4.37752	4.91204	4.42539	4.50792	4.87075	4.78738	4.76849	4.60239	4.69082
RFXANK	5.79818	5.88076	5.33678	5.57536	5.70331	5.39526	5.53307	5.06227	5.25112	5.53339	6.05405	5.93524	5.73877	5.34682	5.85732	5.26171	4.98645	5.58573	5.45804	5.57705	5.62759	5.73665	5.47605	5.41531
KLRC3	3.32832	3.97831	3.87463	3.76942	3.60474	3.80076	4.22463	4.12782	3.72697	3.49923	3.77466	4.37043	4.34304	4.21771	4.03838	4.46713	4.46172	3.53924	3.54722	4.0706	3.53979	3.63705	4.57289	4.33987
CEP250	4.73663	4.63188	4.70643	5.34113	4.5927	4.3865	4.21641	4.59569	4.60026	4.51038	4.55805	4.31989	4.36154	4.02365	4.45234	4.88609	4.51671	4.59642	4.8179	4.37195	4.70754	4.67582	3.81959	4.17026
CD93	6.86438	6.55129	6.63878	6.44474	5.78979	6.1902	6.63891	6.7399	6.37826	6.31302	6.53162	6.30193	6.76724	6.37194	6.48955	7.52055	6.38895	6.27236	6.50779	8.15122	8.67074	8.18791	9.03952	9.74436
CYP27A1	12.289	12.987	12.6525	12.606	12.8394	12.4788	12.4605	12.3651	12.8666	12.4127	12.4875	12.8011	12.4867	12.5982	12.4142	12.0937	12.7129	12.6501	12.5025	11.0243	10.2319	10.8001	9.83405	9.43253
FAM20B	6.21912	5.99074	6.26504	6.13724	5.82812	5.93839	5.75816	6.22522	6.43606	6.14691	6.15164	6.02214	6.11313	6.17298	6.05798	5.84891	5.92126	6.20106	5.98451	5.80905	5.98076	5.96048	6.12223	6.28406
CCDC88C	3.91555	4.95373	4.66888	4.7572	4.60002	4.60702	4.51633	4.5668	4.84017	4.24096	4.07998	4.95416	4.68727	4.49481	4.99532	4.61799	4.64113	4.52897	3.86678	4.43351	4.36482	4.71809	4.98192	4.91044
RAB23	5.02416	5.23125	4.76383	5.39455	5.1821	5.38261	5.08914	4.99344	5.2146	4.75669	4.6942	5.35886	4.3115	5.20664	4.80039	5.24471	5.13038	4.75665	5.08647	5.31896	5.35578	5.10873	4.94474	4.63749
RPS15	10.7029	10.3688	10.6177	10.5484	10.8554	10.5597	10.4024	10.8913	10.5015	10.3611	10.6305	10.6854	10.5876	10.4217	10.714	10.7855	10.5468	10.3413	10.3972	10.8263	10.4047	10.7542	11.3867	11.1327
EFNA5	7.8894	7.08063	7.1948	7.8848	7.84623	7.99521	7.24521	6.92208	7.35601	7.68811	7.48337	7.64794	7.58505	7.424	7.67537	6.92022	7.43722	7.38684	7.40341	6.34375	5.91722	5.81498	5.441	5.19142
LOC100048076	9.87481	10.0445	9.83334	9.69103	9.75215	9.74305	9.95951	10.2002	9.91113	9.89752	10.0061	9.89467	10.0432	9.97113	9.9952	10.1509	10.0789	10.0378	10.0143	10.2938	10.0815	9.97547	10.4595	10.555
GNB3	4.80044	4.39286	5.25338	4.89819	4.99393	4.77236	5.32591	4.67016	4.44241	4.71523	4.68055	5.03552	5.17905	5.05593	5.29266	5.182	4.53888	5.07358	5.17803	4.63752	4.90926	4.39342	5.19451	5.33137
STAP1	4.48659	4.5385	4.54439	4.9266	5.08704	4.96217	4.86523	4.35026	4.15683	4.88741	4.52347	4.49551	4.89125	4.45688	4.45091	4.26446	4.62792	4.17638	4.5172	4.15566	4.71191	4.37002	5.24236	4.99593
CDH19	4.86896	4.26619	4.53567	4.31964	4.14768	4.10609	4.73104	4.49769	4.27704	4.65698	5.00001	4.55219	4.42485	4.45563	4.75972	4.86958	4.66839	4.73043	4.38903	4.2971	4.15308	4.12605	4.38798	4.52551
G6PDX	5.55719	5.62166	5.59713	5.90014	5.75578	5.39965	5.7771	5.62669	5.95496	5.81822	6.04351	5.81147	5.89399	5.96162	5.28028	6.4318	5.437	5.55688	5.30776	6.50247	6.09842	5.68371	7.18348	6.96163
NUAK2	8.40057	8.94856	8.4514	8.50027	8.79456	8.499	8.59645	8.04608	8.66553	8.29305	8.62759	8.87487	8.90592	8.59158	9.06247	8.06898	8.84296	9.15799	7.98172	8.35051	7.72254	8.11718	7.40312	7.13954
KIF21B	4.55669	4.65696	4.48196	5.02865	4.66366	4.79562	4.83172	4.83173	4.78963	4.70556	4.69429	4.6235	4.619	4.63783	4.82365	4.3613	4.77375	4.63636	4.76449	4.49483	4.54771	4.56215	4.70228	4.61917
LOC100045551	6.76645	7.16294	6.95695	6.89144	6.96829	6.78103	7.19193	6.84949	6.63362	6.89475	7.24298	6.95403	6.79638	6.82374	6.53989	7.00935	7.13256	6.98616	6.70548	7.24332	7.39621	7.37187	7.08431	6.7671
KLHDC1	4.44692	4.9498	4.45898	4.83305	4.88014	4.83183	4.41332	4.83149	4.74806	4.89099	4.7533	4.69461	4.78288	4.68432	4.71638	4.61031	4.48523	4.72344	4.59145	4.81403	4.99429	4.86618	4.61845	4.69899
EG233164	4.44834	3.98117	3.76945	3.98587	4.27729	4.74413	4.28599	3.74158	4.5075	3.77264	3.4675	4.238	4.42606	4.47382	3.38502	4.3668	4.25946	4.19769	4.56875	4.33983	3.94544	3.72493	4.69176	4.75667
RDH16	10.5324	8.81117	9.55761	9.82781	10.2085	10.4792	9.41486	9.21511	9.96603	9.6505	9.32616	9.19389	9.92979	9.48629	9.74554	9.52949	9.47842	9.45118	10.1419	7.79465	7.33284	7.09075	8.17849	8.77423
WBP2	12.4878	12.714	11.8738	12.6524	12.5804	12.7692	12.4529	12.1088	12.5608	12.4554	12.4846	12.7987	12.6231	12.6927	12.7206	12.4746	12.7421	12.752	12.5757	12.1672	12.4697	12.804	11.8138	11.6059
2410018C17RIK	9.84982	10.1494	9.95427	10.0056	10.0151	10.2334	9.99455	10.0784	10.0328	9.94313	9.93416	10.1493	10.1384	10.1973	10.0108	10.1003	10.3397	10.3058	10.0908	9.91676	10.0488	10.0129	9.76333	9.46221
NFATC3	6.52526	6.62174	6.62628	6.65106	6.94517	6.65877	6.42997	6.10341	6.32254	6.38551	5.88292	6.49163	6.38564	6.36426	6.39064	6.13871	6.3628	6.41912	6.24929	6.2218	6.08487	6.32393	5.92847	5.93994
TRAM2	5.23189	5.35547	4.78253	5.17333	5.72988	5.39777	5.10424	5.17158	4.9208	4.93735	5.07022	5.26804	5.2466	5.04692	5.19893	5.21976	5.1603	5.14929	5.10255	4.85414	4.91618	4.78346	5.11578	4.9967
NIP7	5.87166	6.14346	6.23374	5.87881	5.76899	5.66665	5.97538	6.31593	6.10236	6.09491	5.89781	5.90109	5.74419	5.97241	5.68196	6.0113	6.00111	6.12441	5.99951	6.13717	5.98818	6.0711	6.24612	6.43107
RGS4	5.85089	4.87494	5.71366	5.56601	5.89323	5.48588	5.19126	5.42663	4.91393	5.59801	5.13269	5.26363	4.99053	5.40251	5.25011	4.92866	5.07308	4.81707	5.36377	5.19912	5.28279	5.18571	5.83688	6.77335
EG629678	4.59428	3.97109	4.7119	3.89555	4.11761	4.50339	4.40402	4.27995	4.64382	4.35327	4.51669	4.1847	4.76971	4.70102	4.398	4.55725	4.20494	4.5612	4.66746	4.49014	4.83429	4.70105	4.31224	4.20056
ZFP593	5.38238	5.56129	4.8567	5.12277	5.24561	5.29131	5.59844	5.35869	5.43098	5.57208	5.65734	5.51809	5.71465	5.63027	5.35768	5.67447	5.76493	5.69664	5.47772	5.54597	5.46587	5.46673	5.76483	5.61829
GIMAP1	6.35052	6.07481	6.20193	6.34762	6.55985	6.38302	6.52267	6.70606	6.82339	6.46774	6.4865	6.71787	6.4973	6.50285	6.83671	6.49641	6.95221	6.31118	6.33632	6.88796	6.71509	6.98748	6.57334	6.37827
SH3BGRL3	7.92975	7.55951	7.57837	7.83124	7.80807	7.6156	7.99167	8.05122	7.9679	8.07017	7.65721	7.97455	8.26141	7.78259	7.7931	8.07739	7.86086	7.76161	7.89634	8.08792	8.62824	8.82157	9.32077	9.90502
1110051M20RIK	4.42506	4.87679	4.44759	4.03686	4.67393	4.34	3.85287	4.09659	4.51834	3.90581	4.44619	4.6455	4.86095	4.12318	4.34889	4.3745	4.65915	4.48878	4.931	4.33589	3.82557	4.22494	3.42966	3.5608
OLFR1107	4.95924	4.94405	4.73213	4.74592	4.78066	4.59249	4.60767	4.99605	4.82173	5.11044	5.06371	4.81446	4.60798	4.55369	4.61221	4.69658	4.54616	4.82612	4.65514	4.82893	4.68808	4.89547	4.58115	4.52446
SARS	7.18487	6.84795	7.08811	7.46518	7.56428	7.40789	6.98789	6.99338	6.98379	7.14327	7.40231	7.36196	7.09601	7.05084	7.29084	7.06599	7.32329	6.86472	6.8892	7.51709	7.69932	7.91593	7.27434	7.2247
4833439L19RIK	8.47693	8.96752	8.88921	8.58927	8.40944	8.3353	8.86313	9.07761	9.00954	8.51925	8.70984	8.45685	8.69332	8.75463	8.44049	8.98027	8.72368	8.96088	8.86323	8.59667	9.05505	8.79573	9.30953	9.39265
OLFR1161	4.53206	4.80112	5.08121	4.32942	4.58019	5.09143	5.23394	4.91394	4.65557	4.78164	5.41948	5.08553	4.92754	4.93429	4.55685	5.05212	4.41906	4.50429	4.70512	5.25933	5.23327	5.05807	4.94318	4.74076
AXUD1	8.15148	8.42139	8.02112	8.71214	8.10144	7.94281	8.20022	8.12582	7.82609	8.92597	8.35714	8.51778	8.63175	8.5505	8.41051	8.37359	8.23734	8.45022	8.28527	7.77721	7.92192	8.05642	8.33182	8.84649
FAT4	4.6037	4.34737	4.33015	5.14739	4.51098	4.71896	4.25601	3.98497	4.83839	4.76399	5.01341	4.6097	4.69351	4.64176	4.29659	5.03737	4.77109	4.75244	4.69672	5.00926	5.09705	5.17387	4.91996	4.79949
TBCA	11.8953	11.7562	12.0558	11.7455	11.8039	11.7329	11.9051	12.1347	12.04	11.8683	11.7802	11.744	11.7419	11.7585	11.7508	11.9832	11.8575	11.8242	11.9313	12.1008	12.0971	12.015	12.2099	12.3797
NFIX	8.72232	9.25144	7.94875	9.38203	9.69174	9.61513	9.15263	8.1837	8.64652	9.36044	9.03782	9.5963	9.25955	9.4453	9.5802	8.37926	9.66196	9.37279	8.64233	7.54371	7.19586	8.28015	6.39604	6.41535
LINCR	4.95157	5.05475	4.52849	4.48301	4.87503	4.8879	4.86863	4.78432	4.75951	4.87105	4.32235	4.85306	5.15171	4.49534	4.75844	4.3361	4.8405	4.75738	4.44312	4.58094	4.73568	4.94399	5.12814	5.30821
MYPN	4.61217	4.71294	4.50016	4.50282	4.60851	4.89022	4.68177	4.71715	4.86322	4.62267	4.73719	4.50166	5.00362	4.70643	4.85598	4.86052	4.69528	4.60184	4.78492	4.52341	4.54046	4.80934	4.98493	4.99787
ZFAND3	11.2628	11.2396	10.8951	11.1339	11.3461	11.4323	11.6664	11.1893	11.3274	11.4316	11.502	11.4651	11.5357	11.5945	11.4698	11.6489	11.5979	11.592	11.4779	11.9014	12.0805	12.0198	11.8026	11.6394
CLSTN2	3.05066	3.61314	3.86253	4.41562	4.45244	4.65374	4.623	4.33145	3.90182	4.14243	4.20953	4.32668	3.57647	3.73546	4.11444	4.39903	4.00367	4.07783	4.14268	4.28361	4.34337	4.40366	3.84566	4.13203
CLCA5	4.66115	4.49064	4.50937	4.59887	4.87122	4.50975	4.5239	5.18503	4.7698	4.803	4.88069	4.82143	4.68035	4.58471	4.73669	4.27068	4.61044	4.53978	4.42182	4.35458	4.18854	4.61423	4.82858	4.98976
ZFP414	5.48358	4.92124	5.26985	5.88082	5.53349	5.65567	5.57342	4.95371	5.35103	5.48745	5.53531	5.49794	5.60472	5.48051	5.4953	5.40731	5.83534	5.49404	5.30071	5.29924	5.52609	5.29143	5.09867	4.97899
D10ERTD322E	9.26563	9.48656	9.71123	9.28296	9.23578	9.10781	9.4664	9.34782	9.56202	9.15592	9.27866	9.31071	9.27764	9.325	9.42178	9.18888	9.07783	9.22316	9.43237	9.04705	9.23019	9.25443	9.44141	9.70315
ALX3	4.70616	4.9572	4.50667	4.50528	4.63647	5.1498	4.79724	4.69294	5.16805	4.71762	4.53409	4.40556	4.50659	4.93492	4.78186	4.64822	4.963	4.83967	4.9741	4.87995	4.74659	4.73794	4.49753	4.62022
ES1	11.7941	12.7946	12.6953	12.5508	12.4326	12.4908	12.686	12.5543	12.6493	12.5024	12.4689	12.7247	12.4864	12.4991	12.3905	12.193	12.8087	12.8222	12.7857	12.1806	12.1102	12.4155	11.2727	9.82859
GEMIN7	7.11456	6.90698	7.40605	7.09721	7.1695	7.00456	7.15349	7.34401	7.21765	6.93329	7.17216	7.17814	6.99195	7.13694	7.16272	7.23658	7.16503	7.05739	7.18074	7.00223	7.49552	7.44207	8.06943	7.87057
DENND5A	7.24012	7.22899	7.19664	7.22726	7.45171	7.23539	7.36796	7.34351	7.2669	7.23357	7.24744	7.36545	7.39228	7.55658	7.16493	7.55808	7.4218	7.29591	7.31087	7.38437	7.86503	7.55471	8.10344	8.27685
PECAM1	6.41518	6.06545	6.19814	5.96172	5.89259	5.94348	6.15669	6.24185	6.20163	6.1402	5.83322	6.1416	6.41822	6.19573	6.26956	6.46332	6.25925	6.07945	6.1511	6.7323	7.15278	6.76687	7.40793	7.89396
PCF11	7.44054	6.82176	7.42726	7.24126	7.48579	7.27035	7.53738	7.70823	7.37976	7.65462	7.51186	6.93574	7.67861	7.18932	7.06307	7.51967	7.49637	7.03476	7.51574	7.48107	7.15674	7.15529	7.86791	7.64935
9830163H01RIK	5.23071	4.84262	4.45278	4.59411	4.98189	5.09735	4.79256	4.974	4.62349	4.77316	5.21109	4.78988	5.09076	5.13284	4.93264	4.92579	5.25461	4.77327	4.8382	4.6749	4.91212	5.05318	4.4753	4.16612
NDUFA7	11.4582	11.2081	11.7367	11.4393	11.4279	11.272	11.3327	11.5753	11.5276	11.3148	11.39	11.3717	11.4868	11.3061	11.4373	11.1579	11.3234	11.2175	11.4751	11.1768	11.4543	11.2649	11.7446	11.5888
BACH2	6.61297	6.54965	6.00319	6.86947	6.96611	6.9413	6.35522	5.8022	6.40288	6.74943	6.74136	6.92132	6.61	6.51325	7.09769	6.67748	7.34416	6.76839	6.86083	7.23701	6.59237	7.28751	6.22705	5.64291
OLFR114	4.21532	4.53856	4.60853	4.49953	4.34194	4.42117	4.47921	4.78794	4.44701	4.67362	4.15437	4.56488	4.32576	4.24386	4.33117	4.15472	4.29473	4.05438	4.44704	4.39167	4.57449	4.46764	4.99193	4.71648
LOC100046039	7.79343	7.79406	7.78151	7.6195	7.82219	7.59624	7.39276	7.30047	7.36008	7.64598	7.7135	7.77215	7.69993	7.65019	7.6829	7.67513	7.48784	7.84311	7.48176	7.8903	7.69826	7.87671	8.04049	8.15233
1500012F01RIK	9.53627	8.93797	9.41394	9.20938	9.18883	9.08813	9.09871	9.74725	9.74339	9.17	9.32199	9.26066	9.32096	9.0654	9.45286	9.35118	9.4688	9.00399	9.39861	9.61653	9.3931	9.32931	10.1062	11.0611
GPR182	7.79438	7.964	7.87168	7.29722	7.69146	7.83599	7.41345	7.52597	7.85314	7.61979	7.70533	7.75063	7.5253	7.52454	7.69925	7.89895	7.74996	7.51799	7.74021	8.41078	7.79403	8.00271	7.38064	6.77105
WDR4	4.81401	4.72051	4.70981	4.60529	4.86234	4.81229	4.85083	4.5813	4.59348	4.71102	4.65313	4.72391	4.62455	4.85032	4.65008	4.72966	4.6864	4.85956	4.85146	4.59045	4.77432	4.69568	4.47671	4.47809
PPIL3	7.27547	7.08299	7.51142	7.06158	6.73899	7.02054	7.17269	7.27408	7.43306	7.26836	7.36093	7.10317	7.16537	7.27404	7.2345	7.3843	7.11488	7.12856	7.28605	7.60334	7.49327	7.32913	7.75693	7.91143
STAMBP	8.75363	8.5688	8.5457	8.59327	8.55934	8.90699	8.46126	8.24797	8.5597	8.57614	8.88178	8.71445	8.55358	8.4567	8.65079	8.76746	8.52289	8.41794	8.4319	8.77394	8.43615	8.70997	8.11608	8.27414
MET	5.00312	5.36162	4.91838	5.02092	5.02649	5.30595	5.0273	5.29089	5.58014	5.16732	4.77631	5.15054	5.24238	5.29224	4.61182	5.13563	5.35776	5.31662	5.53873	5.15249	5.30547	5.40991	5.0201	4.83107
GRB2	4.88282	5.60297	5.05908	4.96459	5.11367	5.55763	4.73051	5.18497	4.95052	4.92576	4.66465	5.21142	5.509	5.14539	5.61818	5.05943	5.01906	5.03282	5.13798	4.88955	5.11335	4.77509	5.32959	5.30503
ARIH2	10.2029	9.55285	9.80771	10.0464	10.2573	10.2058	9.70772	10.1147	9.76518	9.99408	9.9889	9.97536	9.95483	9.88682	10.0056	9.83058	10.1259	9.97469	9.91575	9.74562	9.65538	9.53111	9.86761	9.92766
4933425M15RIK	4.00256	3.90459	4.58556	4.69205	3.90924	4.02977	3.73696	3.56794	4.00812	3.89131	4.41131	4.2621	4.07855	4.18426	4.20243	4.85324	4.15004	4.22104	4.39693	4.57161	4.38213	4.52972	4.28539	4.24128
OLFR1008	4.92918	4.71715	4.86607	5.46628	4.66092	5.19321	4.33483	4.73132	4.82966	5.39704	5.35664	4.7596	5.04339	4.67588	5.00112	4.42812	4.83785	4.69451	4.52274	4.71297	4.79932	4.94387	4.39384	4.5746
RAET1E	3.92187	4.4363	4.24046	4.42725	4.37041	4.6907	4.19163	4.00876	3.5953	4.07214	4.40556	3.93148	4.62083	4.17564	3.7733	4.63958	3.99285	3.93404	3.59087	4.13628	4.17648	4.35295	4.51407	4.84639
FBXL18	5.16067	5.01547	4.8294	4.91604	5.23386	5.42337	5.35356	5.2303	4.80535	5.07236	5.34465	5.2713	4.98787	4.97381	5.53808	5.04602	5.07108	4.99057	4.80478	5.06931	5.15644	5.02097	4.87255	4.9426
DNER	4.47321	4.73785	4.86637	4.48211	4.75026	4.59085	4.45843	4.75081	4.79978	4.76643	4.81821	4.65822	4.54605	4.33639	4.42163	4.7894	4.50412	4.26031	4.3978	4.45399	4.46124	4.64419	4.29511	4.13166
TRPV6	4.3424	5.25584	4.81541	4.8428	4.7346	4.97823	4.74153	5.2817	5.10563	4.64889	5.04687	4.92335	4.966	5.02021	5.40492	4.8683	4.94059	4.67968	4.68421	4.93954	4.8065	4.8434	5.01162	5.02805
LOC677528	8.82238	9.24604	9.45914	8.79827	8.97279	8.95538	9.07302	9.53141	9.32022	8.98682	8.74284	8.75601	8.82043	9.03931	8.92849	9.06854	8.99131	9.26108	9.12699	9.2471	8.71243	9.01241	9.68299	9.54937
SLC25A34	5.42131	5.43962	5.37021	5.92606	5.8363	5.68827	5.40546	5.12076	5.48198	5.34565	5.20507	5.85864	5.59788	5.43284	5.53478	4.85878	5.5684	5.64463	5.22379	5.1372	5.29684	5.21532	5.05372	4.9606
INHBE	8.44638	8.01327	8.764	8.66634	8.41993	9.33087	8.65418	8.24849	8.6206	9.13939	8.30488	8.94585	8.95353	8.55361	8.9493	7.81162	8.30072	9.08289	8.84273	7.66366	8.65148	8.65689	7.08283	6.00163
2610019P18RIK	4.8865	5.0656	4.72991	4.40131	5.26975	4.68158	5.46514	5.28439	5.15711	4.79396	5.28684	5.05701	5.21116	5.00108	5.72636	5.19986	5.47096	5.39631	4.70844	4.98877	4.96214	4.73878	5.27341	5.17788
LOC433632	4.165	3.88478	4.1095	3.43252	4.38706	4.5165	4.63307	4.55992	5.02542	4.14794	4.85379	4.42613	3.97018	4.9602	4.55116	4.28446	4.1479	4.33404	3.98944	4.65205	4.65191	4.37183	4.22976	4.0911
ANXA2	10.4971	9.23712	10.1935	9.93939	9.42411	10.751	10.3457	10.127	10.1851	10.4865	10.755	10.3667	10.3636	10.6932	10.5057	12.018	9.75907	9.62365	9.96181	12.5426	12.9958	12.7886	13.2982	13.8233
RAD17	6.86513	6.90017	7.09283	6.68342	6.86124	6.72185	6.93433	7.23411	7.10867	6.78744	6.7024	6.75168	6.84296	6.89716	6.65061	6.94593	7.04067	6.8819	7.0633	6.95548	7.13144	6.8236	7.37932	7.28893
ASPHD1	3.76472	3.59433	4.48236	4.44563	4.11982	4.13911	4.66054	4.48088	4.51518	4.21435	3.67786	4.04374	4.21291	4.50574	3.80923	4.22265	4.38785	3.88505	4.97098	3.71782	4.28191	4.15887	5.33735	4.71409
TCF7	4.85705	4.84266	4.68724	5.0821	5.30068	5.32117	5.36876	5.24874	4.76621	4.87554	4.44183	5.05092	4.77404	5.24432	5.18079	5.29376	5.32625	5.25069	5.02246	5.302	5.32039	5.36233	5.16326	4.91521
PAPSS2	7.41403	7.91027	7.67363	7.53318	7.30682	7.27165	7.89122	7.42272	7.76069	7.39331	7.56833	7.21256	7.37894	7.74957	7.47398	7.15563	7.49636	7.67105	7.81998	7.00768	7.3803	6.96179	6.51541	6.64163
INPP4B	4.62988	4.54389	4.87995	4.58723	4.51882	4.36921	4.46068	4.54678	4.76378	4.40975	4.54413	4.77264	4.77425	3.87975	4.774	4.24545	4.40861	4.65251	4.07659	4.05968	4.33228	4.35824	4.59157	4.68567
CDYL	4.83902	4.88779	4.97896	5.24486	5.31307	5.42324	5.21381	4.93706	4.93048	4.83698	5.02376	5.07203	4.81233	5.04791	4.91392	5.10989	4.81359	5.06026	4.93225	5.04065	5.0619	4.94008	5.18189	5.14954
CHRM3	5.10078	5.58917	4.51937	5.42643	5.71374	4.8761	5.06459	5.63371	5.2941	5.46544	5.89957	5.69358	5.24226	5.60831	5.48813	6.10362	5.95907	5.9174	5.50251	5.81288	5.63878	6.32773	5.19911	4.78698
HOXB6	4.96788	4.56017	4.73497	5.322	4.50396	4.6904	4.62059	4.40782	4.45436	4.79187	4.75005	4.81578	4.79956	4.43201	5.14911	4.7047	4.49546	5.0577	4.32119	4.59238	4.70483	4.50678	4.86006	4.80694
SNAI1	4.8406	5.4105	5.08137	5.01009	4.79655	4.82928	5.12732	5.10008	5.19342	4.91142	5.21395	4.84608	5.09344	5.01836	4.83161	4.93938	5.10261	5.00036	5.07736	5.09938	5.30893	5.06953	5.42305	5.55888
PHYHIP	5.10434	4.32649	4.52386	4.20636	4.37919	4.83397	4.66181	4.2768	5.02288	4.8486	4.89927	4.39464	4.31736	4.56878	4.61577	4.31869	3.81472	4.57299	4.66633	4.53281	4.17686	4.37708	4.75083	4.78082
LOC100046045	4.38411	4.82426	4.71765	4.27391	4.69173	4.64832	4.53682	4.83236	4.75593	4.4898	4.47597	4.54143	4.48436	4.63264	4.57711	4.54984	4.37092	4.45174	4.72681	4.47986	4.68793	4.59282	4.31516	4.37196
SLC25A37	8.68552	8.56028	8.03007	8.67079	8.8917	8.55217	8.4408	8.20292	8.23201	8.38728	8.41841	8.48719	8.47413	8.3778	8.48496	8.38152	8.34497	8.49461	8.48338	8.22731	7.45579	7.85321	8.62665	9.08738
LOC100041585	5.99919	5.30392	5.84622	6.0639	6.13336	5.83011	5.66475	5.84117	5.77683	5.75934	6.05775	5.1564	5.63252	5.92196	5.63625	6.25424	5.60448	5.93868	6.17231	5.57144	5.19953	5.57982	5.90221	5.99963
MAP3K11	8.6954	8.81042	8.23567	8.88558	8.87975	8.91943	8.81038	8.38022	8.67353	8.79179	8.83877	9.02244	8.964	8.86218	8.89162	8.79925	8.92986	8.87441	8.73374	8.48885	8.73347	8.89505	8.22887	8.26023
DES	6.22127	5.93901	5.91925	5.97203	6.18431	6.13616	5.76907	5.4903	5.77836	5.46058	5.67162	5.98268	5.81534	5.68954	5.97166	5.46769	5.84468	5.77906	5.49712	5.74882	5.86106	5.70934	5.61377	5.55412
AOX3	12.5361	13.6032	13.3654	12.9113	13.4853	12.9856	12.8822	12.9138	13.3041	13.267	13.3126	13.5504	12.9267	12.9215	13.2624	12.8652	13.7176	13.421	13.2348	11.5139	9.71666	11.5477	8.73288	6.97207
VARS	7.4875	7.42095	6.82427	7.83901	7.73691	7.81227	7.58575	6.71254	6.86215	7.38628	7.55652	7.79349	7.57309	7.37496	7.66131	7.53148	7.65679	7.46271	7.24599	7.6706	7.62604	7.69398	7.44097	7.09598
PRL3D3	5.06153	4.80216	4.40878	4.25966	5.17238	5.39748	4.82395	4.85769	4.62434	3.98942	4.98612	5.03457	4.68732	4.75362	4.93947	4.91806	5.13655	4.42819	4.7354	4.92913	5.17913	4.86091	4.60828	4.61857
MED25	8.67916	8.72703	7.73962	8.99889	8.89645	9.05193	8.75517	7.84175	8.27835	8.50927	8.71982	8.96237	8.90906	8.93107	8.89639	8.5329	9.06913	8.85151	8.59763	7.8868	8.40757	8.46891	7.54925	7.52249
9130011E15RIK	7.03001	6.84008	6.38016	7.01879	6.75668	7.25201	6.42869	6.45215	6.49558	6.68323	6.9702	6.84017	6.6306	6.67034	6.81231	6.75576	6.81446	6.75949	6.6315	6.62826	6.88094	6.90571	6.43811	6.0355
LPL	9.47809	9.1509	9.04136	7.97075	8.22943	7.90383	9.86279	9.48069	9.86182	9.51188	10.7492	10.054	9.81561	10.1124	9.84245	11.3447	10.1047	9.85162	9.4186	12.9648	13.1319	13.19	12.7196	12.8598
CAB39	4.64282	4.39828	4.83371	4.74616	4.17002	4.49339	4.59215	4.93826	4.24602	5.01678	4.75349	4.37861	5.18899	4.75757	4.36007	4.77964	4.4085	4.70678	4.56719	4.38581	4.42416	3.9063	4.84118	4.95585
PLXNA2	7.80036	8.15492	7.22875	7.9074	7.9857	8.12494	7.38139	7.19385	6.7797	7.39559	7.85805	7.91879	7.62961	7.87612	7.69148	8.24798	7.71646	7.5403	7.5369	8.40877	8.50322	8.64004	8.14469	7.63617
BC003885	7.80037	8.40664	8.29506	7.88673	8.02965	7.83025	7.95099	8.51391	8.14646	7.94103	7.81101	8.00985	8.01534	8.03498	8.08395	7.85177	7.95653	8.0189	8.01531	7.61263	7.64734	7.81899	8.05519	8.55436
SOCS1	5.16426	4.90273	4.31784	4.51667	4.35269	4.26313	4.81369	4.92845	4.63211	4.65344	4.93713	4.43118	4.56098	4.73945	4.33248	4.76008	4.4167	4.31717	5.08515	4.20187	4.06296	4.45272	4.70226	4.66535
2410116G06RIK	4.45281	4.09011	4.45158	4.58729	4.14456	4.20691	4.30721	4.36437	3.97987	4.69149	4.59648	3.93553	3.53803	4.68977	4.41632	4.34936	3.76449	4.33254	4.70641	4.43186	4.39299	4.56877	4.02601	4.25095
ANKRD22	4.05793	4.42548	4.14575	4.27699	4.50512	4.22765	4.79583	4.89047	4.85207	4.69251	5.188	4.51118	4.4378	4.46169	4.09867	4.87718	5.03373	4.16096	4.35666	4.65287	4.95813	4.80459	4.11954	4.46249
RNF31	6.68864	6.60018	6.29357	6.37392	7.04818	6.81395	6.43727	6.42598	6.63215	6.63861	6.74827	6.96328	6.93104	6.52111	6.79624	6.41378	6.54783	6.72121	6.2644	6.61347	6.46459	6.6267	6.19354	6.37327
GPR65	5.68901	4.92816	4.80947	5.58977	5.17067	5.64443	4.83739	5.10754	5.70938	5.15758	5.25451	5.10318	5.22456	5.10784	5.12575	5.25489	5.29009	4.98252	5.41066	5.39148	5.42991	5.51134	5.11273	5.29121
TRAIP	4.43905	4.50986	4.56863	4.27869	4.8044	3.94593	4.50242	4.87682	4.33154	4.44437	4.84968	4.08336	5.01916	3.92973	3.49579	4.73251	4.82533	3.86865	4.07429	3.87484	4.35724	4.13489	4.73867	4.61953
CXCL12	9.30869	9.92575	9.84176	9.36025	9.86477	9.56892	9.41767	9.48997	9.89074	9.55742	9.44034	9.76563	9.52563	9.32689	9.86168	9.20934	10.027	9.80273	9.69705	8.92435	7.6776	8.82786	7.00374	6.81621
MAGIX	7.78045	8.18653	7.6947	8.04011	8.57155	8.42618	7.71822	7.49655	7.76403	7.65158	8.22378	7.86352	7.78086	7.78325	8.02231	7.36954	8.1114	7.69758	7.68807	6.96865	6.16643	6.67366	5.77377	5.54548
RPL39	13.1404	12.6305	13.1466	12.6372	12.8848	12.7543	13.0831	13.3667	13.1183	13.0112	13.1842	12.8136	12.9896	12.7251	12.8806	13.2448	13.078	12.8477	12.975	13.6632	13.3166	13.2965	13.9702	13.8446
ETV6	5.56939	5.43936	4.85344	5.01326	5.39598	5.08102	4.8678	5.34119	5.8326	5.1437	5.18251	5.66882	5.6394	5.3255	5.36551	5.51269	5.21005	5.56391	5.55447	5.30654	5.31859	5.25738	5.7946	5.4899
AI597468	6.48032	6.84236	6.65548	6.04362	6.22644	6.2669	6.44	6.95642	6.82509	6.25143	5.83336	6.25416	6.25647	6.50877	6.5279	6.83323	6.22765	6.63554	6.44212	7.10388	7.26099	6.74797	7.57306	7.95909
CD3E	5.1396	4.62078	4.80116	4.92995	5.52639	5.17139	5.2209	4.67786	4.94815	5.56333	5.21527	5.78724	4.70411	5.4058	5.77052	4.72255	4.70729	5.56049	5.55924	5.28254	5.4262	5.84282	4.79194	3.94038
MGRN1	10.8863	10.7699	10.478	10.7873	11.0269	10.8791	10.8289	10.5908	10.731	10.8574	10.7526	10.9681	10.957	10.9962	10.6735	10.8133	11.1116	11.0257	10.953	10.753	10.7914	10.7723	10.5818	10.2769
ABCC12	4.11542	4.2749	4.63683	4.53012	4.63394	4.55986	4.49897	5.42068	5.02019	4.90966	4.92279	5.11907	4.60752	4.85121	5.02951	4.43148	4.39667	4.31706	5.03053	5.78392	5.17267	4.9491	4.3721	4.29556
NGLY1	4.47598	5.09619	4.8534	4.03108	4.73302	4.6316	4.45061	4.51382	4.69072	4.71029	4.42235	4.91442	4.93945	4.7113	4.1151	4.27219	4.52343	4.23409	4.50171	4.53012	4.63271	4.54957	4.75761	4.68104
0610008C08RIK	4.72799	5.02723	4.89976	4.98611	4.57772	5.16079	4.49032	4.6594	5.0984	4.76524	4.42049	5.18794	5.31067	4.58315	4.97967	4.5159	4.77242	5.00762	4.97923	5.06158	4.7416	4.81821	4.53884	4.41063
PSCD3	7.41895	7.0321	7.24592	7.01676	7.26187	6.95682	7.16381	7.35829	7.5512	7.13017	7.17901	7.04848	7.35201	7.11257	7.22665	7.2447	7.26453	7.19223	7.28059	7.36474	7.3756	7.63195	7.76416	7.98236
1110018J18RIK	6.73183	6.73088	7.29572	6.63061	6.77747	6.51769	6.89282	7.17151	6.83526	6.76538	6.65352	6.51082	6.75093	6.69859	6.67545	6.44711	6.81381	6.61638	6.79422	6.52003	7.06075	6.67255	7.30862	7.64278
ZC3H13	6.13208	5.74564	5.35511	5.70236	6.21553	6.31645	5.38036	5.24013	5.55068	5.44319	5.56149	5.82548	5.58816	5.85482	5.50824	5.05938	5.74072	5.86548	5.57807	5.67309	5.4607	5.93262	5.20177	5.09743
CADPS2	8.77875	8.77767	8.67777	8.44562	8.81019	8.7399	8.59401	8.69437	8.47977	8.91016	8.9698	8.693	8.62266	8.58278	8.91692	8.52044	8.8438	9.0077	8.79507	8.70888	8.06525	8.42201	7.56209	6.53649
V1RE5	4.35505	3.62512	4.71782	4.10016	4.39866	4.09245	4.33785	4.97778	4.69969	3.89839	4.47697	3.96419	4.23751	4.31106	4.6441	4.61101	4.30924	3.40441	4.69099	4.19023	3.97698	4.18729	4.6335	4.38285
SLC6A8	6.69613	7.04171	6.50328	6.90785	7.31942	6.83158	7.1924	7.04021	6.29298	7.07689	7.06596	7.08866	7.64623	7.35517	7.14499	7.30033	7.74795	7.32135	6.84891	7.75581	7.93915	7.78799	8.18808	8.71163
LLPH	6.74449	6.70754	6.90139	6.77693	6.4513	6.69569	6.6535	6.92611	6.87126	6.7941	6.81393	6.4858	6.74713	6.84627	6.66441	6.92078	6.66535	6.71943	6.89765	6.58833	6.60332	6.70034	6.98244	6.78848
RAB5A	8.52268	8.90123	9.35388	8.75026	8.58105	8.50519	9.14369	9.75819	9.37964	9.06819	8.7032	8.51071	8.86415	9.09867	8.55058	8.73658	8.89171	9.07699	9.24392	8.83564	9.28556	8.9544	9.50975	9.59397
GABRP	4.8118	4.71314	5.09735	4.61343	4.85696	4.65919	5.10421	5.13249	4.70552	5.12799	5.02087	4.99816	5.06709	4.90149	5.15966	4.85515	4.78546	4.84224	4.71464	4.86081	4.93999	5.00582	5.08089	5.17761
ADRA1B	4.91518	5.79519	4.79845	4.49101	5.58252	4.97518	5.50315	5.09308	4.97228	5.0252	5.25819	5.32373	5.62053	5.24188	4.94195	5.66269	5.47866	4.7421	5.72413	5.48001	5.1516	5.08805	4.63431	4.82255
CAP1	5.80178	5.99277	5.69231	5.88687	5.06442	5.48832	5.82011	5.12964	5.71823	5.59787	6.14988	6.00231	5.55872	5.5964	5.38039	5.47552	5.24737	5.4925	5.65564	5.38444	5.45324	5.58196	5.96302	5.7063
ENOX1	4.77739	4.2919	4.19159	4.4951	4.56169	4.35075	4.47355	4.13477	4.4156	4.66052	4.04904	4.79387	4.27461	4.72305	4.1308	4.17776	4.62442	4.27291	4.65721	4.09597	4.20279	4.44355	4.71269	4.6066
CD83	5.82322	5.71942	5.1075	5.17945	4.5095	4.82538	5.35489	5.8083	5.40775	5.56677	5.59931	5.32544	5.43866	4.80787	4.60892	5.78933	4.47135	5.1113	5.74695	5.50399	5.79363	6.17707	6.50914	6.6932
WFDC13	4.27716	4.30083	4.87131	4.30672	3.90882	4.85962	4.9382	3.7348	4.71533	4.53446	4.55574	4.52675	4.15352	4.03802	4.79762	4.65437	4.09298	3.83978	4.30297	4.215	3.94044	4.29814	3.77848	3.54397
V1RC19	4.82253	4.49022	4.52201	4.82687	4.28429	4.61325	4.46731	4.18203	4.43368	4.30656	4.57814	4.03873	4.13037	4.50902	4.60815	4.57283	4.14567	3.99815	4.72987	4.3928	4.62223	4.49545	4.75155	4.99042
TCEAL5	4.74719	4.25847	4.58365	4.7786	4.43819	4.13529	6.50204	5.56645	4.24327	5.39928	5.88522	5.31423	4.49488	5.21861	4.70468	7.90513	4.54732	5.05323	4.92479	6.85494	6.63899	6.28457	7.77049	9.54163
2010100O12RIK	8.77921	8.37836	8.81553	8.84694	8.77773	8.92281	8.66327	8.83617	8.64452	8.56929	8.70923	8.80451	8.53683	8.46426	8.73214	8.52881	8.42117	8.6222	8.5101	8.71396	8.80403	8.72173	9.28773	8.96139
OLFR1335	4.55896	4.54149	4.27627	4.43356	4.28689	4.62446	4.69319	4.50062	4.42285	4.61756	4.52166	4.61836	4.55005	4.33496	4.50473	4.66747	4.67552	4.55918	4.42367	4.65262	4.72248	4.69377	4.61987	4.59208
EBF1	4.2013	4.88603	4.50514	5.21178	4.76779	4.52409	5.31033	4.81136	5.00055	4.75597	5.41896	4.93049	4.88113	5.07941	5.19944	5.04403	4.68866	4.8614	5.2022	4.72446	4.91127	4.7746	4.54832	4.60943
USP6NL	6.62216	6.1711	6.48531	6.62581	6.92937	6.52032	6.01873	6.5322	6.25244	6.19752	6.35202	6.31623	6.35122	6.64031	6.1557	6.35437	6.60124	6.41414	6.42917	6.48209	6.39896	6.23297	6.64986	6.93034
RNF114	5.6915	5.96563	5.65948	5.44728	5.92698	5.48727	6.02832	6.11109	6.16109	5.66295	5.63748	5.67372	5.28352	5.85868	5.37141	5.57837	5.5425	6.02115	5.87916	5.73795	5.75268	5.5944	5.89319	6.10499
PIK3R1	9.44373	8.88735	9.12699	8.81069	9.50424	9.38392	8.56989	8.82278	8.66809	9.34583	9.03046	9.05731	8.72439	8.9911	8.81707	8.55724	8.55775	9.29069	9.02096	9.08603	8.45995	8.72332	8.1072	7.55928
PPIL2	6.40872	6.82647	6.76863	6.67883	6.70915	7.00998	6.52874	6.83838	6.09712	6.55738	6.63626	7.0206	6.70061	6.8051	6.98988	6.85652	6.83539	6.62188	6.47781	6.43003	6.30549	6.32979	6.56505	6.48592
ERF	5.05578	5.06035	5.13133	5.65155	5.27946	4.84851	4.97427	5.26679	5.32844	5.20253	4.92821	5.01685	5.3659	5.12966	5.2301	5.13825	5.22433	5.37142	5.48461	4.90396	5.031	5.04969	5.40554	5.1852
DNALC4	4.28916	4.68056	4.40388	4.37463	4.45245	4.85156	4.49974	4.05585	4.56385	4.88649	5.09394	4.0776	4.82407	4.51762	3.98559	4.67237	4.23444	4.67345	4.29126	5.0155	4.8082	4.93757	4.20589	4.61588
SLC25A42	9.36062	9.52044	8.81657	9.91549	9.84724	9.95977	9.67276	9.22063	9.40899	9.76707	9.51014	9.97707	10.033	9.38361	9.56049	9.03011	10.121	9.80351	9.63008	8.30506	8.6108	8.69581	7.93684	7.12607
OLFR142	4.80964	4.98044	4.28146	4.52675	4.40739	4.87713	4.61991	4.8656	4.64083	4.82535	4.36918	4.05506	4.83942	4.14871	3.98663	4.18383	4.90837	4.41236	4.79161	4.10407	4.14574	4.5823	4.81336	4.95321
CDCA4	6.883	6.38853	6.69028	6.49249	6.58542	6.54789	6.70429	6.89056	6.56298	6.74699	6.96097	6.79613	6.97821	6.7059	6.69696	7.40026	6.74923	6.87699	6.49636	7.36122	7.4375	7.29945	7.74637	8.34545
PCDH17	5.83653	5.43129	5.77065	5.11112	5.73694	4.91942	5.39422	5.5314	5.42742	6.05689	5.9288	5.79407	5.69447	5.49772	5.38922	5.99402	5.57628	5.20217	5.77737	7.09137	6.90069	7.0496	6.74426	6.39707
ZC3H7A	8.63011	8.36356	8.21231	8.46774	8.5725	8.55162	8.23411	8.46573	8.3863	8.35674	8.47542	8.48652	8.40936	8.37258	7.99233	8.75042	8.50594	8.43936	8.57008	9.00576	8.76855	8.56693	9.40616	9.21435
LOC268782	9.55438	10.0799	10.2686	9.78113	9.50785	9.70655	9.70114	9.57745	10.3472	9.72361	9.88043	9.63711	9.73138	9.95451	9.49981	9.77366	9.48477	9.96636	10.0239	9.55873	9.87884	10.0242	9.34447	9.18952
GCS1	9.21621	9.87087	8.89539	9.53007	9.35692	9.71582	9.58351	9.3453	9.52705	9.36248	9.49574	9.5539	9.47861	9.74759	9.73257	9.76493	9.74103	9.69817	9.34074	10.0587	9.81801	9.76355	9.31587	9.5621
NLRP4E	4.40416	4.7848	4.76925	4.96047	4.54118	4.33301	4.44485	4.80127	4.85737	4.33485	4.7569	5.00853	4.79268	4.35785	4.32322	4.50605	4.47288	4.30174	4.1029	4.57763	4.11147	4.26835	4.84981	4.83505
DNAJC30	9.03738	9.29943	8.89986	9.25871	9.06044	9.30217	9.12701	8.6425	9.10093	9.15264	9.15135	9.44072	9.25263	9.27664	9.26249	9.02527	9.07745	9.17892	9.1003	9.01558	9.35757	9.2235	8.85966	8.66147
ZFP353	3.62995	3.67067	4.15113	4.40463	4.07606	3.37659	4.36107	3.98925	3.78229	4.27485	3.6433	4.0016	4.47741	3.8245	4.23641	3.87813	5.029	3.93894	3.70415	3.68176	3.51953	3.60388	4.77018	4.05348
SMOX	5.89293	5.17795	5.41414	5.761	5.29836	5.69248	5.8543	6.00337	5.46565	5.67417	6.05509	5.80662	5.6804	6.06004	5.67137	7.33456	5.47566	5.55486	5.37899	7.33863	8.15936	7.24887	8.66404	9.73429
LYG1	4.42508	4.45237	4.24505	4.09194	4.52633	4.75674	4.79873	4.68846	4.89127	4.35285	4.76441	4.85361	4.58549	4.74463	4.65551	4.97364	4.82958	4.95538	4.19294	4.74217	4.57486	4.6404	4.82608	4.85649
PIGR	11.3691	12.169	11.4568	10.9612	11.9218	11.6692	11.02	10.5825	11.2334	11.7536	11.5955	11.3384	10.8589	11.0253	11.6245	10.8983	11.2899	11.5359	11.3924	10.4479	8.12576	10.553	6.76553	6.59885
4931406B18RIK	4.11607	4.39806	3.80859	4.7522	4.627	4.93384	4.91768	4.73273	4.70985	4.88856	4.53464	4.60566	4.06011	4.13867	4.34574	3.8611	4.63774	4.45242	4.52489	4.72005	4.72244	4.81927	4.57573	4.64266
LARS	8.05621	8.36824	7.95969	8.16496	8.22811	8.10019	8.27528	8.25348	8.13838	8.2452	8.11907	8.33734	8.10412	8.54434	8.24263	8.34669	8.43396	8.30234	8.29909	8.6075	8.8517	8.76649	8.41747	8.49486
STX8	7.55089	7.76827	8.06735	7.62733	7.46334	7.53703	7.85012	8.03333	7.96086	7.83157	7.57761	7.70691	7.75733	7.89069	7.77882	7.81069	7.67187	7.81689	7.79227	7.74132	7.81766	7.93221	8.05637	8.31716
TCF3	6.31391	6.3932	5.95558	6.54471	6.75101	6.65074	6.34636	5.74683	5.86669	6.20798	6.19421	6.55235	6.45136	6.38944	6.38646	6.3113	6.62076	6.37835	6.33991	6.08475	6.53563	6.36615	5.80867	5.23162
IQGAP2	11.9413	11.5877	11.5318	11.7117	12.1182	11.9906	11.7218	11.5753	11.6367	11.8203	11.9208	11.7745	11.8657	11.5729	11.6188	11.6285	11.7695	11.7796	11.8944	11.4869	11.3198	11.3966	11.1238	10.723
HELB	8.29335	8.18338	7.94137	8.14406	8.22303	8.40035	7.91768	7.81465	8.01799	8.11978	8.21049	8.02425	8.17124	8.10932	8.21432	7.71127	8.31492	7.95462	7.96697	7.92236	7.6887	7.48054	7.09662	7.26112
SERPINI1	4.63612	5.1393	5.21817	4.50563	4.33345	4.43585	4.47056	4.53713	5.12105	4.50523	4.17643	5.0631	4.63827	4.01831	4.68854	4.6433	4.32213	4.81059	4.48568	4.80945	5.12616	5.19634	4.26265	4.62258
ALDH5A1	9.32969	9.61933	9.1273	9.7332	9.38576	9.72589	9.50995	9.05679	9.32955	9.51706	9.40702	9.55864	9.44066	9.46344	9.47154	9.23258	9.64574	9.35986	9.40143	8.95545	9.28286	9.06318	8.67109	8.76722
PPP1R2	9.49606	9.38326	9.62915	9.26782	9.39478	9.44602	9.57142	10.007	9.66232	9.59742	9.63771	9.44655	9.56799	9.62064	9.61979	9.83521	9.64184	9.53776	9.7161	10.0499	9.816	9.78099	10.1731	10.2637
DENND5B	7.12031	6.048	6.70899	6.91886	7.24739	7.24546	6.14442	6.27407	6.2893	6.67771	6.78179	6.53384	6.53155	6.47268	6.7667	6.3933	7.02025	6.46826	6.85619	6.9373	6.48978	6.81906	6.2948	6.02651
SUOX	8.29019	8.85132	8.5729	8.79944	8.66179	8.61914	8.38451	7.87062	8.83936	8.52292	8.22326	8.66675	8.23973	8.34608	8.14063	7.52548	8.14645	8.39144	8.44198	6.96788	6.67594	6.79781	6.2514	5.3999
PRIM1	5.00388	4.78169	4.33671	4.59422	4.74049	4.47826	4.91847	5.23953	5.01302	4.33522	4.42874	5.12843	5.00024	4.4035	4.58359	4.89088	4.93534	4.65861	5.04356	4.99176	5.35793	5.22261	4.45852	4.80731
ARFGAP3	6.10566	6.90162	5.8369	6.12933	6.16691	6.35146	6.65151	6.19682	6.15393	5.82175	6.01774	6.41611	6.62233	6.18604	6.27878	6.15717	6.37614	6.62561	6.50103	6.65485	7.19501	6.81358	7.44271	7.59646
CYLN2	4.42169	4.52946	4.94632	4.30297	5.20425	3.98806	4.1528	4.47493	4.64283	4.26087	4.3117	4.55361	4.53816	4.58824	3.9241	4.62281	4.3191	4.46652	4.07078	4.26467	4.02868	3.68343	4.58939	4.69823
OLFR344	4.4625	4.36392	4.21093	4.57081	4.72586	4.59051	3.936	4.53045	4.39038	4.14092	4.38237	3.80887	4.26991	4.39687	4.34477	4.08547	4.18886	4.36163	4.17246	3.8948	3.63761	3.95621	4.16273	4.39789
EFCAB9	4.75135	4.92458	5.11339	4.49591	4.62283	4.71135	4.13581	4.94037	4.9507	4.03376	4.51464	4.67139	4.98306	4.70478	4.69307	4.60742	4.48627	4.59756	4.93407	4.49873	4.67331	4.64927	4.89752	4.79145
PRLR	8.47163	7.58902	8.18888	7.76456	8.51236	8.23099	7.16212	7.25232	8.09997	7.50486	7.70666	8.31477	7.54587	7.62308	7.67748	6.96902	7.57875	7.35009	7.461	7.7677	7.65995	6.72894	5.62644	6.27295
SVS5	5.0521	5.27614	4.72737	4.59101	4.78819	4.67528	4.7609	5.29554	5.67362	4.97807	4.98663	5.14293	4.6305	4.76838	4.86861	4.77658	5.08093	4.65768	5.30523	4.90011	5.10349	5.00312	4.72517	4.35464
TRCG1	5.69782	5.12929	5.25956	5.9347	5.20026	5.57796	4.91666	4.9131	5.02805	5.14953	5.69575	5.39715	5.44786	5.29776	5.22543	5.55526	5.26504	5.40411	5.47958	5.08376	5.07575	4.95408	5.62421	5.27624
NSMCE1	9.7287	9.37211	9.73062	9.53724	9.40495	9.57771	9.44176	9.34329	9.56419	9.41155	9.61283	9.42121	9.51991	9.56982	9.58047	9.55296	9.45975	9.46372	9.41958	9.78619	10.0607	9.90539	10.2156	10.2214
BCL7B	5.18434	4.80045	5.36447	5.23212	5.33706	5.12647	5.38948	4.79825	5.27798	5.27671	4.86611	5.10237	5.09376	5.19631	5.26706	4.9802	5.13442	5.12297	5.14465	5.2492	5.0376	5.02725	5.55594	5.35528
TPBG	4.59233	4.77252	4.0617	4.91723	4.09624	4.90016	4.64242	4.65427	4.41788	4.60023	4.1911	4.96036	4.90254	4.24199	4.29143	4.51195	4.27793	5.04634	4.60223	4.35995	4.72171	4.60336	4.97859	5.44544
PRSS29	4.66259	4.85557	4.56308	5.24096	4.64274	4.35798	4.64185	4.89106	5.08542	4.32969	4.9581	4.59369	4.90091	4.44902	4.44518	4.49732	4.53771	4.63922	4.5324	4.62161	4.42004	4.53004	4.72527	4.88489
4933434I06RIK	4.48193	4.5887	4.34351	4.95952	4.79271	4.71849	4.25992	4.316	4.43678	4.79969	4.7362	4.67687	4.41143	4.18613	4.4478	4.28586	4.22767	4.01079	4.79136	4.80121	4.76311	4.75927	3.93679	4.46142
2310047C04RIK	4.69695	4.13679	5.33108	4.4202	4.68618	4.76977	5.06337	4.93142	5.03588	5.16038	4.95233	5.02801	4.67861	5.08013	5.01878	5.17292	4.91555	4.81372	5.18489	5.51841	5.1907	5.42925	4.97903	5.03094
DDX4	4.48273	4.09035	4.40991	4.68527	4.32344	4.74485	4.80396	4.5129	4.53268	3.93111	4.34623	4.62068	4.36153	4.27328	4.6657	4.68423	4.58212	4.52872	4.82773	4.46656	4.4024	4.55049	4.64015	4.8262
8430408G22RIK	10.9625	11.1096	10.4447	11.0823	11.5566	11.4865	10.7425	10.6466	11.2266	9.06931	10.4555	10.8829	9.6035	10.378	10.8536	10.3327	11.6257	9.12075	10.3043	11.5904	11.8732	11.3325	11.0693	10.7045
PDRG1	8.77081	8.32992	8.64819	8.51915	8.731	8.50481	8.43038	8.58099	8.60794	8.50323	8.62826	8.59589	8.47671	8.40108	8.27389	8.35773	8.30354	8.37633	8.57752	8.21251	8.53404	8.44424	8.7184	8.88175
SIDT1	4.34452	3.98091	4.72293	4.23748	4.65761	4.48289	4.94954	4.60145	4.14649	4.68992	4.44972	4.79128	4.1491	4.48649	4.15479	4.88009	4.26051	4.15195	4.85845	4.60403	4.8403	4.53322	4.34447	4.23009
IGFALS	10.8061	11.3443	11.0169	11.2044	11.2948	11.1694	11.0734	10.7671	11.0766	11.1735	11.3676	11.6676	11.332	11.2981	11.1457	10.5088	11.1544	11.615	11.1882	10.0591	9.62892	8.28652	7.53376	6.65141
SNRPA	8.42594	8.42101	7.73501	8.64941	8.14724	8.67313	8.08281	7.91455	8.31472	8.16369	8.45772	8.61035	8.44948	8.33724	8.56946	7.90815	8.21365	8.27474	8.16826	7.82869	8.15156	7.97072	7.64491	7.31395
REG3B	4.69336	4.64403	4.15236	4.51766	4.1951	4.36921	4.53343	4.48275	4.43826	4.19039	4.35707	4.41114	4.60714	4.5329	4.27035	4.64105	4.62137	4.5593	4.4762	4.23574	4.32503	4.10736	4.60919	5.19259
PIK3CG	5.1026	5.29776	4.9003	5.20137	4.82677	5.16675	5.06946	5.37803	4.9467	5.2478	4.93556	5.24811	5.07581	5.19442	5.41334	5.14703	4.88782	5.32506	5.24077	5.37622	5.27792	5.30799	5.4241	5.52009
FKBP7	7.01071	6.2237	6.65425	5.97901	5.63787	6.33352	6.37775	6.11069	6.3494	6.66965	6.39595	5.91185	6.14264	6.25287	6.19558	6.63836	6.04249	6.00198	6.20635	6.69037	6.62795	6.71239	6.80849	6.99656
GZME	4.2795	4.31727	4.75261	4.5237	4.51772	4.65856	4.80637	4.08774	4.661	4.07054	4.52738	4.46804	4.26126	4.47231	4.59981	4.65664	4.68325	4.57223	4.13494	4.62658	4.42678	4.53053	4.24683	4.33463
DRG2	8.63135	8.32621	7.9548	8.73448	8.77654	8.65555	8.27403	7.88083	7.82758	8.44677	8.44715	8.68273	8.40725	8.08091	8.68629	8.15653	8.2857	8.29491	8.1697	7.99666	7.76744	7.72676	7.48787	7.53288
CRP	13.649	13.4621	13.6577	13.3479	13.7452	13.5882	13.3186	13.5245	13.4813	13.5458	13.7203	13.614	13.2122	13.3863	13.4862	13.2981	13.6971	13.6905	13.4102	13.5246	13.0456	13.0268	12.2861	10.9392
BTF3	11.0487	11.345	11.4587	10.9526	11.0481	10.892	11.0887	11.5311	11.4078	11.1633	11.1097	11.1106	11.2662	11.2599	11.1521	11.0897	11.1001	11.1707	11.3836	11.1283	11.4065	11.6375	11.8843	12.1986
PCDHGB2	4.77197	4.54342	3.89763	5.02361	4.30997	4.51119	3.27827	4.38264	4.35023	4.1278	3.93241	4.90357	4.38748	4.37953	4.50223	4.48692	4.27313	4.40126	4.50103	3.65531	3.37261	3.90354	4.53887	4.16258
RARA	4.90349	4.02641	4.35783	4.87516	4.7083	5.08063	4.41106	4.3919	4.54792	4.37997	4.55959	4.80353	4.64953	4.64351	4.77224	4.56604	4.77929	4.36366	4.66855	4.44296	4.4551	4.69826	5.04779	4.81735
ARFRP1	6.82814	6.86726	7.00408	6.8876	7.10552	6.84147	6.81616	7.02989	6.95665	6.97798	6.77751	6.89146	7.0835	6.88666	6.79159	6.73484	7.08534	6.81986	6.83428	6.75726	6.53789	6.55704	6.89805	6.86824
FSIP1	4.72408	4.13477	4.3187	4.58193	3.86824	3.75841	4.63558	3.84779	3.97492	4.2095	4.28139	4.71995	4.45705	3.92731	4.43032	4.48894	4.40576	3.71641	4.07134	3.67775	4.10482	4.06819	4.95923	4.45001
MAML3	4.85979	4.99972	4.7077	5.31992	4.66014	4.57237	4.6305	5.04568	4.94073	4.58506	4.66677	5.05486	5.09898	4.71847	5.03717	4.27961	4.59262	5.11571	4.91225	4.91004	4.99036	4.74259	5.12634	5.22299
ZFP410	6.54616	6.52429	6.82166	6.73855	6.85022	6.90414	6.4862	6.87991	6.74283	6.60539	6.55892	6.57088	6.62505	6.53972	6.63385	6.49916	6.58913	6.76862	6.82855	6.45738	6.20318	6.33816	6.73335	6.57848
WDR62	4.70932	4.93028	4.72928	4.81895	4.56241	5.2148	4.91924	4.34213	4.65737	4.75119	4.73422	4.63325	4.75517	4.3031	4.41114	4.59309	5.06769	4.81781	4.69428	4.66681	5.08041	4.79617	4.16078	4.43799
OLFM2	5.10693	5.2328	4.68633	4.73674	4.92931	5.05407	5.02437	4.96223	4.93199	4.96423	5.06744	5.22883	5.22991	4.86045	5.15518	5.15203	4.76596	5.22004	4.96136	4.91631	5.14598	5.31633	4.4732	4.73735
TMOD2	4.28311	4.63892	4.74372	4.29214	4.6104	4.53378	4.63776	4.69672	3.94312	4.44851	4.35358	4.05741	4.56985	4.25047	4.28852	4.5101	4.34266	4.623	4.36033	4.32647	4.16821	4.04866	4.61863	4.44984
IQGAP3	4.14087	4.33229	4.83209	4.25133	4.698	4.89905	4.77266	4.9284	4.67321	4.82526	4.48486	4.71375	4.39294	5.00192	4.78474	5.06548	4.45075	4.84924	5.10679	5.96513	5.52076	5.67143	5.26754	5.16736
OLFR1264	4.39691	3.90928	4.5145	4.3144	4.68611	4.45682	3.95706	3.87191	4.30989	4.52886	4.35709	4.81227	4.49961	4.45368	4.59181	4.17667	4.3348	4.35991	4.40552	4.38657	4.12644	4.50899	3.86974	3.9487
POLA1	4.78641	4.39841	4.43844	5.04465	4.4249	4.95858	4.14483	3.95889	3.90574	4.73779	4.54132	4.02498	4.49733	4.23934	4.38284	3.94767	4.79342	3.91201	4.71961	4.45536	4.05147	3.89572	4.85698	4.70417
ABCA7	6.1855	5.88464	5.31677	5.91701	6.42292	6.29127	5.86095	5.55293	5.45437	6.00071	5.85504	6.04158	5.9966	6.0045	6.09851	5.91556	6.25408	5.80396	5.81657	6.08708	5.95243	5.86176	5.56995	5.74481
CNNM2	7.23163	7.41583	7.01997	7.70982	7.39172	7.75862	7.1457	6.93457	7.13272	7.44414	7.62986	7.70351	7.56648	7.49045	7.79912	7.32046	7.48728	7.49823	7.30031	7.14782	6.99913	7.23483	6.77846	6.27914
5033414D02RIK	7.91029	7.20204	7.74665	7.46414	7.48734	7.50923	7.57821	7.50893	7.84451	7.73519	7.80074	7.68322	7.85783	7.4619	7.60591	7.65996	7.2451	7.44041	7.53491	8.28926	8.1683	8.25109	8.40187	8.62796
CD22	4.9675	4.80757	4.71537	4.78215	4.8274	4.9131	4.78216	4.69041	4.58756	4.8934	5.0218	5.0212	4.96587	4.64506	4.74897	5.06263	4.81368	4.65865	4.52221	4.81721	4.85426	4.7516	4.70668	4.6708
LOC665566	5.16425	4.99601	4.70438	5.34607	4.94182	5.01357	4.98121	4.92476	5.09465	4.83989	4.77519	4.84071	5.28038	5.10878	5.23955	5.22686	5.14271	5.32723	4.97963	5.11981	4.95451	4.92858	4.60352	4.79221
WDR35	4.73892	4.33895	4.41158	4.87268	3.76957	4.99106	4.83929	4.15766	4.84711	4.11793	4.64276	4.22161	4.25364	4.85577	4.81918	4.78238	4.48963	4.26932	4.3715	4.46272	4.47753	4.17031	4.77481	4.72284
ABCD1	6.79528	6.87065	6.08808	7.15776	6.60944	7.01529	6.91368	6.23272	6.90075	6.89728	6.71755	6.84201	6.82622	6.78872	6.96741	6.34085	6.49442	6.67339	6.90571	5.88558	5.99369	5.99676	5.08142	5.62657
FUNDC1	6.64433	6.73342	7.14364	6.3875	6.18663	6.29157	6.60864	6.95289	6.86602	6.52423	6.78479	6.38458	6.43773	6.61585	6.29814	6.92948	6.35171	6.52005	6.83502	7.19873	7.47065	7.42254	7.81689	7.64246
TAT	5.41405	6.23203	6.00743	5.8801	5.58485	5.74258	5.70084	4.69567	5.73075	4.96163	5.5781	5.41316	5.69663	5.77902	6.00006	5.71348	5.84	5.48632	5.73712	5.85507	5.23715	5.54138	4.6552	4.95289
UBR1	7.78146	7.75971	8.07206	7.52424	7.79312	7.41998	7.64565	8.12535	7.90573	7.95833	7.77917	7.51171	7.62213	7.95447	7.36362	7.86603	7.87809	7.97772	7.96601	7.79644	7.77014	8.02324	8.22577	8.13354
LY96	8.38733	8.13147	8.64382	8.04198	7.94777	8.25279	8.15058	8.7858	8.58569	8.26463	8.40656	8.08184	8.19534	8.15891	8.34772	8.51767	7.94807	7.89664	8.26957	8.80935	8.69506	8.93134	9.13884	9.59691
GFRAL	4.82074	4.49452	4.78822	4.20566	4.52196	4.84958	4.13689	4.54437	4.84467	4.09385	4.5717	4.70207	4.37329	4.31622	4.21643	4.28365	3.94234	4.18608	4.24189	4.47188	4.34756	4.6717	3.93508	4.17912
9430079M16RIK	4.21881	4.8387	4.38742	4.61777	4.62311	4.73218	4.60564	4.79765	4.81668	5.05645	4.96279	4.8611	4.80381	4.91218	4.39947	4.61449	4.73188	5.03188	4.28631	5.10116	5.02488	5.04468	4.76982	4.93985
SERF1	7.31817	7.02015	7.42789	7.33307	7.34975	7.43286	7.2646	7.448	7.2552	7.25046	7.30921	7.21382	7.33948	7.36487	7.14357	7.59185	7.17874	6.90828	7.47939	7.43546	7.39901	7.14695	7.78801	7.62698
E430028B21RIK	7.22011	7.5968	6.97792	7.2996	6.87198	7.09828	7.23604	7.38394	7.2479	7.08315	6.83714	7.11643	6.99739	7.21236	6.99232	7.29085	7.0766	7.43386	7.23401	7.37329	7.58487	6.98761	7.93028	8.01904
FKBP4	11.2887	11.4944	11.1966	11.319	11.1844	11.4862	11.3078	11.2687	11.1045	11.4222	11.5228	11.4481	11.2021	11.063	11.6494	11.2948	11.1194	11.3554	11.0462	11.1411	10.5184	10.6359	10.1053	9.97025
FSD2	5.04472	4.61362	4.68946	4.67565	4.41224	4.69555	4.89409	4.43467	4.84323	5.05248	4.94296	4.49366	4.8916	4.39364	4.46753	4.90346	4.7601	4.89756	4.82347	4.95482	4.87607	4.864	4.76179	4.56945
TMEM56	11.8728	11.379	11.7341	11.7188	11.9201	12.0417	11.4684	11.9432	11.486	11.9269	11.5071	11.4412	11.8422	11.5454	11.4922	11.7424	11.9336	11.4322	11.7235	11.8715	11.9249	11.7059	12.3573	12.0815
TLR4	4.80231	4.96655	4.69215	5.03254	4.27143	4.32791	4.94075	4.81734	4.56353	4.82136	4.63829	4.65633	4.80051	4.12162	4.85979	4.53272	4.75024	4.76784	4.70477	4.60119	4.74874	4.87182	5.05177	5.42923
OLFR176	4.50341	4.81555	4.70662	4.82782	4.94118	4.64802	4.9975	4.64291	4.51977	4.75208	4.93776	4.99778	5.16015	5.06384	5.07901	4.6938	4.38311	4.71707	5.10274	4.45291	4.71464	4.76188	5.07772	4.96481
WDR40C	4.51961	4.22734	4.32824	5.44571	4.06984	4.09559	3.58286	3.66218	3.80357	4.56133	4.27901	5.14228	4.49561	4.60999	5.06927	4.35598	3.88448	4.47693	4.32701	4.13204	4.34347	4.22695	4.44477	4.48895
ABCA14	5.01757	4.82696	4.86448	5.3343	4.80004	5.20827	4.64132	4.90856	4.91276	5.00339	4.85172	5.24953	4.86679	4.66687	5.24762	4.71729	5.01505	4.66918	5.08426	5.10054	4.9863	5.06572	4.88137	4.6365
2610024G14RIK	8.04928	8.2263	8.22851	8.2246	8.14961	8.0942	7.96349	7.97965	8.07575	7.98757	8.01938	8.18588	7.8764	7.79219	8.20899	7.58856	8.01781	8.04024	8.19386	7.34392	7.05633	7.17576	6.9038	6.64306
ABI1	8.94394	8.86619	9.10681	8.73149	8.83219	8.8301	8.99462	9.3384	9.17693	9.07354	9.03523	8.66215	8.88142	9.02279	8.83334	9.11167	8.9141	8.94675	9.03365	9.43245	9.09943	9.13895	9.57519	9.69816
BC020535	5.95383	5.79552	5.85202	6.40096	6.25185	6.57292	6.41251	5.90115	6.47352	6.26268	6.36299	6.63862	6.42729	6.02924	6.50101	6.99132	6.8622	5.92201	6.40904	6.83077	6.92556	8.05489	5.76068	5.84751
BC023814	5.21511	4.96533	5.33196	5.5712	5.01922	5.04148	4.7646	4.56588	4.58363	5.06533	5.14019	4.73612	5.07751	5.22954	5.01705	4.98275	4.88253	5.05191	4.7542	4.86248	4.82156	4.65484	5.21696	5.00233
GPX3	7.31373	6.71926	6.70975	6.72584	7.12953	7.08988	6.93367	6.93955	6.70305	6.96905	6.8415	6.70347	6.60043	6.91319	7.28286	6.65032	6.80394	6.46846	6.6195	6.3733	6.26725	6.74759	7.23515	8.38325
6430527G18RIK	7.91132	8.11475	7.42355	8.03854	7.85358	7.7518	8.11986	7.74848	8.02057	8.19033	8.11669	8.07516	7.90826	8.15776	8.03323	7.69273	8.1081	8.03215	7.76448	7.91108	7.75334	8.08964	7.48292	7.59307
2410004B18RIK	6.09337	5.60739	6.17993	5.6529	5.90877	5.71719	6.02445	5.83049	6.09915	5.89326	6.11569	5.28309	5.94499	6.0061	5.26519	6.11574	5.51883	5.83668	6.04393	5.5875	5.96338	5.91933	6.27223	6.25729
CRYBB2	4.99096	3.95186	4.57361	4.6481	4.61037	5.42516	4.22173	4.6477	4.34488	4.80431	3.62816	4.84045	4.31475	4.02178	4.80058	4.49727	4.51553	4.65785	4.51097	4.73409	4.77798	4.86153	4.53616	4.1288
RTN1	5.56725	5.41064	4.99968	5.08162	5.12331	5.11287	5.34412	5.1912	5.32015	5.39963	5.29704	5.14461	5.04776	5.00642	5.42537	5.25219	5.16457	5.32788	5.32609	4.92646	5.01768	5.00922	4.88799	4.81994
SEC16B	9.60309	9.71748	9.49203	9.82547	9.76345	9.84687	9.74421	9.46436	9.70648	9.83709	9.84772	9.75928	9.8014	9.75516	9.36885	9.69019	9.76539	9.81732	9.7864	9.37385	9.34631	9.60084	9.03766	8.45306
AV028368	7.42877	7.48909	6.67233	7.5261	7.44656	7.59065	7.3021	6.67439	7.05996	7.25021	7.42076	7.45252	7.50767	7.44822	7.50931	7.2628	7.57025	7.38766	7.4342	6.79986	7.36359	7.06936	6.51769	6.4035
CTDSPL	6.13758	6.09139	5.97779	6.15453	6.14136	6.01549	5.7158	5.80767	5.61359	6.19737	5.7548	6.17376	6.06259	5.92372	6.39228	5.87029	6.60442	5.84838	5.99727	6.26065	6.00816	6.07887	5.85551	5.61292
4921504E06RIK	4.39185	4.99004	4.4672	4.56356	4.52493	4.47422	4.4259	4.29588	4.50126	4.72059	4.76485	4.92203	5.18212	4.51556	4.40786	4.65853	4.80356	4.99425	4.33158	5.00171	4.70382	4.70801	3.95587	4.41906
DGAT2L4	5.17372	4.8126	4.99114	5.48613	5.13536	5.19616	4.59008	4.74125	5.07947	5.68393	4.98606	4.81044	4.95282	4.88232	4.50724	4.64372	4.9225	5.11826	5.35628	5.14883	5.01752	5.06069	4.34584	4.79704
RPL18	10.8044	11.1377	11.3112	11.0558	10.8074	10.7248	11.1164	11.683	11.364	11.0513	11.0117	11.1183	11.2218	11.0961	11.1711	11.2371	11.0908	11.1718	11.1359	10.9789	11.5157	11.3758	11.8882	12.557
MCAM	6.13525	5.99388	5.8164	5.76867	6.22004	5.87944	5.76457	5.78982	5.95479	5.68189	5.57504	5.8209	5.96769	5.97819	5.59185	6.44412	5.74058	5.67658	5.80243	7.18035	6.89045	7.05504	7.54898	8.34005
OLFR675	4.37843	4.36352	4.43226	4.58637	4.79239	4.22023	4.47963	4.24962	4.86306	4.47806	4.86247	4.02983	4.82274	4.19739	4.56467	4.56645	4.29306	4.93613	4.64736	4.62869	4.7999	4.82703	4.54369	4.37557
BTBD3	5.72071	5.4312	5.41479	5.33882	5.19017	5.1835	5.4259	5.45735	5.46308	5.56386	5.45736	5.56337	5.30706	5.45947	5.55279	5.54954	5.43612	5.56143	5.55023	5.59902	5.5024	5.46201	5.32224	5.38766
LOC100048187	12.2349	12.1703	12.5914	12.1559	12.2593	12.0331	12.2487	12.8298	12.384	12.3813	12.3974	12.2052	12.2049	12.1389	12.2692	12.4368	12.3585	12.1183	12.4657	12.8888	12.4008	12.7905	13.219	13.2803
BASP1	4.37213	5.20786	4.65049	4.51756	4.63313	4.49341	4.34576	4.09562	4.34376	3.74757	4.59484	4.26574	4.45303	3.80689	3.99696	4.06408	4.53322	3.91823	4.10795	3.79959	3.81082	4.21126	4.38952	4.55817
WBSCR27	6.3059	6.27346	6.56041	6.82437	6.54291	6.56467	6.6332	6.58718	6.80524	6.4784	6.88355	6.66868	6.28702	6.53114	6.55418	6.80189	6.88907	6.40904	6.17397	7.06067	6.90729	7.07853	6.64884	6.06012
ALX4	4.7986	5.19631	4.9596	4.99574	4.68123	5.08113	4.67365	4.38622	4.82004	4.30968	4.94875	4.36445	4.53191	4.96799	5.19053	4.69493	5.08309	4.68384	4.45662	4.87654	4.90348	4.86086	4.62025	4.16706
TRUB1	7.21427	7.24121	7.22947	7.26078	7.20429	7.25218	6.97784	6.94442	7.24772	7.20779	7.16139	7.14943	7.25731	7.09466	6.99319	6.95285	7.28917	7.13524	7.31518	6.87961	6.54048	6.59361	6.31759	6.02467
PGA5	4.35067	4.48229	4.4041	4.03893	4.31293	3.76275	4.47245	4.63511	4.7894	4.8149	4.59739	4.9858	4.63575	3.92739	4.52239	4.29092	4.65862	4.33723	4.11023	4.69369	4.31561	4.44019	3.96104	4.1168
LZIC	5.67242	5.5126	4.75562	5.10089	5.69345	5.62759	5.17992	5.69201	5.17695	5.15015	5.62066	5.45483	5.52508	5.58095	4.93972	5.44585	5.31678	5.67713	5.35497	5.65497	5.95308	5.56323	6.14483	6.17679
ERICH1	6.14676	6.12951	6.53128	6.31502	6.22064	5.99753	6.27591	6.41487	6.3415	6.33787	6.08542	6.0586	6.49569	6.15001	6.26248	5.86527	6.30085	6.13611	6.03902	5.77348	6.0665	5.93199	6.21463	6.48334
TSNAXIP1	4.39194	4.56745	4.61072	4.31441	4.871	4.71227	4.58559	4.52996	4.54702	4.60427	4.31596	4.38084	4.56267	4.49746	4.53331	4.24309	4.64029	4.41926	4.68642	4.32877	4.37357	4.31335	4.40328	4.47137
NR2E3	4.43167	4.28997	4.48678	4.47492	4.4084	4.18801	4.69916	4.47344	4.00091	4.65811	4.17349	4.51602	4.44483	4.20909	4.35849	4.43223	4.35022	4.61784	4.19702	4.13311	4.40493	4.17943	4.56791	4.53545
4921523A10RIK	4.35365	4.52314	4.67463	4.62096	4.63474	4.59781	4.47109	4.51174	4.6455	4.70145	4.57753	4.52784	4.39125	4.65677	4.39509	4.40992	4.47353	4.60496	4.46797	4.74649	4.58591	4.74345	4.39402	4.51735
RHOQ	4.39412	4.82542	4.28062	4.20666	4.44991	4.19268	4.78781	3.92002	4.27607	3.98806	4.27132	4.19332	4.52177	4.85166	4.0385	4.31848	3.99655	4.84436	4.408	4.28047	4.48751	4.53983	4.69998	4.91133
PLEKHA4	4.79073	4.99152	5.0037	5.16089	4.84478	4.9489	4.8062	4.79406	4.62143	4.7665	4.73466	4.89165	5.07	5.00993	4.69529	5.09025	4.70568	4.90074	4.90023	5.07393	5.06406	5.03578	5.26786	5.13794
THA1	8.4349	7.97304	7.84103	8.07589	7.79779	8.21875	8.15368	7.75084	7.97062	8.44853	8.15555	8.00124	8.01817	7.9774	8.03956	7.86782	7.98264	8.19664	8.33824	8.18801	7.92425	8.21695	7.6601	7.00954
LIP1	11.2025	10.8062	10.9709	11.3184	11.7635	11.7417	10.9581	10.5671	10.9748	11.1718	10.9715	11.2989	11.3296	11.028	11.2618	10.8446	11.033	10.8018	10.6784	11.0566	11.167	11.6871	10.6112	9.88915
MRPL30	9.6413	9.81993	10.1746	9.84796	9.7637	9.62914	9.87342	10.1454	10.1538	9.93175	9.64118	9.61935	9.79043	9.8639	9.83806	9.43234	9.71508	9.7892	9.75358	9.62676	9.7488	9.8305	10.011	10.4024
5730528L13RIK	5.26907	4.69989	5.41926	3.84949	5.30008	4.84839	5.50985	5.21077	4.75373	5.14177	5.73522	5.01205	5.39815	5.64671	5.0404	6.63891	4.76798	4.62748	4.81597	6.78899	7.86007	7.34604	8.3467	8.7915
IFRD2	7.31553	7.37909	7.17683	8.07337	7.98285	8.07739	7.68563	7.64269	7.45356	7.93126	7.64618	7.43617	7.52368	7.43216	7.81685	7.21641	7.5039	7.601	7.3358	7.49791	7.14095	7.4065	6.90125	6.98477
TNFSF11	5.11499	5.31791	5.53888	5.31261	4.91211	5.56069	5.04302	5.01995	4.99478	4.90393	4.8978	5.03972	4.6283	5.19086	5.46072	4.75946	4.87257	5.03697	4.2639	4.83908	5.10446	5.13827	4.71853	4.53217
VIT	4.18837	3.88094	3.91049	4.69173	3.65931	4.64888	4.22624	3.87118	4.02467	4.34595	4.45456	4.23221	4.55526	4.578	4.52977	4.61547	3.89902	4.9414	4.0106	4.49346	4.38874	4.34718	4.5576	4.5913
UTY	5.87941	6.23152	6.4393	5.69142	5.67112	5.38049	5.698	6.20633	6.24384	6.07491	5.69278	5.92238	5.98811	5.89027	6.14232	5.66234	5.49328	5.88382	6.03967	5.74894	5.8415	6.05106	6.18889	6.2414
FECH	5.92668	6.31687	6.59294	6.38482	6.2578	6.13377	6.53652	6.58286	6.69371	6.34646	6.04156	5.723	5.94058	6.45223	5.99916	6.02762	6.14639	6.37427	6.57862	5.63877	5.78072	6.01932	6.39757	6.17511
SNTA1	7.82036	7.84626	7.68426	8.22522	8.40102	8.28442	7.76575	7.51073	7.54759	8.09439	8.19209	8.33663	7.87319	7.93578	8.46653	7.79377	8.17566	7.79934	7.70806	7.65615	7.21443	8.09548	6.80275	6.56289
MRPS21	9.79663	9.81088	10.0261	9.81749	9.79149	9.86449	9.99665	10.0385	9.8629	9.60878	9.8776	9.70791	9.79146	9.71867	9.85383	9.62151	9.60454	9.78918	9.7013	9.2828	9.68781	9.37078	9.85554	9.99092
FSCN1	5.44146	5.55975	4.96912	5.1417	5.47986	5.68629	4.85138	5.31275	5.48665	5.40497	4.84702	5.41983	5.84434	5.26341	5.69683	5.31524	5.56272	5.20977	5.62944	5.63744	5.59404	5.87806	6.03951	6.43968
OLFR1239	4.82739	4.11346	4.53128	4.749	4.24402	4.74212	4.15656	4.64634	4.36838	4.15671	4.24069	4.11939	4.57857	4.29072	4.77035	4.25773	4.54453	4.35725	4.18083	3.8711	3.99839	4.60958	5.00359	4.99684
AI553587	5.75884	5.75658	5.87948	6.0679	5.25635	5.44644	5.6367	5.75085	5.8128	5.72109	5.71569	5.5584	5.55909	5.55011	5.98479	5.74692	5.56022	5.68554	5.9581	5.37269	5.5069	5.43143	5.22556	5.31012
SPN	5.4824	5.72328	4.93141	5.47812	5.34586	5.3493	5.42374	5.09585	5.79798	5.87875	5.06434	5.59224	5.22936	5.18427	5.12406	5.21624	5.6788	4.85045	5.61865	5.20917	4.83531	4.93909	5.66839	5.36517
COBL	5.90117	6.16337	5.97905	5.60392	5.60212	5.82082	5.99654	5.81641	5.80082	5.83794	6.00757	5.79237	5.65234	6.03212	6.18035	6.26223	6.17938	6.46546	5.73831	6.32615	6.10541	6.67129	5.82991	5.46384
PGBD5	4.59185	4.27973	4.72152	4.8585	4.50048	4.55767	4.53821	4.36716	4.54147	4.75077	4.32879	4.76615	4.70181	4.14481	4.63098	4.16626	4.5773	3.37008	4.68376	4.29778	3.96867	4.28217	4.72283	4.53117
SF3A1	8.73455	9.11366	8.34813	8.73519	8.64218	8.52884	8.68332	8.30791	8.6674	8.71979	8.56735	8.73867	8.84609	8.9104	8.57573	8.81556	8.7785	9.08984	8.66107	8.73877	8.87971	8.64533	8.24352	8.50975
GJA4	6.11875	6.38563	6.74531	6.58452	6.87986	6.67623	6.2167	6.80747	6.65178	6.17411	6.53912	6.47429	6.35373	6.21385	6.8183	6.09729	6.67816	6.13102	5.94977	7.07353	6.68761	6.39076	6.04811	5.89696
RPS14	13.8309	13.4499	13.7677	13.6954	13.7266	13.7597	13.5691	13.7133	13.6773	13.6773	13.8899	13.7382	13.6398	13.4557	13.7293	13.7919	13.6326	13.3853	13.6075	14.0735	13.7845	13.9918	14.2679	14.2647
GAS2	7.7203	7.59548	8.42836	7.44855	8.11175	7.67041	7.79393	7.94165	8.00762	8.1893	7.91345	7.68525	7.55934	7.75614	7.59389	7.51519	7.92763	7.44008	7.88292	6.84672	6.40483	6.97846	5.8029	6.17877
OLFR818	3.70547	4.27577	3.99968	4.75538	4.36054	4.71262	3.60451	4.33533	3.94601	4.63	4.1222	4.87185	4.77492	4.60941	4.29838	4.63383	5.0691	4.44261	4.43112	4.42508	3.78265	4.11682	3.49494	3.28915
ANGPT2	6.81932	4.93279	5.39981	5.77074	5.03743	5.70823	5.83211	6.00976	5.91753	5.91147	5.65686	5.65096	5.90144	5.87832	5.76259	6.738	5.59827	5.52673	5.41593	7.21388	7.91444	6.63786	8.6458	10.2963
TM2D2	10.236	10.2358	10.5755	10.1786	10.0746	10.0499	10.3402	10.4681	10.462	10.2956	10.3496	10.3103	10.2638	10.1309	10.2794	10.365	10.1332	10.1039	10.346	9.91201	10.0518	10.0822	10.2487	10.1881
WFDC1	7.41614	7.35809	7.40368	6.99719	7.08185	7.52763	6.73457	6.89034	7.31522	7.09829	7.05438	7.26039	7.03865	6.70537	7.47071	6.56007	7.082	6.72008	7.15477	6.54818	5.45588	6.16461	5.0199	4.41175
SLC25A44	8.94824	8.79146	8.92506	8.9236	9.28102	9.09417	9.099	8.7236	8.81524	8.94096	8.91809	9.13	8.53328	8.81025	8.93983	8.60968	8.8076	8.98868	8.93322	8.72139	8.57867	8.65177	8.29597	7.69448
A030007L17RIK	6.13449	6.08931	6.32915	6.03604	5.73935	5.96534	6.04223	6.0981	6.40885	5.74505	6.22924	6.07115	6.02181	5.9576	6.02858	6.54303	5.72972	6.1889	6.3806	7.23994	8.23689	7.92527	6.81939	6.54025
SLITRK5	4.06677	4.34861	4.29702	4.50975	4.4725	4.67756	4.77325	4.50271	4.91256	4.55764	4.38938	4.64309	4.73037	4.24731	4.59914	4.50667	4.41753	4.61064	4.94471	4.66038	4.73866	4.58521	4.50879	4.35759
DMRTC1B	4.78865	4.61939	3.93721	4.3385	4.56648	5.03117	4.62147	4.21616	4.01594	4.73991	4.2756	4.906	4.47799	4.44624	4.2404	4.36813	3.98186	4.41471	4.14516	4.452	4.46879	4.44806	3.71549	4.19035
TIPARP	4.87354	4.19278	4.9557	5.01569	5.23371	4.4646	4.30992	4.83113	4.44055	4.67599	4.69479	5.08734	4.68887	4.78244	5.02506	4.62918	4.15863	4.58606	4.36646	4.60894	4.54561	4.22526	4.84395	5.07232
CYP1A2	11.0134	12.5373	11.483	11.6213	12.0858	11.7311	11.7449	11.0876	11.9289	11.6845	11.5631	11.9984	11.5159	11.5384	12.0326	11.0929	11.8505	12.0998	11.5895	9.25951	6.92669	8.23367	5.57778	5.7384
G3BP2	9.05657	9.11026	8.97657	8.77431	8.84414	8.78662	8.88654	8.84506	8.9205	8.96614	8.95048	8.78402	8.83269	9.03359	8.91637	8.83385	8.84264	9.0975	8.86113	9.38717	9.2313	9.21506	9.0526	9.09209
TMEM146	5.2677	5.84014	5.65851	4.97319	5.32183	5.17948	5.18156	5.25144	5.33655	5.42667	5.90314	6.35555	5.44709	5.69772	5.43258	6.9198	5.56521	5.91878	5.52567	6.78988	6.25306	7.88192	5.42098	4.68629
KCNJ3	4.93484	4.26851	5.16223	4.57117	5.00126	4.38015	4.32031	4.84312	4.07456	5.03341	4.77454	4.44602	4.78181	5.06444	4.7791	4.73272	4.71017	4.74443	4.98591	4.68445	4.40728	4.34395	4.84069	5.20783
STRA8	4.5254	4.54489	4.60289	4.1225	4.05758	4.38987	4.72948	4.41921	3.9846	4.33787	3.9832	4.16671	3.57814	3.93866	4.53319	3.90949	4.26508	3.64698	3.83467	4.05071	4.08351	3.76003	4.5627	4.30129
DARS	9.25482	9.72143	9.79367	9.19317	8.88973	8.88635	9.59957	9.8549	9.72084	9.47878	9.12385	9.09658	9.12377	9.62239	9.01158	9.23058	9.13503	9.57036	9.48639	9.26946	9.60194	9.33667	9.79455	9.75828
CXCR7	4.08864	3.80427	4.2901	3.98973	4.31741	3.92289	4.47745	4.26201	4.25422	4.34474	3.86985	4.54105	4.30008	4.23134	4.88007	4.39034	4.19964	4.50619	4.27728	4.32826	4.16951	4.21493	4.55483	4.39832
AI504432	4.75924	4.45399	4.82465	4.94602	4.66682	5.0539	4.96628	4.76515	4.6858	4.57191	4.65219	4.51278	4.95396	4.83944	4.66193	5.05196	4.6449	4.52639	4.90244	4.48505	4.36424	3.97104	4.78136	4.96356
MAGEE1	7.41539	7.5638	7.11805	7.21418	7.42692	7.79175	7.8868	7.08306	7.25472	7.67883	7.63538	7.40442	7.61338	7.68359	7.52831	7.72989	7.53389	7.48274	7.32948	7.28613	7.53673	7.43099	7.02785	7.18378
BGLAP2	4.64098	5.30411	4.96619	4.55756	4.93394	5.28055	4.32195	4.46475	4.88804	5.74625	4.93327	5.23465	4.76932	4.66555	4.81222	4.81132	4.77377	4.80586	4.86637	8.31835	5.92292	6.96282	4.52671	4.54322
CEACAM1	6.67262	7.27166	6.82649	7.22307	7.1319	7.08611	7.47048	6.94462	6.97159	7.02004	6.57413	6.71028	7.09962	7.2312	6.65544	6.54717	6.91596	6.88394	6.95166	6.42473	6.9216	7.0541	6.1823	5.88578
FBXW7	6.61871	5.92187	5.72807	6.24578	6.51305	6.57113	6.04256	5.44686	5.49744	5.85705	6.25307	6.25941	6.0137	5.91214	6.54824	6.27079	6.39528	6.05548	5.79411	7.01747	7.0757	7.19872	6.61244	5.7754
MBD4	4.61076	4.5436	4.95641	4.85457	4.78917	4.07557	4.2316	4.899	4.87016	4.09525	5.2808	4.35335	4.49844	5.16788	4.69475	4.73791	4.82517	4.24501	4.43441	4.57759	3.96332	4.2561	4.89632	4.93199
ATP13A4	4.01188	4.18259	3.98414	4.48813	4.0386	4.17915	4.2866	3.92877	4.54904	3.92377	4.39717	4.53735	4.31017	4.73536	4.21547	4.76111	4.11678	4.72326	5.0742	4.8675	4.5455	4.52315	5.02804	5.41818
PHKG1	4.71597	4.26738	3.32127	4.78834	3.60996	4.46744	4.37203	4.16216	5.02862	4.8344	4.40102	4.35594	4.23699	4.46763	3.83319	4.84086	4.75717	4.59208	4.50736	4.28717	4.14272	4.0524	4.61921	4.39272
GPIHBP1	9.20265	8.31901	8.81558	8.34833	8.62687	8.77756	8.2931	8.34201	8.37959	8.4552	8.42729	8.41783	8.60404	8.41035	8.84342	8.94082	8.47186	8.2958	8.35217	9.50482	8.87651	8.98321	9.7501	10.0174
TMED2	7.14315	8.02304	8.27763	7.58597	7.05959	7.20719	7.8638	8.40572	8.43879	7.61565	7.51888	7.03044	7.38013	7.89755	7.28597	7.67433	7.38965	7.70761	7.78565	7.28474	7.91072	7.48324	8.18576	8.30391
2810452K22RIK	7.77029	7.63883	8.28664	8.03053	7.86766	7.91394	7.65359	8.06102	7.71613	7.73143	7.84023	7.77945	7.65582	7.682	8.23717	7.7424	7.58743	7.8357	7.79758	7.76087	7.53282	8.05044	8.41072	8.2794
OLFR640	4.81557	4.79375	5.10558	4.16343	4.75794	4.45872	5.1485	4.62515	4.70488	4.06883	4.75369	4.3382	4.36671	4.89935	4.41122	4.26745	4.48266	4.14149	4.42897	4.04252	4.28137	4.41676	4.90476	4.60561
PPP3CC	6.09446	5.55319	6.29946	5.63269	5.36306	5.44349	5.8365	6.02848	5.53554	5.98994	6.00167	5.92735	5.4125	5.94374	6.05576	5.59711	5.82213	5.82895	5.3864	6.06215	6.09849	6.288	6.37708	6.554
PLTP	5.60538	5.63636	4.98552	5.18341	5.77999	5.71073	5.67704	5.11889	6.01975	5.0742	4.92394	5.64439	5.86012	4.90885	4.97679	4.95662	5.1195	5.1981	5.6413	5.31654	5.52882	5.41347	5.21957	5.14691
HBB-B2	5.6464	5.33124	3.69712	5.7334	5.60838	4.88987	5.84363	5.92349	5.91295	5.22004	5.12075	5.67554	5.77623	5.47743	5.81931	4.91828	4.99676	5.95625	5.61553	5.40012	5.70627	4.66153	6.31422	7.3758
IGFBP3	5.57755	5.63764	5.02098	5.2404	4.47169	5.40205	5.32053	5.24489	5.00594	5.26044	5.1161	4.68829	5.38424	5.15001	5.4245	5.02296	5.18201	4.79063	5.16575	5.01956	5.63299	5.52521	6.43775	8.09604
KLRA21	4.77931	5.08409	4.58283	4.6868	4.34242	4.4765	4.92542	4.83757	4.4284	4.3722	4.48637	4.91058	4.75145	4.86131	5.01946	4.61826	3.94198	4.89899	4.54985	4.17941	4.48853	4.22291	4.65223	5.07505
PCGF1	8.08404	8.06346	8.22289	8.37831	8.23569	8.49778	8.32215	8.35871	8.26083	8.26126	8.19418	8.42582	8.20085	8.06268	8.17021	8.33285	8.41212	8.10896	8.03891	8.15501	8.29987	8.39578	8.04304	7.79471
REEP6	11.9803	12.2833	11.5532	12.5406	12.3673	12.7302	12.2667	11.6663	11.9837	12.3299	12.252	12.5172	12.3172	12.237	12.3464	11.8403	12.2542	12.4008	12.3187	11.3898	11.9412	12.0818	10.9123	9.67313
CSTF1	9.64338	9.39203	9.15669	9.66528	9.48469	9.61153	9.47894	9.11344	9.15616	9.42325	9.57923	9.61631	9.38704	9.38353	9.56969	9.37635	9.54555	9.40648	9.44306	9.22174	9.34814	9.32999	9.09708	8.78249
ADAM12	4.43251	4.31013	4.03455	4.73548	4.2804	4.53983	4.64975	4.34222	3.96382	4.45843	4.54262	4.96172	4.50085	4.38741	4.59319	4.75851	4.33779	4.50333	4.39698	4.49411	4.27982	4.27733	4.93595	4.616
MAEA	5.61205	5.08616	5.64205	5.83128	5.19844	4.91842	5.25734	5.42262	5.40934	5.22445	5.0348	5.45986	5.09307	5.18623	5.06103	5.15722	5.50522	5.30438	5.41682	5.18189	5.79618	5.62309	6.33001	6.13138
SPATA9	5.24683	4.85408	5.2497	5.49786	4.76756	4.61115	4.25614	5.15664	4.54122	4.6263	4.5425	4.89613	4.45172	4.98583	5.63523	4.43097	5.0464	4.81005	4.77795	4.64294	4.68931	4.70205	4.97123	4.78907
GADD45G	10.5503	11.0414	8.59988	9.83349	9.65745	8.36881	10.4802	8.73633	7.37039	10.531	10.8339	9.46938	10.1699	9.34963	9.78911	10.445	9.06707	8.30362	8.56348	7.53677	7.22623	7.43361	8.46909	10.3667
PTPN12	6.33015	6.37259	6.50709	6.21804	6.39519	6.44089	6.63843	6.80157	6.57959	6.34529	6.48235	6.35962	6.32928	6.6002	6.2251	6.96675	6.37391	6.37697	6.27039	7.05812	7.08741	6.91085	7.35371	7.90274
ESR1	6.29862	6.47696	5.8056	5.36315	5.54157	5.46948	5.7666	5.83804	5.9615	6.27326	5.92468	5.77734	5.59451	5.856	6.03444	5.6507	5.84095	6.0464	5.66433	6.21195	5.35684	6.16556	4.90939	4.89564
2310040C09RIK	5.98852	6.51685	5.60816	6.41418	6.78094	6.6353	6.24543	6.63886	6.17251	6.36965	6.49398	6.39428	6.43802	6.64126	6.46875	7.00368	6.55068	6.34968	6.01023	6.84962	7.06845	6.91795	7.24002	7.67307
BTG2	4.44501	4.76776	5.02373	4.68486	4.35601	4.57946	4.56304	4.52836	4.43297	4.3323	4.33935	4.47991	4.50084	4.58431	3.99884	4.96612	4.05538	4.1213	4.40955	4.85436	5.2925	5.14626	5.62587	5.52752
ASB8	10.2077	10.0556	9.66309	10.0829	10.1677	10.2716	10.1312	9.84609	10.0399	9.96463	10.0395	10.1048	10.2329	10.2367	10.1523	10.1865	10.4616	10.1855	9.88625	10.6267	10.8103	10.3911	10.1032	10.2076
ARHGEF2	4.91037	4.78337	4.75902	4.47774	4.96817	4.84061	5.18943	4.74402	5.12651	5.27785	5.2648	4.4999	4.84985	4.77486	4.82369	5.26875	4.82447	5.04379	4.72719	5.66851	6.02964	6.41637	5.13816	5.32298
GNL3	9.66026	9.23367	9.60516	9.29235	9.70016	9.41037	9.33961	9.97107	9.43744	9.5813	9.52911	9.33862	9.4874	9.47793	9.34569	9.54953	9.75273	9.65388	9.61328	9.54364	9.50968	9.65333	9.80028	10.1659
HDAC5	7.7376	8.20866	7.56252	8.02742	8.25283	8.13578	8.06165	7.42923	7.79339	8.09702	8.07341	8.29855	7.96981	7.79332	7.86839	7.76402	8.18166	7.71353	7.90812	7.82389	7.34005	7.83262	7.10539	6.51476
CYP1A1	4.06648	4.28169	4.42051	4.47439	4.0774	3.98466	4.16096	4.64806	4.2973	4.76301	3.79672	4.18711	4.61522	4.0653	3.94282	4.3026	4.84235	4.69183	4.39525	4.0171	4.32541	4.28721	4.58849	4.54191
GSS	7.18072	7.66444	7.50394	7.46906	7.60648	7.58162	7.61981	7.77398	7.27769	7.42783	7.37744	7.70791	7.54759	7.56558	7.76441	7.5913	7.76603	7.52373	7.40122	8.06264	7.97086	8.11817	8.21809	8.19753
1110032A13RIK	9.5597	9.26079	9.48037	9.54004	9.57877	9.52673	9.35087	9.18739	9.40198	9.41251	9.4158	9.60718	9.40326	9.19939	9.51237	9.18396	9.55285	9.24661	9.35241	9.01738	8.87596	9.08169	8.79752	8.66291
SH2D1B1	3.41763	4.27429	4.11072	4.38217	4.01464	3.84074	4.16173	4.74037	4.09734	4.37899	4.13288	3.68517	4.27866	3.49789	3.06108	4.33779	4.31389	3.75888	4.65364	4.41795	4.32249	4.00304	4.65802	4.78409
SLFN5	4.58321	4.62274	3.55848	4.4394	4.49241	4.07164	4.46871	4.48344	4.18817	4.76427	4.70838	4.65745	4.56806	4.4573	4.91944	4.21921	4.97171	4.71551	4.47504	4.70439	4.60968	4.59889	3.76554	4.32171
TMEM154	5.06218	4.49912	4.5577	4.40745	5.10556	4.36437	5.27941	4.47332	4.6704	4.84251	4.87688	4.36895	4.55741	4.81144	4.4392	4.43399	4.72687	4.80477	4.77145	5.19573	4.9929	4.89406	5.47048	5.31001
DSCR3	6.23444	5.73815	5.96263	5.77274	5.83177	5.87391	5.78924	5.76249	5.77158	5.60612	5.83688	6.11039	5.72147	5.85167	6.04696	6.03401	5.64363	5.61777	5.79035	6.03793	5.88227	5.71642	6.41173	6.17739
1700129C05RIK	4.37156	4.1985	4.66176	4.51591	4.6672	4.68271	4.32161	4.62606	4.53279	4.87052	4.15072	4.36216	4.82648	4.4503	4.53431	4.22629	4.28171	4.05173	3.93449	4.35465	4.3719	4.38815	4.47317	4.65389
ARC	4.76947	5.09073	4.66523	4.98239	4.25923	4.28097	4.37768	3.17362	4.73704	4.13969	4.73244	4.66733	4.56795	5.08424	4.32305	5.23975	4.26085	4.91314	5.02659	5.05055	5.18883	5.15054	4.98369	4.81483
EID3	4.63069	4.3497	3.97537	4.65913	3.85388	4.13252	3.86529	4.7227	4.29142	4.73094	3.98759	4.42176	4.2887	4.76153	4.91254	4.16835	4.09055	5.14758	4.00749	3.55411	3.80567	4.16979	4.4218	4.91142
2010111I01RIK	6.00926	6.07673	6.17224	6.06838	5.98474	5.98649	5.88611	6.11511	6.01191	6.01439	5.91885	5.97738	5.55653	5.9719	5.77675	5.99904	5.47022	6.09653	6.11872	6.13788	5.9162	5.82498	6.27391	6.32479
A130090K04RIK	4.69169	4.23921	4.73212	4.27001	4.74247	3.59109	4.37966	4.55024	4.434	4.61935	5.05689	4.11873	4.17661	4.68274	3.99465	4.65417	4.21569	4.31373	4.68929	4.60659	4.49303	4.64795	4.42349	4.25206
5830404H04RIK	10.2343	10.4965	9.79012	10.263	10.6112	10.6973	10.1535	9.87202	9.99402	10.209	10.3387	10.5193	10.1003	10.2104	10.4611	10.1069	10.3535	10.2939	10.2078	9.72465	8.60397	9.43143	8.18044	7.72338
C1QTNF2	5.73248	5.34437	5.44838	5.54321	5.85443	5.9672	5.72446	5.24978	5.27633	5.3443	5.64658	5.94714	5.63686	5.16419	5.80207	5.086	5.59683	5.44904	5.60973	5.59701	5.45348	5.24661	5.1082	4.86824
GGT6	5.66347	6.15021	5.79837	5.72909	5.64411	6.01677	6.07278	5.93203	5.73969	6.15421	5.84688	5.75828	5.23829	5.98698	6.22193	6.09904	5.89081	5.81062	5.59006	5.52097	5.63402	5.52735	5.29179	5.43341
ZFP113	5.10397	4.77305	5.16517	4.32798	4.96332	4.71853	4.86749	4.65018	4.60007	4.98843	4.41144	4.92136	5.02918	4.9284	4.82707	4.61751	4.98511	4.74762	4.61353	4.95117	4.56625	4.78394	4.33569	4.38724
PALLD	7.74742	8.43275	7.32254	7.82343	8.45694	8.54233	8.0075	7.19679	7.50979	7.64835	7.42023	8.12831	7.93381	7.79343	8.25335	7.25618	7.75087	8.03065	7.64676	6.9891	7.52148	7.7723	6.64406	6.52942
D3ERTD751E	5.04101	5.18831	5.31486	4.9026	5.07471	4.98425	5.12502	5.01214	5.20014	4.90775	4.84792	4.73324	4.84717	4.924	5.09521	4.77119	5.24603	4.89251	4.79785	4.89719	5.0779	4.98896	4.785	4.8111
SLCO1C1	3.55308	4.13088	4.75805	4.22476	4.16078	4.62806	4.1391	4.28224	3.84745	4.4632	3.91623	3.55526	4.5802	4.03901	4.14897	4.44289	4.12652	4.55908	3.66816	4.42163	4.73245	3.87925	3.1004	3.55646
NXPH4	4.3263	4.52468	4.53524	4.6347	4.97373	4.57792	4.86025	3.86047	4.54991	4.91562	4.22633	3.75586	4.48194	5.02219	4.43041	4.14991	4.39023	4.8839	4.88329	4.2879	4.66842	4.45602	4.82314	5.106
SAP30L	10.2837	10.2689	10.0971	10.4192	10.4779	10.6116	10.2378	10.0173	10.0066	10.321	10.184	10.3344	10.465	10.3842	10.325	10.2446	10.4775	10.3428	10.253	10.3739	10.1901	10.1922	10.0507	10.004
RCC2	5.34764	5.11421	4.85744	5.11876	5.01779	4.94354	4.87946	5.1259	4.68307	4.95311	5.05051	4.85066	5.07748	5.17977	5.58472	5.07901	5.50279	5.24147	5.46508	4.97702	4.90376	4.53781	5.7172	5.25973
DEPDC6	8.98981	9.20714	9.21455	9.18577	9.42386	9.28251	9.30592	9.34611	8.99326	9.39681	9.20222	9.31337	9.13829	9.44917	9.27371	8.61085	9.67404	9.46032	9.22282	8.44444	9.11592	9.08473	8.18189	7.61127
OLFR744	4.4021	4.695	5.18421	4.62513	4.60114	4.63951	4.28511	4.80591	3.74772	4.54732	4.20935	4.16234	4.90701	4.75762	4.40801	4.96428	4.3446	4.633	4.54496	4.38053	4.12893	4.46835	4.84392	4.64635
OLFR154	4.19087	4.77605	4.11346	4.90334	4.30108	4.56289	4.68538	4.26243	4.06428	4.37512	4.61448	4.59307	4.37294	3.87341	4.53307	4.05913	4.3704	4.39151	4.46807	4.22169	4.45051	4.45674	4.64355	4.94346
PTPRN2	4.54915	4.19977	3.60965	3.0348	4.00492	4.09902	4.44666	4.07455	4.24566	4.15343	4.31109	4.18526	4.19217	4.50025	3.21137	4.63043	4.60903	3.43222	4.08123	3.98479	3.58471	3.4222	4.43262	4.19384
SORT1	8.03561	8.62477	8.11983	8.61568	8.88505	8.62243	8.89052	8.48116	8.29293	8.60404	8.87195	9.02965	8.96087	9.15869	8.94329	9.26902	9.1503	9.01131	8.3581	8.80053	9.12066	9.32913	8.59234	8.40316
V1RI5	4.37676	4.05211	4.60522	4.68973	3.87546	4.5347	4.50811	4.07334	4.52196	4.46656	4.319	4.64062	4.72466	3.72406	4.59934	3.82497	4.28463	4.03641	4.12668	4.28709	4.48694	4.47601	4.62225	4.78033
F8	6.71617	6.70957	7.19811	6.33119	6.36861	6.542	6.59579	6.83874	7.05863	6.58651	6.65179	6.66169	6.74506	6.52604	6.48343	6.74747	6.7281	6.7682	6.76592	7.27198	7.54704	7.30517	6.84415	5.94815
TMEM77	9.03509	9.06794	9.52766	8.73848	8.74777	8.68634	9.21126	9.51899	9.56895	9.29459	9.03285	8.72196	8.96294	9.12918	8.75202	8.91721	8.99554	9.00526	9.24556	8.98777	9.21969	9.17655	9.35484	9.44547
PRDM1	4.16715	4.42434	4.3298	4.60137	4.18812	4.20568	4.69369	4.28633	4.61588	4.43193	4.51934	4.6013	4.42838	4.19031	4.22089	4.6571	4.72696	4.12611	4.43072	4.28261	4.33079	4.55992	4.04661	4.10873
OLFR1410	4.35807	4.1569	3.92107	4.19205	4.23792	4.6476	4.72916	4.01633	4.12021	4.4677	3.82488	4.22919	3.25287	4.1245	3.60372	4.39298	4.45945	4.26917	4.32721	4.24837	4.44818	4.50098	4.12025	3.77466
APOE	14.1672	14.3229	14.3431	14.3925	14.2764	14.3833	14.4174	14.1668	14.4108	14.2602	14.3137	14.4726	14.3595	14.273	14.3253	14.1841	14.3104	14.247	14.2571	14.2387	14.4695	14.4108	14.1537	14.0564
SNX3	6.31841	7.05537	7.05114	7.0462	6.35959	6.53873	7.26122	7.04726	7.2968	6.66081	6.53213	6.85077	7.00066	7.00313	6.95294	7.17472	6.66953	6.75587	6.94506	6.41821	6.84371	6.72292	7.06209	7.36814
CRK	9.12309	9.245	9.46593	8.94971	9.15606	8.99198	9.28864	9.90092	9.38704	9.34513	9.10331	8.9677	9.22138	9.38797	8.96066	9.37866	9.30891	9.43847	9.55766	9.67686	9.60164	9.30985	9.89248	9.99831
CDH5	6.25523	6.03967	6.01393	5.88164	5.99714	5.95789	6.03426	5.80353	6.00885	6.07228	5.52962	6.06278	6.24767	5.98819	6.33482	6.20825	6.29227	6.18552	5.93339	6.73216	6.48816	6.74963	6.94749	7.2772
NRARP	6.46838	5.33376	6.16126	5.73162	5.8779	5.7653	5.97738	5.58633	5.68343	5.87097	5.80476	6.12139	6.22521	5.90067	5.67761	6.90299	5.51886	6.07007	6.21193	7.0097	7.32049	7.31848	7.56343	7.93379
EG210853	4.62636	3.9885	4.0927	4.26252	3.96884	3.95548	4.30514	4.84163	4.47445	4.2171	4.83332	4.20872	4.29167	4.50912	4.69542	4.45763	4.39456	4.4862	4.45542	4.36535	4.23806	4.33511	4.47957	4.7274
POLR1C	8.94473	9.19009	9.1255	9.0326	8.81078	8.80556	8.99127	9.23555	9.14	8.81423	8.96043	8.8242	8.9176	9.36921	9.07687	9.16882	9.0813	9.07113	9.09363	9.12902	9.31664	9.25691	9.49775	9.90974
ST8SIA5	4.53948	4.35564	4.23481	4.36801	4.38915	4.39858	4.32716	4.50962	4.43126	4.36903	4.26609	4.7547	3.71882	4.38149	4.0426	4.33952	4.1443	4.09447	4.16631	4.57337	4.74955	4.22766	3.95274	3.98206
1700073E17RIK	4.43985	4.35841	4.31612	3.90761	4.52417	4.5402	4.81356	3.98398	4.32094	4.85115	5.20607	4.45324	4.61219	3.7592	4.56378	4.15371	3.92859	4.24027	3.76347	4.52305	4.69478	4.28603	3.59615	4.08597
PCGF3	6.52696	6.26721	6.2668	6.55176	6.72403	6.43041	6.33888	6.4954	6.36176	6.11599	6.19864	6.45938	6.4351	6.3884	5.98914	6.43981	6.66407	6.34267	6.40496	6.43098	6.42838	6.12184	6.6487	6.82745
AF067061	4.08835	3.75046	4.49239	4.63297	4.10811	4.30619	5.24816	3.96439	4.74996	4.39601	4.63515	4.52322	4.66762	4.6937	4.64582	4.81205	5.10791	4.81723	3.75545	4.28385	4.30793	4.16126	4.86941	4.48671
BUB3	6.6623	6.73441	6.72973	7.09571	6.8043	6.5239	6.54581	6.34858	6.54307	6.65941	6.77443	6.82517	6.69769	6.5317	6.76399	6.52202	6.51051	6.72009	6.64787	6.41072	6.35303	6.18783	6.10308	6.03198
0610010K06RIK	9.15871	9.06338	9.09669	8.79764	8.8114	8.84407	9.04322	8.99561	9.01999	9.03161	9.03022	8.93142	9.16406	9.1751	8.98538	9.19256	8.91514	9.11871	9.08222	9.31642	9.17522	9.29218	9.49623	9.88395
CABP7	4.51175	4.1356	4.12554	4.18838	4.49543	3.96445	3.86461	4.50342	4.14487	4.82542	4.53579	4.61608	4.00558	4.72158	4.22904	4.18897	4.45342	4.38652	4.23031	4.59899	4.77927	4.50335	4.1871	4.37357
WFDC5	4.84127	4.67115	5.01738	3.81209	4.77258	4.7444	4.27787	4.63074	3.97699	4.86103	4.66938	4.1772	4.97164	4.57456	4.54038	4.96016	4.14774	4.94481	4.70581	4.43512	4.7122	4.10451	3.84978	3.68623
HAPLN4	7.3228	8.28771	7.06304	8.37297	7.35528	7.61786	8.20196	7.21238	7.15109	7.76542	8.23378	8.284	7.84502	7.46039	8.102	7.97448	7.15742	8.20373	7.70839	8.36046	8.5204	7.85347	7.60365	7.04137
LAT2	5.82544	5.22131	5.06119	5.42395	5.60383	5.35141	5.77725	5.33688	5.52064	5.71245	5.51543	5.55506	5.47404	5.59274	5.30708	5.74753	5.65494	5.44949	5.31272	5.62171	5.65141	6.18901	6.65549	7.93878
ARL10	4.5479	4.77111	4.32048	4.9021	4.67089	4.52976	4.37985	3.98496	4.33248	4.0126	4.94036	4.36006	5.08629	4.24206	4.47911	4.53097	3.91951	4.52605	4.82891	3.47471	3.62382	4.28127	4.84609	4.58702
KLHL24	6.21218	6.86935	7.26691	6.10761	6.5895	5.85354	6.59157	7.59953	6.82981	6.94524	6.42438	6.02172	6.27009	6.58581	6.32566	6.08302	6.76092	6.60916	6.55375	5.95541	5.81852	6.07074	6.21247	6.20434
TUBG1	8.87617	8.83944	8.65535	9.33355	8.98105	9.33425	8.85568	8.41408	8.52715	8.69434	9.03659	9.17069	8.65746	8.90777	9.04879	8.76858	8.90191	8.81547	8.76744	8.35704	8.6068	8.31859	8.08918	7.64239
ZC3H18	8.22859	8.20908	8.0191	8.34679	8.61195	8.64678	8.19162	8.00772	8.1193	8.15519	8.24805	8.53291	8.17382	8.5781	8.22201	7.99097	8.45092	8.36216	8.00728	7.5799	8.06658	8.04875	7.39915	7.15579
S3-12	8.17556	6.96246	7.65558	7.86046	8.2039	9.1862	7.48864	7.99481	8.27501	9.43072	8.28908	8.40193	9.00077	7.93492	7.86529	8.50271	8.00206	7.67678	9.07907	6.77349	5.8778	6.49387	5.55149	5.16198
C330019G07RIK	5.15466	5.91706	5.0274	5.34763	5.31352	5.09368	5.47067	5.57159	5.21802	5.37864	4.89537	5.41785	5.29315	5.42955	5.41163	5.50805	5.64145	5.59079	5.50627	5.26805	5.31384	5.12464	4.98216	5.05544
2010003O18RIK	10.0479	9.82198	9.63443	9.9906	9.75034	10.1291	9.78771	9.37453	9.66187	9.90485	9.84687	9.97084	9.87443	9.77874	10.1378	9.62518	9.92552	9.81047	9.81327	9.69029	9.32919	9.11878	8.85877	8.49971
GPR133	4.31343	5.35742	5.15339	4.65113	4.77708	4.69999	4.83587	4.64317	5.09295	4.62587	4.6093	4.35996	5.09797	4.41754	4.81619	4.81096	4.84384	5.03863	4.90967	4.53294	4.84868	4.77129	4.32221	3.74284
AQP4	6.55783	5.28055	5.90809	6.01335	5.90013	6.04105	5.27126	5.28938	5.58676	5.95225	5.41846	5.63681	5.57537	4.99867	5.31768	5.07187	5.19351	5.11379	5.75538	5.02351	5.21018	4.83838	4.60684	4.66704
OLFR653	4.22611	4.2454	4.55186	4.44525	4.5085	4.30968	4.58483	4.624	3.71348	4.63645	3.92279	4.01286	3.64455	4.51297	4.4756	4.09824	4.15805	4.62755	4.02044	4.39691	4.2672	4.53647	4.7065	4.65668
LOC100047261	10.6398	10.3846	10.7146	10.3842	10.5473	10.3458	10.4696	11.1271	10.7758	10.4537	10.8638	10.4317	10.6117	10.732	10.67	10.9548	10.7729	10.646	10.5718	11.518	11.3126	11.645	11.8602	12.3601
CNTF	4.47465	4.14612	4.51094	4.93444	4.58808	5.02071	4.15129	4.56511	4.19586	4.34412	4.36154	3.80232	4.97123	4.31823	4.0108	4.92209	4.29639	4.30974	4.64902	4.15877	4.33276	4.29272	4.48419	4.81578
FNDC3	4.47186	4.60936	4.62971	4.44783	4.60406	4.61603	4.61447	4.3652	4.46994	4.86397	5.08096	4.22588	5.01732	4.67006	4.39889	4.93072	4.68433	4.36476	4.73968	5.05652	5.07219	4.95999	4.89136	4.91396
PDK1	9.38792	8.54144	9.16277	8.71389	8.72569	8.95457	8.9808	8.99244	9.05666	8.62385	8.44448	8.22369	8.36694	8.17729	8.61555	8.14828	8.33834	8.36757	8.99935	7.887	7.60182	7.34459	8.1444	8.19733
A330049M08RIK	5.70813	5.00993	5.35405	5.92926	4.77183	4.99194	4.66336	4.94784	5.08668	5.24566	5.38928	4.79097	5.20547	4.95545	5.39272	4.75029	4.70781	4.79022	5.04471	4.50461	3.99595	4.58039	4.94813	5.12974
OSTM1	8.57947	8.79268	8.93394	8.35627	8.42563	8.40209	8.70343	9.17455	8.81857	8.79975	8.71515	8.53619	8.41274	8.79134	8.43599	8.89308	8.59413	8.67986	8.67633	9.14732	8.80381	8.88955	9.27828	9.59321
LOC100046568	4.45733	4.76873	4.36644	4.77573	5.14628	4.38758	4.89087	4.84261	5.11118	4.70655	5.02636	4.81475	5.2316	4.79173	4.51702	4.79337	5.31433	4.34574	4.96788	4.84304	4.52674	5.0444	5.27321	5.527
LOR	6.24339	6.54202	6.34897	7.16519	7.75492	7.25127	6.72495	6.71138	6.67241	6.5091	6.6162	7.1921	7.04206	6.82091	7.07451	6.56242	7.86373	6.90236	6.60584	5.56717	5.39526	5.3442	4.96858	5.21161
UNC13D	4.97652	4.93621	4.96302	4.81647	4.92614	4.77868	4.73575	4.91863	5.04845	4.77246	4.39573	5.13302	4.93376	4.86298	4.88908	5.07414	4.96125	4.92463	5.01387	5.05686	4.8256	5.0948	4.65601	4.71817
PICK1	7.60149	7.35186	7.26689	7.63218	7.49448	7.48456	7.25183	7.12106	7.34271	7.62061	7.66643	7.48976	7.37722	7.58654	7.42685	7.49874	7.53155	7.55901	7.40898	7.73638	8.03211	7.72669	7.51967	7.2853
RNF2	5.90481	5.38463	5.95614	5.75591	5.75003	5.48663	5.88393	6.50663	5.90999	6.07505	5.83464	5.75752	5.82927	5.85332	5.32158	6.22641	5.89759	5.93666	6.02358	5.85547	6.28134	6.01609	6.47725	6.50846
WIPF2	6.72977	6.80771	6.29959	6.96931	7.02557	6.98304	6.61703	6.32364	6.45328	6.6149	6.61822	6.93108	6.45555	6.53157	6.75597	6.30566	6.95493	6.61883	6.27679	6.72137	6.5671	6.40256	5.77174	6.22316
OLFR138	4.23579	4.1635	4.05291	5.2815	4.69366	4.35119	4.6617	4.47244	4.33112	4.62917	4.48394	4.40221	4.24957	4.38635	4.72636	4.73845	5.06402	4.61538	4.32262	4.2924	4.2923	4.3553	4.6087	4.42423
SAMD12	4.17061	4.65339	4.18115	4.82201	4.08676	4.27687	4.58998	4.24175	4.38481	4.42082	4.31243	4.74489	4.50213	4.25393	4.29079	4.59557	4.62716	4.5404	4.35846	4.58679	4.4279	4.46518	4.16748	4.33527
NME2	11.4564	11.4387	11.8248	11.4627	11.3951	11.3604	11.6701	12.0178	11.6206	11.516	11.6443	11.5736	11.5985	11.5363	11.6295	11.7688	11.5736	11.5124	11.6662	11.8685	12.0887	11.6973	12.4829	12.2363
BAIAP2	5.15778	5.70525	5.3959	5.52211	5.65172	5.62462	5.51115	5.39864	5.70751	5.22935	5.39919	5.66516	5.54996	5.35243	5.35626	5.07775	5.55079	5.27091	5.09348	5.66418	5.50557	5.25289	5.08771	4.98532
TSR1	6.29657	6.98007	6.39513	6.82022	6.39052	6.21727	6.45067	6.73665	6.76045	6.45729	6.26656	6.34901	6.33421	6.68293	6.61861	6.52035	6.63436	6.58034	6.68097	7.01399	6.71776	6.88678	7.32972	7.13919
WNT9B	4.94192	5.08558	5.13311	5.07058	5.07546	4.63007	4.8166	4.82094	4.94458	4.64242	5.18265	4.98417	4.405	5.06782	5.00349	4.49124	4.98907	4.60887	4.66578	4.71861	4.53458	4.47718	4.35063	4.18696
ATP5E	9.87403	9.43657	9.87529	9.49201	9.5716	9.48356	9.2593	9.50826	9.65828	9.4044	9.37012	9.33545	9.47909	9.35634	9.53566	9.48135	9.18363	9.05653	9.48012	9.33056	8.67003	8.71273	9.71548	9.61998
SLC24A6	10.6112	10.5796	10.4752	10.5509	10.9133	10.5903	10.7141	10.5431	10.3955	10.7739	10.8095	10.6992	10.7676	10.4777	10.8157	10.4054	11.293	10.5889	10.4814	10.7097	10.7116	10.8913	10.54	10.2205
PEX10	4.48235	4.83278	5.10118	5.22227	5.29573	4.91209	4.27183	5.42278	5.40408	4.23402	4.6344	5.26323	5.41224	5.06289	4.80621	4.89359	4.49595	4.96433	4.96345	4.87772	5.18921	5.14275	4.36242	4.741
AKP2	6.893	6.50059	6.50666	6.95134	6.6109	7.13507	7.05197	6.25188	6.34734	6.94435	6.65406	6.80418	7.0779	6.27685	6.88576	6.60616	7.10836	6.77837	6.76982	6.90749	7.49961	7.40035	6.68557	6.13682
SNX22	5.03215	4.67374	4.89361	4.45211	5.10441	5.10008	4.53988	4.77527	4.50787	4.64502	5.14354	4.77268	5.27429	4.68857	5.30759	4.6758	4.94443	4.84134	4.56254	5.10661	4.78478	4.78277	4.51729	4.5022
RHBDF1	7.99995	7.43187	7.15615	8.18362	8.00493	8.22402	8.15919	7.94066	7.49872	8.03263	8.15883	8.31952	8.44181	8.40985	8.03896	9.03431	8.42356	8.27506	8.02135	8.72384	9.1864	9.02033	9.52928	9.41246
MRPS12	10.6022	11.0669	10.949	10.9852	10.6647	10.6644	11.0304	10.9929	11.1284	10.9085	10.7432	10.948	10.8333	10.963	10.9322	10.8001	10.8731	11.0983	10.7887	10.9439	11.1254	10.796	10.6359	10.5942
MAP2K7	6.01634	5.82849	5.60243	6.00544	6.43888	6.32081	5.77512	5.62862	5.64945	5.69769	5.80962	6.2479	5.90022	6.03663	5.74708	5.93084	5.8819	5.89018	5.80462	5.54959	5.80738	5.67845	5.44857	5.30851
E330018D03RIK	6.56236	6.18586	6.67661	6.21301	7.0495	6.68303	6.1787	6.60636	6.47668	6.87637	6.4875	6.54755	6.33744	6.5879	6.32855	6.20515	6.76934	6.34534	6.47791	7.04268	6.81509	6.8832	6.69668	6.48213
ZFP787	8.75715	8.60077	8.64929	8.94242	8.83498	8.7373	8.69881	8.63566	8.58649	8.74904	8.84078	8.86037	8.81009	8.90467	8.94327	8.70606	8.95285	8.93993	8.74321	8.57828	8.82366	8.74618	9.10295	8.94031
UBE2J1	7.10014	7.51017	7.3397	7.44348	7.07752	7.14034	7.34421	7.08896	7.51486	7.27629	7.48633	6.99627	7.56434	7.50038	7.38863	7.36178	7.36754	7.37853	7.4895	7.5038	7.39054	7.4295	7.59282	7.83161
SP4	4.22556	4.63251	4.85728	3.93927	4.52119	3.57485	4.36434	4.65353	4.62986	4.64465	4.45419	4.76303	4.5319	4.94357	4.43956	3.8646	4.22986	3.83468	4.42411	4.35521	4.38101	4.50901	4.89131	4.60825
DDX51	6.01232	6.32935	6.09551	6.26274	6.25106	6.37461	6.08228	6.2129	5.96235	6.201	6.31374	6.35372	6.29297	6.36938	6.37036	6.10969	6.22252	6.28051	6.09007	5.97597	6.20684	6.05857	5.8704	5.77206
BC057627	6.23413	6.98331	6.05297	6.90272	7.21327	6.71773	6.76526	6.06739	6.14736	6.54753	6.62907	7.08814	6.75563	6.63582	6.89493	6.56967	6.7386	6.71602	6.63939	6.92608	6.52369	7.00181	6.35931	6.0547
TUBB5	9.66714	9.72268	9.47524	9.9218	9.81261	9.77476	9.76571	9.97331	9.71311	9.55199	9.79942	9.96079	9.67533	9.89397	9.9849	10.1433	9.9287	9.56028	9.50709	10.4028	10.6508	10.4944	11.0046	11.8727
FGD6	9.00432	8.417	8.85418	9.25482	9.61244	9.90845	8.9645	9.18398	8.7408	8.90396	8.80524	8.7198	9.32913	9.00427	9.30838	9.39316	9.62827	9.04797	9.33148	8.94884	8.72353	8.80237	9.77126	9.17752
EG214321	4.48892	4.37526	4.48025	4.44275	4.27333	4.26279	4.218	4.85458	4.75036	3.95763	4.55958	4.40972	4.75225	4.14739	4.8244	4.32546	4.87261	4.02495	4.87804	4.46637	4.68928	4.74582	4.17067	4.36979
SOS1	5.0623	4.50049	4.85641	5.77211	4.89322	5.41288	5.2707	5.15934	5.24958	5.25037	5.55358	5.28482	5.18385	5.19846	4.9099	5.15003	5.07675	5.32406	4.93669	4.95406	5.09879	4.94977	5.19914	5.15852
UHRF1BP1L	9.09084	8.57306	8.95035	8.84367	8.90151	8.94131	8.65122	8.7107	8.82007	9.04835	8.88167	9.04087	8.76905	8.64226	8.89648	8.56033	8.75353	8.80939	8.51705	9.11475	8.7384	8.91559	8.4038	8.58742
N6AMT1	8.5392	7.53522	8.15312	8.05504	8.05104	8.27056	7.83404	7.71603	7.87957	8.23308	8.09463	7.82478	7.91827	7.89994	8.0624	7.61105	7.88933	7.78474	7.73224	7.87892	7.75505	8.06541	7.60759	7.30523
TAF5	5.28896	5.21803	5.37592	5.2776	5.2127	5.18754	5.15752	5.53709	5.48372	5.43801	5.34998	5.17759	5.32773	5.4647	5.32223	5.42731	5.61149	5.44529	5.56831	5.6448	5.48797	5.40519	5.23552	5.28384
HES3	4.56044	4.61128	4.56772	4.32696	3.87995	4.42466	4.90741	4.87583	4.44649	4.27188	4.13995	4.93163	4.81753	4.57258	4.46199	4.50301	4.02726	4.24191	4.60525	4.26496	4.28496	3.91926	4.6289	4.54109
BC024868	6.28295	6.17281	6.39292	6.44704	6.87972	6.78246	6.18893	6.03752	5.92182	6.62755	6.24963	6.69703	6.27674	6.34105	6.73563	6.18304	6.53036	6.24936	6.44803	6.6948	6.18559	6.27974	5.90234	5.52004
PRODH	9.59816	10.1525	9.59146	9.91739	9.69456	9.67419	9.55319	8.99923	9.88063	10.0572	9.90993	9.64915	9.60785	9.6114	9.72411	8.88489	9.23592	9.868	9.74712	6.9876	5.62296	6.40572	4.93491	4.95234
FZD3	4.22058	4.65939	4.79408	5.08201	4.71393	4.47878	5.23318	4.55171	5.21621	4.3062	5.28823	4.82047	4.32417	4.54789	5.10255	4.44186	4.37161	4.39204	4.28403	4.73607	4.71903	4.75937	5.02396	4.83851
SPARC	7.40794	7.17533	7.36977	6.78119	7.0281	7.05152	7.17396	7.25602	7.3536	6.74262	7.00908	6.99823	7.21171	6.96655	6.91537	7.62618	6.77682	6.85579	7.03923	8.62757	9.09209	8.74808	9.37674	10.1892
PCSK4	6.73011	5.86956	6.57161	6.98032	6.91883	7.0234	6.51865	6.13869	6.63226	7.00119	6.14555	6.55178	6.94865	6.29558	6.61131	6.00755	6.7615	6.71812	6.92037	5.84539	5.77326	6.10778	5.48982	4.85884
ERCC6	4.30483	4.95811	4.60326	3.9967	3.92274	4.07561	4.65329	4.82331	4.47843	4.76296	4.52903	4.68275	4.56732	4.51488	4.14234	4.65425	4.70524	4.43432	4.79411	4.60331	4.58343	4.62376	4.49293	4.28623
OLFR665	5.02689	4.92488	4.87386	5.31714	4.89075	4.99361	4.83849	4.87805	5.20657	4.89541	5.19459	4.84088	4.94023	4.862	5.12042	4.62036	4.9759	5.10358	5.17779	4.94977	5.03504	5.03976	5.12185	5.28571
MCC	8.49139	8.99171	8.74967	8.99572	8.95913	8.7731	8.90748	8.51653	8.94157	9.11648	8.79572	8.77466	8.80043	8.62458	8.66221	8.57435	9.19259	8.70335	9.20497	8.34271	7.76972	8.08098	7.5421	7.04368
TJP3	5.63947	6.55553	5.74458	6.33198	5.87343	6.3385	6.18975	5.70328	5.88075	6.00133	6.08339	6.29912	6.18562	6.12272	6.17168	5.92793	5.94909	5.96022	6.00726	5.84706	6.35625	6.26262	5.67664	5.36062
HELZ	6.67803	6.83805	6.0005	6.98196	6.69286	6.97179	6.65059	6.04281	6.45321	6.64178	6.3068	6.86722	6.4376	6.51667	6.87101	6.67882	6.86076	6.63762	6.60018	6.69913	6.36585	6.82464	5.67992	6.18121
MME	6.95369	7.07242	7.30542	7.00139	6.78564	7.38363	7.34317	6.85994	7.29823	7.24619	6.84428	7.08624	7.00462	6.59888	6.3672	7.18017	7.10532	6.93745	7.50035	6.61557	7.03583	7.01416	6.10567	4.73781
TRAPPC2	5.52746	5.66418	5.72402	5.10173	4.95237	5.18031	5.38789	5.63508	5.73755	5.43071	5.29303	4.87325	5.26927	5.4249	5.31461	5.35471	5.37828	5.62643	5.5201	5.22611	5.42985	5.27216	5.82039	5.52956
PSMC2	12.2551	12.2114	12.3513	12.2738	12.3122	12.3785	12.3212	12.2038	12.2241	12.2918	12.2338	12.3256	12.2248	12.3047	12.2615	12.2908	12.1162	12.2555	12.2052	12.3863	12.5038	12.2986	12.1346	12.2121
SLC22A1	12.8184	13.0621	13.1373	13.0393	13.1079	13.3292	12.9393	12.9167	13.0161	13.1611	12.9647	13.1877	13.0089	12.9562	13.138	12.5416	12.9582	13.2015	13.0926	12.4153	12.262	12.1872	11.8027	10.9151
GLRA4	4.84437	4.96689	4.07168	4.23013	4.21587	5.0249	4.22168	4.58859	4.70593	4.81675	4.50485	4.21729	4.23164	4.80766	4.36167	4.35962	4.55045	4.60446	4.64491	4.55474	4.44238	4.33602	3.95887	4.22778
EID1	5.13911	4.31505	5.15107	5.37036	5.02985	4.64702	5.24904	5.11088	5.38885	5.21201	5.12306	4.45933	5.06911	5.15541	5.03892	4.61757	5.1475	4.76169	4.70657	5.01519	5.30354	5.57197	5.80008	6.27182
EHD3	8.33397	8.58667	8.36928	8.34982	8.74754	8.51575	7.97162	7.96359	8.08524	8.26646	8.21692	8.73646	8.30986	7.93647	8.62037	8.02776	8.55522	8.10383	8.04651	8.30895	7.4354	8.17898	7.03916	5.8725
TMEM150	10.1323	10.101	9.79951	10.0982	10.3189	10.2334	10.0753	9.65161	9.83046	10.0163	10.5184	10.3857	10.1683	10.3154	10.1422	10.3741	10.0395	10.1372	10.003	10.2014	10.1654	10.2091	9.75018	8.89036
SHMT2	9.09223	8.77026	8.38456	9.29559	9.20115	9.13174	8.59207	8.08712	8.50912	8.67925	9.13192	8.87003	8.75334	8.74746	9.05062	8.42892	8.62175	8.8435	8.72917	8.1502	7.94176	7.90133	7.72958	7.38795
KLHDC10	11.1867	10.8775	10.5821	11.0505	11.2944	11.3573	10.9971	10.8194	10.7455	11.0025	11.1902	11.2855	10.9805	11.1867	11.0251	11.0804	11.3561	11.0498	10.9455	11.1429	11.4435	11.1202	10.9167	10.6751
RHOJ	7.6754	7.05058	6.99245	6.85003	6.66786	7.46209	7.08708	7.0486	7.19154	6.79987	7.17979	7.02076	6.92784	6.89603	7.58355	7.10643	7.14959	6.62875	6.91018	7.81358	7.56097	7.51401	8.05014	8.72792
DOK7	4.50684	4.77762	4.71591	4.64951	4.5685	4.75968	5.07306	4.72708	4.85306	4.66168	4.33357	4.67631	4.58578	4.73639	4.23902	4.48787	4.4232	4.79123	4.61457	4.69825	4.3681	4.31066	4.911	4.8596
YWHAE	7.45277	7.72327	7.66285	7.43586	7.49703	7.41539	7.74391	7.72367	7.67428	7.08932	7.34553	7.2559	7.29781	7.47873	7.15368	7.62271	7.03113	7.32526	7.68179	7.19267	7.02443	7.33537	8.21824	7.58207
CD209A	4.91659	4.34271	4.54481	4.6917	4.42542	5.16939	4.32668	4.37395	4.77087	4.25588	4.87791	4.09212	4.88322	4.57503	4.34659	4.62723	4.6001	4.41531	4.24633	4.25113	4.58566	4.48512	5.03387	4.74903
CHST1	5.22906	4.53911	4.4436	5.16898	4.23593	4.60409	4.98398	4.68113	5.04252	4.90435	4.77336	4.53982	4.42768	4.96462	5.12154	4.88449	4.6432	4.83441	5.00307	5.02929	5.33295	5.28665	6.15709	7.9409
SNAPC5	5.80514	5.60884	5.83475	4.74197	5.10888	5.03579	5.85694	5.76807	5.89135	5.2342	4.86105	5.32843	5.37277	5.72005	6.17058	5.09157	5.78092	5.51249	5.94572	5.05041	5.15913	5.43408	5.62444	5.6048
ST8SIA4	5.22914	4.68671	4.89264	4.66173	5.01023	4.57	5.02925	5.17413	4.98483	5.06076	4.93677	4.96081	4.90583	4.96005	5.31204	5.12469	4.90504	4.76107	5.02175	5.71904	5.45818	5.90782	6.19348	6.9131
MANSC1	5.9271	5.69569	5.76942	5.51385	5.71445	5.45825	6.09813	5.51605	5.74048	5.45608	5.79983	5.68347	5.7041	5.95028	5.87981	6.78955	5.51959	5.73981	5.89239	6.4777	6.11962	6.66411	6.92992	7.46164
CCND1	8.49978	8.39708	8.52269	9.0324	9.00923	8.97424	8.29401	8.00889	8.04919	8.23305	8.88793	8.98179	9.14317	8.49761	8.64538	9.48341	8.86862	8.76918	8.39091	10.2596	10.2706	10.3663	10.0159	9.48641
RPL38	13.0841	12.394	12.5614	12.5739	12.8187	12.8096	12.6235	12.4969	12.6406	12.5032	12.8163	12.8063	12.7777	12.6893	12.9125	12.9929	12.8584	12.5956	12.523	13.2276	12.9051	13.025	13.34	13.4887
CD96	5.00672	4.7105	4.66814	4.33874	4.88721	4.84421	4.63046	4.71816	4.64052	4.30759	4.85412	4.89441	4.51031	4.72782	5.34349	4.96219	4.66152	4.52501	4.39745	4.63642	4.49937	4.68041	5.02144	4.79094
GDI2	6.00705	7.16151	7.12576	6.4398	6.37201	6.27161	7.05377	7.39586	7.41717	6.83797	5.89256	5.93498	6.35928	6.84599	5.40847	6.49327	5.97336	6.61512	6.67275	5.83832	6.55295	6.54035	7.05396	7.79527
BC026782	9.46025	10.0267	9.98508	9.41744	9.13277	9.25495	10.0661	10.6593	10.1534	10.1004	9.81689	9.19655	9.89613	10.0085	9.58035	9.9014	9.64911	9.84685	9.87002	9.68125	9.62582	9.5415	10.0085	9.77466
TTN	4.60361	4.63243	5.01934	4.69106	4.8917	4.6797	4.83288	4.12624	4.36569	4.45966	4.68609	4.46562	4.43172	4.4767	4.60308	4.78846	4.29734	4.7339	4.59424	4.63357	4.45533	4.6784	4.37333	4.31409
FGB	6.01631	6.73373	6.48163	6.59722	6.29239	6.03047	6.69441	6.27248	6.33216	6.4824	6.62974	6.46649	6.50903	6.89469	6.47363	6.41312	6.89561	6.71644	6.29099	6.80736	7.37349	7.1083	6.60009	6.29722
ATP5D	11.1371	11.5235	11.2831	11.3146	11.3494	11.3406	11.417	11.172	11.3287	11.2815	11.224	11.4566	11.4021	11.2577	11.2882	11.0611	11.3793	11.3575	11.2372	10.748	10.9792	10.983	10.6451	10.3376
GSE1	6.1551	6.57062	5.7214	6.5691	6.45993	6.78451	6.64718	5.47939	6.01461	6.2355	5.97818	6.62716	6.6269	6.3045	6.80537	6.34426	6.60251	6.66239	6.25352	6.26108	6.39849	6.58835	5.94892	6.1282
MLZE	4.39326	4.75469	4.49983	4.16486	4.61578	4.61692	4.8574	5.01977	4.6609	4.58694	4.47706	4.91284	4.54925	4.49866	4.90134	4.36622	4.17709	4.43677	4.39935	4.43397	4.59354	4.32821	4.70702	4.73902
B4GALNT3	5.13608	5.68143	5.48779	5.27278	5.17748	5.90968	5.09901	5.2177	5.35918	4.6769	5.25097	5.27424	4.6739	5.44833	5.33077	5.39213	5.2244	5.32077	4.89319	5.17169	5.12239	4.9897	4.89219	4.60476
ALDH2	14.7836	14.6776	14.469	14.7153	14.7482	14.7751	14.7732	14.3408	14.4746	14.6365	14.6147	14.7911	14.6082	14.4497	14.5413	14.6012	14.7216	14.7216	14.5234	14.4998	14.6205	14.3046	14.1962	14.0143
JARID1B	5.85063	5.29189	5.0105	6.05772	6.37388	5.55747	5.66557	5.6921	5.79312	5.41514	5.95568	6.17011	5.62786	5.46917	5.91466	5.99919	5.81493	5.7491	5.61765	5.52879	5.26252	5.53518	5.74854	5.76336
SH3YL1	8.83321	8.35072	8.84719	8.55913	9.02238	8.92724	8.76339	9.13852	8.71974	8.9761	9.07288	8.87268	8.92039	8.60484	8.78491	8.70178	9.05688	8.94135	8.81278	8.4217	8.2804	8.56018	8.03684	7.39553
MUP3	14.8009	14.5803	14.8972	14.7446	15.0393	14.96	14.5079	14.3238	14.5821	14.7395	14.8675	14.787	14.5388	14.4676	15.0273	14.7205	14.7825	14.849	14.7713	14.632	13.8488	14.4622	13.5875	12.9828
CD2BP2	7.46799	7.4425	7.10866	7.56646	7.49516	7.4692	7.27349	7.30513	7.51147	7.35868	7.59895	7.62877	7.62967	7.60697	7.63853	7.4285	7.54864	7.74395	7.52453	7.29488	7.39683	7.40715	7.25657	7.20658
CNOT3	4.83598	4.93884	5.03762	5.20881	4.93741	5.27642	5.02554	4.93734	5.11204	5.23177	4.94323	5.35269	5.17299	5.18762	5.25868	5.05483	5.22281	5.10525	5.06064	4.99607	4.86694	5.01314	4.81766	4.75128
DEADC1	6.90951	7.2719	7.16949	7.20506	7.29329	7.16836	7.31584	7.32879	7.16191	7.18487	7.23961	7.25025	7.25869	7.48786	7.32291	7.21049	7.35072	7.3277	7.25167	7.11637	7.19603	7.55588	7.69841	7.95833
TXK	4.77141	5.26925	4.38839	4.80865	4.21802	4.56076	4.86862	4.33417	4.88989	4.77437	4.41588	5.05764	4.39886	4.74288	4.63027	4.54394	4.32237	4.19297	5.06289	4.64381	4.40142	4.36761	4.19587	4.12172
FGL2	5.64565	5.00786	5.6752	4.52535	3.98304	4.90997	5.33737	5.91112	5.30238	5.00215	5.34448	5.12129	5.63097	6.13737	5.04181	6.71494	4.81555	5.12585	5.17151	7.11117	8.53558	7.1487	9.18908	9.27829
LOC100047615	13.0189	12.6153	12.7738	12.7238	12.8871	12.7514	12.7725	12.8273	12.7675	12.7325	12.8102	12.7677	12.815	12.676	12.8444	13.0522	12.9333	12.815	12.7399	13.3018	13.245	13.1762	13.4034	13.6682
FOXJ3	6.86876	6.81163	6.78168	6.65377	6.93995	6.87439	7.02491	6.90604	6.73884	6.96148	6.90567	6.87041	6.91068	6.98517	6.88026	7.00238	7.12534	6.94488	6.76992	7.1093	7.0958	7.0238	7.1658	7.27711
GUCA2B	4.39761	4.27914	3.93355	4.85156	3.64473	4.21228	3.32658	4.33464	4.23446	3.88706	4.41239	3.88636	4.65764	4.28495	4.37374	4.76505	4.72822	4.42839	3.79331	4.24194	4.58773	4.10727	4.7543	4.92194
OLFR782	4.59504	4.22022	4.71928	4.54978	4.67772	4.32913	4.71278	4.15541	4.17874	4.17762	4.82356	4.38885	4.72602	4.20271	4.38444	4.71729	4.67895	4.50498	4.24256	4.78145	4.7519	4.50942	4.41657	4.30448
LCN3	4.58539	4.71125	4.40572	4.52707	4.23488	4.47584	5.00367	5.13171	4.94395	4.90643	5.0459	5.00118	4.94932	4.70969	5.07974	4.62611	4.76559	4.82953	4.5419	4.74558	4.36486	4.48235	4.88012	5.00351
ATP6V0E	10.0544	10.0516	10.2677	9.89919	9.50512	9.64831	10.0034	10.5546	10.3235	10.1361	10.0684	9.9599	9.90353	10.0604	9.8416	10.4829	9.86034	10.0948	10.1696	10.6523	10.7801	10.7876	11.0265	11.5512
SLC24A4	4.58542	4.62989	4.35414	4.27059	4.38058	4.8051	4.84743	4.78371	4.54217	4.53986	4.32154	4.25525	4.0119	4.26945	4.41839	4.76699	3.94457	4.31217	3.99664	4.0212	4.29393	4.41634	4.66598	4.63647
EG667977	7.45658	8.09685	7.82989	7.39311	7.50817	7.2572	8.06629	7.92745	7.62755	7.72623	7.6049	7.7612	7.67527	7.57881	7.84056	7.32189	7.22765	7.83585	7.52445	7.56931	8.14392	7.87698	8.40825	8.48341
REST	4.67261	4.75986	4.37779	4.57928	4.02998	4.53231	4.66421	4.08567	4.32215	3.9455	4.89654	4.31601	4.24016	4.41088	4.46854	4.70966	4.40345	4.33858	4.28384	5.01002	4.64347	4.93137	4.43137	4.5034
3110009E18RIK	6.94993	6.66985	7.02639	6.81403	6.65698	6.59658	6.62162	6.31286	6.65934	6.47458	6.9013	6.85564	6.81479	6.50792	6.88756	6.48441	6.54726	6.50317	6.54181	6.68887	6.54946	6.46513	6.35768	6.1213
CDO1	13.8496	13.9901	13.6623	13.9797	14.0723	14.1635	13.7079	13.7521	14.0027	13.9824	13.8356	13.7641	13.8231	13.8036	13.8404	13.9335	13.9084	13.859	13.9172	13.6521	12.9852	13.6008	12.5707	12.7304
BUD13	7.76331	7.10896	7.17503	7.34933	7.559	7.37116	7.25755	7.17479	6.86641	7.29978	7.26126	7.46309	7.38991	7.41073	7.36267	7.56736	7.32197	7.37773	7.28373	7.05892	6.99379	6.76818	7.32255	7.93941
PPARGC1B	7.51464	7.12092	7.32765	8.05635	7.84124	7.68693	8.02043	6.65036	7.61921	8.29725	7.46489	8.10705	8.28363	7.35771	8.36226	6.80666	8.52784	7.91784	7.59906	6.98268	7.15737	7.85269	6.48009	5.53788
SCUBE2	4.32781	4.58271	4.23508	4.60264	4.04964	4.36437	4.49212	4.46773	4.82331	4.60857	4.44454	4.36706	4.4082	4.32706	4.18682	4.08605	4.47467	4.50256	4.53896	4.5491	4.40321	4.59675	4.31657	4.31119
GM216	4.6945	4.703	4.25379	4.53459	4.35297	4.90942	4.3742	4.02677	3.98323	4.22362	4.34324	3.93481	4.06622	4.31356	4.59596	4.41128	4.41714	4.34345	4.64643	4.23026	4.12685	4.49542	3.91272	3.89138
EIF2B4	10.0053	10.1384	9.5816	9.81968	9.98161	10.1041	9.90489	9.50441	9.4986	9.79571	10.1457	9.96262	9.90205	9.86535	10.1113	9.73481	9.95204	10.0261	9.66673	9.45969	9.45928	9.29179	9.19458	8.89245
ZDHHC4	9.54335	9.4916	9.3455	9.64968	9.75048	9.85043	9.53498	9.20041	9.63181	9.54192	9.60207	9.56345	9.67554	9.58336	9.50182	9.29049	9.56484	9.57654	9.53631	8.89134	9.21412	9.26786	8.76917	8.57094
HACE1	6.66885	6.16244	6.88897	6.88028	6.40674	6.59752	6.60167	6.85371	6.58588	6.50114	6.60771	6.39518	6.60075	6.83617	6.15562	7.02752	7.0422	6.51481	6.42189	7.16426	7.52114	7.21154	7.78125	7.64262
TREX1	6.49585	6.12177	6.35203	6.45778	6.7638	6.63145	6.31332	6.20756	6.45355	6.50945	6.57582	6.58388	6.73578	6.36763	6.90516	6.18227	6.38577	6.47879	6.29936	6.05385	5.92507	6.09887	5.79326	5.86748
LAMC2	4.45914	4.42415	4.69674	4.41121	4.44083	4.09124	4.41287	3.7993	4.4917	4.2049	4.58922	4.44829	4.14307	4.22117	4.51293	4.66401	4.75326	4.26007	4.37614	4.76613	4.46944	4.48617	4.06045	4.28352
THEG	4.88757	5.0504	4.79961	4.86588	4.95509	4.84109	4.74669	4.84648	4.87431	5.01675	4.9553	4.72491	4.86996	4.87083	4.85044	4.97563	5.19749	4.94319	4.9718	5.19458	4.98248	4.92436	4.71993	4.76916
LOC626152	8.62853	9.19469	7.99353	8.50013	8.41783	8.30837	8.81352	8.0587	8.41506	9.14534	9.2678	8.96961	8.74315	8.71886	8.81038	8.93022	9.17613	9.20359	8.85283	9.23372	7.60114	8.91299	7.06917	6.31192
BMP4	6.24728	6.77051	6.76256	6.10075	6.32269	6.67077	6.74385	6.56464	6.49224	6.31038	6.22147	6.63236	6.53373	6.26246	6.71834	7.27643	6.50131	5.9972	6.41769	8.01313	7.90064	8.44137	7.02737	7.59569
OLFR1106	4.73417	4.78755	4.36448	4.70881	4.29384	4.45028	4.12055	4.23162	4.05206	4.17741	3.83862	4.41375	3.7954	4.32735	4.007	4.4462	4.38746	4.14557	4.16258	4.46942	4.36912	4.40324	4.22421	3.87493
PTPRR	4.80584	4.91372	5.08071	4.92876	4.77666	4.81599	4.53289	4.32686	4.80778	4.3807	4.90456	4.59418	4.66286	4.68136	4.5194	4.73381	4.47034	4.68888	4.61237	4.52718	4.52978	4.6425	4.85846	4.69493
NEUROG1	5.13086	4.98713	4.96034	4.98886	4.77873	4.87828	5.4056	4.50023	4.75102	5.12358	5.39706	5.50006	5.20853	4.74566	4.99726	4.93026	5.15014	5.1448	4.91552	5.24495	5.28637	4.89922	4.76837	4.427
SMAD3	6.91047	7.10042	6.36376	7.28163	7.20942	7.14371	7.05198	6.27695	6.79208	6.75109	6.78904	7.05672	7.13512	6.89276	7.29242	7.21931	7.2839	6.81629	6.75296	7.18824	6.54912	6.91378	7.44	7.79028
MRGPRA1	4.30026	4.02728	3.90243	4.41625	4.47413	4.97724	4.44483	4.0843	3.86223	3.76481	4.46131	3.37187	4.33405	3.86837	4.64922	4.45076	4.14901	4.90983	3.81219	4.20937	3.93655	4.20833	4.39238	4.535
CBY1	4.69783	4.69844	4.98754	4.70598	4.76183	4.86733	4.91284	4.31788	4.7186	4.72963	4.62741	4.8952	4.75243	4.75059	4.77012	4.6326	4.40535	4.50133	4.78296	4.58065	4.65599	4.66607	4.73503	4.88197
HSD17B1	5.01744	5.41401	5.42837	5.33619	4.8451	4.88237	5.01902	4.99984	5.23524	5.49477	5.30468	5.39601	5.69897	5.52747	5.47241	5.7883	5.18569	5.43886	5.52981	5.66835	5.68005	5.4918	5.11369	5.40051
NACC2	8.5612	8.41514	8.13671	8.51851	8.6892	8.65103	8.4654	8.18048	8.27785	8.60938	8.67003	8.60524	8.49306	8.39827	8.4851	8.32916	8.64883	8.53442	8.55151	8.29257	7.88066	7.83407	7.53047	6.97939
SLC1A2	8.64321	9.78839	9.14326	9.31833	9.26562	9.30691	8.94235	8.54366	9.28698	9.0267	8.82791	9.08687	8.87825	9.0473	9.21107	8.46254	8.98274	9.36127	9.20408	6.88719	5.64631	5.99374	4.89491	4.89628
FOXO3	4.57117	4.73552	4.7409	4.5991	4.67231	5.02171	4.53684	4.72527	4.28342	4.1852	4.61855	4.59536	4.29679	4.7911	4.30193	4.57634	4.24835	4.46533	4.75377	4.42667	4.16486	4.00338	4.67598	4.59101
D10JHU81E	10.723	10.6277	10.8291	10.6979	10.8376	10.844	10.4721	10.1862	10.6706	10.7084	10.6922	10.4282	10.5037	10.2619	10.5507	10.0323	10.3696	10.2386	10.6994	9.97712	9.62374	9.87607	9.51079	9.30296
SDHD	9.68933	10.1477	10.2912	9.43226	9.58233	9.67172	9.92005	10.1109	10.0874	9.75709	9.64048	9.50191	9.65711	10.1434	9.65061	9.69679	9.60769	9.5891	9.80913	9.44478	9.48858	9.48113	9.8237	9.59182
EAPP	6.32003	5.72651	6.31399	6.05043	6.12375	5.66046	5.78985	6.52437	5.95198	6.40971	6.34703	5.73041	6.11004	6.12156	6.1613	6.37924	6.26452	5.72206	6.19035	6.1648	5.88336	6.19099	6.44145	6.40346
AMY1	10.6491	11.3532	11.221	10.8953	11.0278	11.2573	11.0754	10.6365	11.3578	11.0428	10.8748	10.6946	11.0602	11.1228	11.0684	10.9219	11.0299	11.0958	11.3212	10.4067	9.58197	10.4803	9.29181	8.6277
MCTS2	4.56527	5.0088	4.28043	4.6855	4.4524	4.7354	4.62156	4.02328	4.48835	4.72258	4.80658	4.47071	4.87181	4.33921	4.1647	4.40462	4.18171	4.57635	4.67226	4.75	4.69948	4.88963	4.47215	4.6087
OLFR323	4.55795	5.10002	4.99216	4.51787	5.52083	5.1228	5.09988	4.959	4.97515	5.43687	5.20238	4.91614	4.91438	4.92306	5.30052	5.00211	4.72677	4.9154	4.73509	4.77527	4.78646	4.68107	4.86013	4.86644
ZFAT	5.11855	4.91248	4.76917	3.35253	5.31873	4.82207	4.81238	4.89717	4.43928	4.84339	5.20901	5.1648	4.88996	5.09325	5.35309	4.57376	4.30312	4.92786	5.05973	5.38773	5.18964	5.01046	4.85941	4.74638
RPRD1B	7.92539	8.31026	7.9404	8.14141	8.00886	7.93448	7.88591	8.05352	8.05789	8.00672	7.96862	8.14236	8.11993	8.16411	8.0371	8.2076	8.30145	8.39201	8.31115	7.83781	7.77934	7.84267	7.65956	7.35326
2210417D09RIK	5.84125	5.02662	4.91054	4.94757	5.41462	5.49073	5.3589	5.06894	4.95581	5.39688	5.49806	5.44223	5.40019	5.41253	4.98133	5.58329	5.43496	5.34976	5.38252	5.90214	5.70738	5.5654	5.43084	5.18392
CHMP5	8.37632	8.73035	8.55594	7.76316	7.88541	8.11295	8.51155	8.84397	8.73105	8.54641	8.15337	7.75262	8.18558	8.51034	7.87704	8.41953	7.98387	8.39362	8.4118	8.597	8.25801	8.30125	8.70387	8.92825
TBR1	4.3785	4.85475	4.63017	4.93791	4.69571	4.63047	4.21308	4.83654	4.36759	4.11105	5.03907	4.61787	4.23557	4.5696	4.60767	4.55281	4.31669	4.27341	4.46327	4.42899	4.4092	4.6297	4.20269	4.27077
FBXO39	4.65881	4.6999	5.00459	4.26748	5.10999	4.66673	4.97228	4.78195	4.30494	4.06838	4.82144	3.96352	4.23062	4.97564	4.49966	4.53531	4.28899	4.5987	4.61897	4.71028	4.2951	4.55721	4.99194	4.90492
OLFR275	4.68002	4.41453	4.73484	4.89582	4.18661	4.36765	4.5791	4.39971	4.92289	4.45668	4.61332	4.76177	4.70506	4.24277	4.84614	4.74345	4.18802	4.9233	4.76651	4.82429	4.48449	4.74624	4.36106	4.28204
FTCD	12.3784	12.1197	12.0164	12.3706	12.3089	12.4222	12.1608	11.6296	11.916	12.1514	12.3323	12.2761	12.1342	12.1893	12.3372	12.2311	12.1659	12.1829	12.065	12.4018	12.0176	12.2394	11.8869	11.6514
4932411G14RIK	4.89308	4.66777	4.50714	4.65058	4.39726	5.2325	3.22569	4.21884	4.59189	4.46899	4.49291	4.55421	4.5781	4.04654	4.95142	4.45132	4.28652	4.70734	3.90582	4.73884	4.46862	4.46105	3.69899	4.21192
BC028528	5.21102	5.30442	5.4421	5.18292	5.19955	4.73714	5.24268	5.71229	5.60998	5.19342	4.97513	4.77401	5.13239	5.28519	5.11893	5.11205	5.21778	5.33112	5.30693	5.81052	5.61648	5.7454	6.15745	6.98438
SPAG17	3.98469	3.83239	4.25304	4.39821	3.98308	4.01737	4.1096	3.56715	4.32675	4.76833	3.73046	4.37171	4.24843	4.15576	4.21073	4.35948	4.46691	4.4539	3.97878	4.3636	4.2966	4.21124	3.95092	4.14244
KCNMB1	5.06131	4.75073	5.2867	4.68756	4.79928	4.49621	4.62503	4.69819	3.9352	4.74032	4.93804	4.97559	5.1758	4.87109	4.65768	5.00124	4.5711	4.57777	5.21226	4.79068	4.77415	4.81485	5.41648	5.00093
BEX6	3.89956	4.80995	3.89265	4.23481	3.9568	4.35031	4.41342	4.51839	4.11114	4.23165	4.6294	4.31855	4.25101	4.10273	4.25285	4.50679	4.64085	3.80721	4.37246	4.03064	4.29653	3.88076	4.43427	4.62024
GTRGEO22	5.38977	5.19351	5.5382	5.80674	5.45289	5.52008	5.4952	5.31226	5.87584	5.49691	5.22348	5.89397	5.50872	5.46691	5.70513	5.21583	5.38957	5.49653	5.45907	5.34659	5.4687	5.31895	4.87439	5.18585
NCAN	4.24615	4.38919	4.17938	4.11046	4.16858	4.59422	2.95451	4.66975	3.194	4.10922	4.5706	4.47901	4.29396	4.17336	4.29414	4.50391	4.48637	4.09039	3.90366	4.46085	4.31908	4.70787	4.01178	4.15037
OLFR485	5.03874	4.62261	3.8141	3.95152	5.14782	5.07686	4.5775	4.31342	4.71842	4.31799	4.44351	4.45202	4.37155	4.49422	4.64816	4.25111	4.1	4.65455	5.22291	4.80454	4.84091	5.01508	4.08727	4.59044
SCGB3A1	4.61076	4.0615	4.54508	4.96315	4.49523	4.36729	4.45804	4.38597	4.72294	4.38372	4.13894	4.21223	4.39188	4.66224	4.62407	4.33735	4.54233	4.50451	4.73463	4.58742	4.54976	4.3755	4.7095	4.93776
CARHSP1	9.85117	9.72067	9.63105	9.96757	9.93884	9.87544	9.98164	9.71427	9.93231	10.0232	9.7268	9.97684	9.88811	9.98686	9.88485	9.53226	9.80531	9.86724	9.92518	9.37132	9.68626	9.51651	9.79611	9.95655
ZFP68	7.85475	7.8983	8.2096	7.81047	7.74717	7.65156	7.70949	8.20483	8.06659	7.81761	7.86172	7.58256	7.74824	7.93528	7.82989	7.84469	7.93457	7.90218	7.85474	8.06785	7.8524	7.80722	8.1557	8.40274
VRK1	5.32265	5.24331	5.30022	5.4345	4.99843	5.53205	5.11511	5.09252	5.27589	5.19095	4.89653	5.20123	5.3734	5.16764	5.43669	5.35775	5.36163	5.37691	5.18104	5.23241	4.95265	5.18082	4.85978	4.75979
CNIH	7.10973	8.05695	8.19422	7.34886	7.32761	7.31801	7.90008	8.27182	8.10642	7.54129	7.2696	7.36114	7.35688	7.8162	7.45416	7.61135	7.53801	7.78112	7.71617	7.39344	7.88547	7.57642	8.12646	8.10041
SYS1	6.56987	5.999	6.39984	6.38006	6.13463	7.08018	6.13737	5.97789	6.08116	6.06385	6.28802	6.05112	6.78277	6.99867	7.61235	6.9838	6.90552	6.6755	6.93784	6.67345	5.94277	6.19117	6.92236	7.17635
DMGDH	10.4947	10.662	10.2917	10.0744	10.3605	10.1413	10.3062	9.58893	10.4837	9.95561	10.3537	9.98745	9.76467	9.73867	10.6494	9.8329	9.80753	9.88645	10.5499	9.2008	8.34933	8.96443	7.94227	7.98567
TAS2R115	4.55517	4.22425	3.91727	4.80638	4.5949	4.30872	4.78379	4.73236	4.38286	3.98762	3.62141	4.09511	3.77202	3.89812	4.05974	4.5858	4.30683	4.85678	4.99143	3.9484	3.67916	4.27595	4.48885	4.71927
ZFP354C	4.31235	4.73974	4.51876	4.48677	4.60739	4.25239	4.85217	4.24708	4.70872	4.62294	4.93377	4.58207	4.46193	4.29192	4.81097	3.98531	4.20422	4.51146	4.86541	4.51586	4.77232	4.91003	3.98323	4.37295
LIG3	7.73795	7.80823	7.45096	7.59267	7.54505	7.50534	7.79016	7.64752	7.61289	7.82004	7.59463	7.64094	7.42091	7.71307	7.58496	7.57144	7.85647	7.80521	7.74677	7.68282	7.5223	7.63248	7.46151	7.28517
RAB18	8.07028	8.45555	8.71232	8.00717	7.75805	8.04903	8.3884	8.86222	8.52459	8.11476	7.98233	7.88177	8.11733	8.2905	7.8303	8.14703	8.16833	8.3631	8.29731	7.9576	8.52691	8.2466	8.73438	9.00098
2610003J06RIK	9.66272	9.71495	9.49711	9.84025	9.79073	9.82751	9.44908	9.16913	9.39773	9.65834	10.0065	9.82691	9.68739	9.4868	9.96662	9.49967	9.67658	9.68643	9.55784	9.35527	9.17702	9.46386	8.96663	8.35563
DAPK1	7.66554	8.0883	7.35388	7.58768	8.0044	7.38513	7.6575	7.18315	7.64187	7.19202	7.80076	7.91046	7.63473	7.46836	7.44427	7.58027	7.99964	7.41013	7.53554	7.8196	7.43477	7.68697	7.28104	7.23099
OLFR144	4.50746	4.21737	4.98759	5.17227	4.79824	3.97337	4.61495	4.68389	4.83805	4.73737	4.31846	4.31665	4.16544	4.28593	4.85872	4.32551	4.72922	4.34411	4.49485	4.62678	4.46567	4.59393	4.71748	4.89552
CEP170	4.62728	4.42473	4.48548	4.51616	4.96453	4.52346	4.38669	4.58207	4.64298	4.53047	4.24977	4.64142	4.69005	4.90729	4.04672	4.47658	4.95722	4.54026	4.53029	4.80393	4.9603	5.03105	5.28117	5.9074
WSCD2	4.23832	4.58521	5.16647	4.58684	4.80168	4.81955	5.1794	4.95044	5.0989	4.37549	4.70931	4.39414	4.92504	4.86891	5.3554	4.96155	4.72158	4.38502	5.02296	4.80182	4.62581	4.23645	5.37391	5.05026
IL6ST	8.26822	7.85737	8.16516	8.06871	8.18004	8.22363	7.98134	7.90812	8.17922	8.09781	8.05315	8.3098	8.09465	8.00831	8.13656	7.87896	8.12563	7.88182	7.98816	8.01161	7.84387	8.01439	7.76568	7.51051
ZBTB45	5.46895	4.84603	4.67218	4.64492	5.36425	4.79487	5.07957	4.97952	5.38241	4.81101	5.23796	5.25595	5.18626	5.34966	5.47137	5.23784	5.10672	5.44401	5.44238	5.48311	5.58577	5.84091	4.82508	5.28301
UBE2L3	10.7387	10.2934	9.96693	10.854	10.5932	10.801	10.4269	9.9113	10.0801	10.5378	10.6623	10.7164	10.4803	10.3839	10.7065	10.46	10.4227	10.5008	10.4059	10.2571	10.5995	10.3018	9.98566	10.0408
POLS	7.31206	7.98504	7.49717	7.27397	7.43645	7.55475	7.94346	7.58973	7.63942	7.50629	7.25292	7.66866	7.67328	7.64331	7.67808	7.65367	7.64938	8.02442	7.85661	7.56149	7.62572	7.39744	7.32475	7.14549
ZFP36L2	5.27191	5.21055	5.3356	4.59518	5.06977	4.66339	4.91399	4.59764	4.81375	4.56651	4.87774	4.37597	4.94437	4.89741	4.66954	4.85602	4.93722	5.19743	5.39099	5.06299	4.94494	4.66176	4.51601	4.42928
TSPAN6	4.7408	4.53926	4.50449	4.03652	4.14106	4.80839	4.82076	4.40092	4.67293	4.90605	4.06797	4.46675	4.43401	4.16619	4.71858	4.05626	4.45636	4.01068	4.56745	5.04951	4.96552	5.03105	5.30958	5.89725
RNF43	5.63472	5.3371	5.22841	5.19887	5.7483	5.79093	5.82828	5.51698	5.84508	5.48769	5.46065	5.41494	5.79014	5.48892	5.77851	5.52024	5.50648	6.03735	5.6696	5.17519	5.47535	5.45582	4.732	5.06704
D11MOH35	4.86589	5.08911	4.31947	4.75684	4.56405	4.25288	4.29214	5.07074	5.44944	4.78068	4.68444	4.99805	4.06191	5.05194	4.22061	4.53657	4.73782	5.09928	4.77396	5.07393	4.95642	4.75927	4.62485	4.60456
SLC13A3	5.87347	6.20258	6.02469	6.30113	6.06109	6.48119	6.53275	5.99262	6.2678	6.46825	6.6106	6.6642	6.48421	6.82303	6.39407	6.84626	6.14665	6.75736	6.39109	6.17444	7.52212	6.82411	5.55925	5.44525
HIAT1	4.38732	4.81728	3.88054	4.8023	4.23961	4.94488	4.41407	4.14513	4.16229	4.67652	4.19713	4.3772	5.16958	4.21975	4.35896	4.46376	4.85761	4.11082	4.70363	4.36171	4.05174	4.06839	4.47366	4.55655
POLK	6.51942	6.33397	6.49065	6.50209	6.20852	6.18764	6.4265	6.51673	6.09034	6.55548	6.66872	6.37429	6.41994	6.54885	6.2506	7.03111	6.45621	6.36541	6.53462	7.12199	7.56742	6.66487	7.90418	8.2296
ATP5J2	13.4504	12.9756	13.3742	13.0318	13.1862	13.0996	12.9285	13.1573	13.1018	13.0765	13.1993	13.1171	13.07	12.9863	13.1007	13.2662	13.0659	12.8811	13.1372	13.3153	12.9209	12.9118	13.4595	13.582
SNIP1	7.76891	7.67541	7.69304	7.62375	7.871	7.69812	7.57697	8.01471	7.69528	7.82818	7.88739	7.87412	7.73338	7.8939	7.78683	7.82607	7.83871	8.0296	7.84936	7.64969	7.57748	7.54136	7.71269	7.9054
CROCC	4.57998	4.90611	4.58651	5.4205	5.04525	5.23449	4.59005	4.18358	4.70712	4.38199	4.56849	4.80606	4.17719	4.65143	4.84635	4.43005	4.84661	4.32109	4.98813	5.27455	4.69156	4.92849	4.35178	4.41243
MT1	11.2623	10.3476	11.4466	11.2087	11.1917	10.8018	11.529	11.5163	11.5273	12.2124	11.6921	11.7641	12.4232	12.2343	11.8458	12.0314	11.7998	12.7607	11.6207	12.8274	13.7596	13.5213	14.1954	14.791
TIRAP	8.06393	8.04901	8.01391	8.03795	8.26683	8.05022	7.98941	8.06891	7.73818	8.01851	8.17732	8.14343	7.94101	8.25071	7.90326	7.96666	7.97447	8.08504	7.88567	7.57805	7.58542	7.62475	7.8839	7.69484
TLK2	8.54688	8.51936	8.49313	8.60487	8.92638	8.62212	8.60549	8.86659	8.42153	8.48882	8.77329	8.6557	8.50746	8.59434	8.51013	8.77745	8.7524	8.70834	8.76359	8.77166	8.86381	8.66347	8.94001	9.01758
3110062M04RIK	4.65686	4.77145	4.5551	4.66216	4.49269	4.61716	3.94618	4.76106	4.45533	4.44812	4.52776	4.50241	4.86631	4.52659	4.92646	4.2544	4.5673	4.88667	4.44219	4.28287	4.5477	4.37061	3.66207	4.10827
VANGL2	5.09922	4.84968	5.09871	5.36701	5.37505	5.24795	5.17102	4.87428	4.69841	4.97642	4.70826	5.23244	4.82935	5.37971	4.91493	5.08438	5.23422	4.99414	5.06077	5.23513	5.05873	5.14604	5.81854	5.39017
OTTMUSG00000001246	4.17907	4.35929	4.33404	4.10502	4.50265	4.66892	3.48874	4.82727	4.54364	3.97414	3.84421	4.36246	4.54235	4.643	4.34433	4.11843	4.18463	4.33898	4.69024	4.48244	3.94499	4.35659	4.87922	4.7736
LAMA4	4.84675	5.24858	4.65251	4.45146	5.21944	4.82984	4.81976	5.39221	4.45234	4.58057	4.83307	5.58912	4.49714	5.06822	4.96577	5.02516	5.01193	5.19211	4.84696	5.11187	5.03038	4.9567	4.77768	4.30375
EG668668	12.7014	13.0211	13.0294	12.7906	12.501	12.4816	13.0942	13.3739	13.0734	12.8982	12.9472	12.8806	12.9148	13.0916	12.9906	13.2097	13.141	13.1068	12.8441	13.2518	13.5019	13.4938	13.6628	13.9013
NGFRAP1	6.33934	5.27654	6.1649	6.36889	6.00007	5.68445	6.2216	6.2198	5.33406	5.27694	6.23413	6.06196	5.93342	6.1035	5.65512	7.71735	5.70821	5.79344	5.76586	6.35113	8.38913	6.81435	9.29052	9.2968
ERO1LB	8.57923	9.67688	8.85687	8.65221	8.47194	8.67587	9.17869	9.71023	9.1366	8.76447	9.07863	8.92571	8.66923	8.63347	9.14979	8.59423	9.18111	9.36639	9.07359	8.22109	8.20401	8.40858	7.98373	7.47816
RIPK1	7.71401	7.24382	7.51443	7.47805	7.54087	7.47468	7.48784	8.00387	7.5928	7.61636	7.92699	7.52862	7.37152	7.7281	7.37384	7.80469	7.54051	7.71153	7.40503	7.29662	7.27371	7.63389	8.14552	7.75933
OLFR654	4.46013	5.13915	4.13602	4.58384	4.8318	4.85761	4.92448	4.69208	5.2828	4.61913	4.43336	4.93274	4.53486	4.63332	4.84224	4.87966	4.7599	4.71639	4.18697	4.74505	4.6337	4.68796	4.78936	4.90434
EG330403	4.31971	4.73279	5.02785	3.58655	4.65565	3.35707	4.55341	4.43695	4.70414	4.16236	4.86686	4.57115	3.76932	4.69511	4.98047	4.83465	4.4494	3.72516	4.34061	4.59107	4.55897	4.86608	3.58761	4.26421
[truncated: 16,141 more rows]
